# Supplementary material for: T cell receptor and IL-2 signaling strength control memory CD8+ T cell functional fitness via chromatin remodeling
Source: Nat Commun. 2022 Apr 26;13:2240. doi: 10.1038/s41467-022-29718-2 (PMC9042912; doi:10.1038/s41467-022-29718-2)
Supplement: Supplementary file 4 — Supplementary Data 1 [file 41467_2022_29718_MOESM4_ESM.xlsx]

## Sheet: A8vsT4 GO up-regulated genes
A8 vs T4 GO up-regulated genes (>1.5 fold)
Category	Term	Count	%	PValue	Genes	List Total	Pop Hits	Pop Total	Fold Enrichment	Bonferroni	Benjamini	FDR
GOTERM_BP_DIRECT	GO:0042832~defense response to protozoan	3	0.0766284	0.00127965	IL10, GBP7, GBP2	33	30	18082	54.7939	0.318092	0.381335	0.381335
GOTERM_BP_DIRECT	GO:0050830~defense response to Gram-positive bacterium	3	0.0766284	0.0117418	P2RX7, GBP7, GBP2	33	93	18082	17.6755	0.970741	0.871386	0.871386
GOTERM_BP_DIRECT	GO:0006955~immune response	4	0.102171	0.0121011	IL10, TGTP2, CTLA4, LTB	33	272	18082	8.05793	0.973756	0.871386	0.871386
GOTERM_BP_DIRECT	GO:0044406~adhesion of symbiont to host	2	0.0510856	0.0158186	GBP7, GBP2	33	9	18082	121.764	0.991499	0.871386	0.871386
GOTERM_BP_DIRECT	GO:0046339~diacylglycerol metabolic process	2	0.0510856	0.0175612	DGAT1, DGKH	33	10	18082	109.588	0.994996	0.871386	0.871386
GOTERM_BP_DIRECT	GO:0010467~gene expression	2	0.0510856	0.0210374	P2RX7, LTB	33	12	18082	91.3232	0.998266	0.871386	0.871386
GOTERM_BP_DIRECT	GO:0098655~cation transmembrane transport	2	0.0510856	0.0227711	P2RX7, P2RX3	33	13	18082	84.2984	0.998979	0.871386	0.871386
GOTERM_BP_DIRECT	GO:0002376~immune system process	4	0.102171	0.0297078	IFIH1, ZBP1, CTLA4, ZFP683	33	383	18082	5.7226	0.999879	0.871386	0.871386
GOTERM_BP_DIRECT	GO:0030889~negative regulation of B cell proliferation	2	0.0510856	0.0313947	IL10, CTLA4	33	18	18082	60.8822	0.999928	0.871386	0.871386
GOTERM_BP_DIRECT	GO:0043032~positive regulation of macrophage activation	2	0.0510856	0.0313947	IL10, IL1RL1	33	18	18082	60.8822	0.999928	0.871386	0.871386
GOTERM_BP_DIRECT	GO:0033198~response to ATP	2	0.0510856	0.0348235	P2RX7, P2RX3	33	20	18082	54.7939	0.999975	0.871386	0.871386
GOTERM_BP_DIRECT	GO:0051607~defense response to virus	3	0.0766284	0.0350894	IFIH1, ZBP1, ISG15	33	167	18082	9.84322	0.999977	0.871386	0.871386
GOTERM_BP_DIRECT	GO:0032689~negative regulation of interferon-gamma production	2	0.0510856	0.0467319	IL10, IL1RL1	33	27	18082	40.5881	0.999999	1	1
GOTERM_BP_DIRECT	GO:0071222~cellular response to lipopolysaccharide	3	0.0766284	0.0525719	IL10, GBP2, MIR501	33	209	18082	7.86516	1	1	1
GOTERM_BP_DIRECT	GO:0042157~lipoprotein metabolic process	2	0.0510856	0.0551506	APOL7B, APOL7E	33	32	18082	34.2462	1	1	1
GOTERM_BP_DIRECT	GO:0050715~positive regulation of cytokine secretion	2	0.0510856	0.0584979	P2RX7, IL10	33	34	18082	32.2317	1	1	1
GOTERM_BP_DIRECT	GO:0030501~positive regulation of bone mineralization	2	0.0510856	0.0634973	P2RX7, ISG15	33	37	18082	29.6183	1	1	1
GOTERM_BP_DIRECT	GO:0009409~response to cold	2	0.0510856	0.068471	ACADL, P2RX3	33	40	18082	27.397	1	1	1
GOTERM_BP_DIRECT	GO:0035458~cellular response to interferon-beta	2	0.0510856	0.0701232	TGTP2, GBP2	33	41	18082	26.7288	1	1	1
GOTERM_BP_DIRECT	GO:0032720~negative regulation of tumor necrosis factor production	2	0.0510856	0.0734191	IL10, GPR18	33	43	18082	25.4856	1	1	1

## Sheet: A8vsT4 GOdown-regulated genes
A8 vs T4 GO down-regulated genes (<1.5 fold)
Category	Term	Count	%	PValue	Genes	List Total	Pop Hits	Pop Total	Fold Enrichment	Bonferroni	Benjamini	FDR
GOTERM_BP_DIRECT	GO:0007229~integrin-mediated signaling pathway	3	12.5	0.00263062	ITGA4, ITGAX, TSPAN32	16	93	18082	36.4556	0.278647	0.323566	0.323566
GOTERM_BP_DIRECT	GO:0034113~heterotypic cell-cell adhesion	2	8.33333	0.0156521	ITGA4, ITGAX	16	19	18082	118.961	0.858607	0.742204	0.742204
GOTERM_BP_DIRECT	GO:0043011~myeloid dendritic cell differentiation	2	8.33333	0.0181025	BATF3, IRF4	16	22	18082	102.739	0.896199	0.742204	0.742204
GOTERM_BP_DIRECT	GO:0042832~defense response to protozoan	2	8.33333	0.0246091	IRF4, TSPAN32	16	30	18082	75.3417	0.954484	0.756729	0.756729
GOTERM_BP_DIRECT	GO:0007155~cell adhesion	3	12.5	0.0598737	KLRA7, ITGA4, ITGAX	16	485	18082	6.99046	0.999527	1	1
GOTERM_BP_DIRECT	GO:0006351~transcription, DNA-templated	5	20.8333	0.0630292	BATF3, IRF4, SMYD1, TET1, ZFP827	16	1885	18082	2.99768	0.999688	1	1

## Sheet: A8vsN4 GO up-regulated genes
A8 vs N4 GO up-regulated genes (>1.5 fold)
Category	Term	Count	%	PValue	Genes	List Total	Pop Hits	Pop Total	Fold Enrichment	Bonferroni	Benjamini	FDR
GOTERM_BP_DIRECT	GO:0002376~immune system process	42	8.48485	3.61582e-18	IFITM3, PGLYRP2, TXK, PIK3CD, NOD1, OAS1B, IFIT1, SLA2, SAMHD1, IFIT2, PYCARD, MFSD6, KLRK1, DHX58, SLAMF7, MAP3K8, TNFAIP8L2, LGALS9, JAK2, AMICA1, PGLYRP1, ZFP683, HERC6, HAVCR2, GSDMD, ZBP1, EOMES, SEMA4A, RSAD2, DDX58, MX1, LAX1, FGR, RNF125, OAS2, CD8A, OAS3, CD7, IRF7, F2RL1, PRKCQ, TRIM56	374	383	18082	5.30182	6.95683e-15	6.95322e-15	6.86644e-15
GOTERM_BP_DIRECT	GO:0051607~defense response to virus	28	5.65657	8.13141e-17	IFITM3, SLFN8, OAS1A, OAS1B, IFIT1, SAMHD1, IFIT2, OAS1G, PYCARD, DHX58, ITGAX, PMAIP1, ZBP1, RSAD2, IL10RB, IFNGR1, DDX58, STAT2, MX1, ISG15, IFIT1BL1, OAS2, CD8A, OAS3, DDIT4, F2RL1, IFNAR1, TRIM56	374	167	18082	8.10618	2.13607e-13	7.81835e-14	7.72077e-14
GOTERM_BP_DIRECT	GO:0045087~innate immune response	33	6.66667	6.22454e-11	IFITM3, TXK, OAS1A, PIK3CD, NOD1, OAS1B, IFIT1, SAMHD1, IFIT2, PYCARD, KLRK1, DHX58, SLAMF7, TNFAIP8L2, JAK2, PGLYRP1, ZFP683, JAK1, HERC6, HAVCR2, GSDMD, ZBP1, RSAD2, DDX58, MX1, CYBA, FGR, OAS2, FES, OAS3, IRF7, F2RL1, TRIM56	374	400	18082	3.98868	1.1976e-07	3.98993e-08	3.94013e-08
GOTERM_BP_DIRECT	GO:0050830~defense response to Gram-positive bacterium	16	3.23232	7.1413e-10	GSDMD, GBP7, PGLYRP2, NCF1, GBP9, NOD1, P2RX7, FGR, GBP10, KLRK1, ACP5, GBP2, PGLYRP1, MYO1F, HAVCR2, GBP3	374	93	18082	8.31787	1.37399e-06	3.43318e-07	3.39033e-07
GOTERM_BP_DIRECT	GO:0009615~response to virus	14	2.82828	1.65845e-08	IFITM3, TGTP2, RSAD2, DDX58, MX1, OAS1A, OAS1B, IFIT1, IFIT2, OAS2, NPC2, OAS3, DHX58, IFI27L2A	374	84	18082	8.05793	3.19081e-05	6.37841e-06	6.2988e-06
GOTERM_BP_DIRECT	GO:0002250~adaptive immune response	15	3.0303	1.12625e-06	EOMES, SEMA4A, TXK, PIK3CD, SLA2, LAX1, MFSD6, RNF125, KLRK1, CD8A, CD7, SLAMF7, JAK2, ZFP683, HAVCR2	374	139	18082	5.21737	0.00216457	0.000360964	0.000356459
GOTERM_BP_DIRECT	GO:0035458~cellular response to interferon-beta	9	1.81818	1.60306e-06	TGTP2, IFI203, IGTP, IRGM2, GBP2, IFIT1, GM12185, 9930111J21RIK1, GBP3	374	41	18082	10.6129	0.00307954	0.000440383	0.000434887
GOTERM_BP_DIRECT	GO:0032729~positive regulation of interferon-gamma production	9	1.81818	1.036e-05	PYCARD, KLRK1, TXK, H2-M3, IL18R1, IL12RB2, CCR2, HAVCR2, IFNAR1	374	52	18082	8.36785	0.0197354	0.00249029	0.00245921
GOTERM_BP_DIRECT	GO:0032760~positive regulation of tumor necrosis factor production	9	1.81818	2.69237e-05	PYCARD, CYBA, NOD1, PIK3R1, LGALS9, JAK2, CCR5, RASGRP1, PF4	374	59	18082	7.37506	0.0504831	0.00555775	0.00548839
GOTERM_BP_DIRECT	GO:0042832~defense response to protozoan	7	1.41414	2.89015e-05	IL10, GBP10, GBP7, GBP9, IRGM2, GBP2, GBP3	374	30	18082	11.2811	0.0540894	0.00555775	0.00548839
GOTERM_BP_DIRECT	GO:0006915~apoptotic process	28	5.65657	5.61938e-05	NCF1, NOD1, LSP1, GRAMD4, FOXO1, IFIT2, PYCARD, TNFSF10, PIM1, PMAIP1, MAP3K8, PGLYRP1, PEA15A, TRP53INP1, MEF2A, XBP1, GZMA, TNFRSF18, G0S2, CFLAR, GADD45G, TGFBR2, DAP, FASL, DDIT4, FAS, XAF1, SGK1	374	570	18082	2.37497	0.10248	0.00978484	0.00966272
GOTERM_BP_DIRECT	GO:0042110~T cell activation	7	1.41414	6.10599e-05	SATB1, CD8A, TREML2, RAB29, SLA2, CARD11, IFNAR1	374	34	18082	9.95392	0.110844	0.00978484	0.00966272
GOTERM_BP_DIRECT	GO:0006919~activation of cysteine-type endopeptidase activity involved in apoptotic process	9	1.81818	6.86179e-05	PYCARD, DAP, FASL, F2R, EIF2AK3, PMAIP1, NOD1, JAK2, XDH	374	67	18082	6.49445	0.123681	0.0098485	0.00972559
GOTERM_BP_DIRECT	GO:0050718~positive regulation of interleukin-1 beta secretion	6	1.21212	7.17e-05	P2RX7, PANX1, PYCARD, GSDMD, CCR5, IFNAR1	374	22	18082	13.1857	0.128863	0.0098485	0.00972559
GOTERM_BP_DIRECT	GO:0045088~regulation of innate immune response	5	1.0101	7.73607e-05	FGR, DHX58, IRF7, SAMHD1, MYO1F	374	12	18082	20.1448	0.1383	0.00991764	0.00979386
GOTERM_BP_DIRECT	GO:0006955~immune response	17	3.43434	0.000176644	IL10, TGTP2, TNFRSF18, CTSW, SERPINB9, OAS1B, LAX1, FYB, OAS1G, FASL, OAS2, OAS3, TNFSF10, FAS, CCR5, CCR2, PF4	374	272	18082	3.02172	0.288153	0.0212304	0.0209654
GOTERM_BP_DIRECT	GO:0032689~negative regulation of interferon-gamma production	6	1.21212	0.000201935	IL10, IL1RL1, PGLYRP2, LGALS9, PGLYRP1, HAVCR2	374	27	18082	10.7439	0.321969	0.0228425	0.0225574
GOTERM_BP_DIRECT	GO:0043123~positive regulation of I-kappaB kinase/NF-kappaB signaling	12	2.42424	0.000270502	FASL, SLC44A2, F2R, TNFSF10, S100A13, FLNA, F2RL1, NOD1, CFLAR, RHOC, IKBKE, CARD11	374	149	18082	3.89377	0.405787	0.0288987	0.028538
GOTERM_BP_DIRECT	GO:2000778~positive regulation of interleukin-6 secretion	5	1.0101	0.000433545	PYCARD, XBP1, F2R, F2RL1, LGALS9	374	18	18082	13.4299	0.565831	0.0438793	0.0433317
GOTERM_BP_DIRECT	GO:0043065~positive regulation of apoptotic process	18	3.63636	0.000620171	GZMA, FOXO1, GADD45G, IFIT2, MLLT11, P2RX7, PYCARD, KLRK1, FASL, BIN1, ARL6IP5, TNFSF10, TSPO, PMAIP1, TXNIP, FAS, JAK2, TRP53INP1	374	335	18082	2.59778	0.696866	0.055755	0.0550591
GOTERM_BP_DIRECT	GO:0044406~adhesion of symbiont to host	4	0.808081	0.000666856	GBP7, GBP9, GBP2, GBP3	374	9	18082	21.4878	0.722923	0.055755	0.0550591
GOTERM_BP_DIRECT	GO:0070493~thrombin receptor signaling pathway	4	0.808081	0.000666856	PLEK, F2R, F2RL1, F2RL2	374	9	18082	21.4878	0.722923	0.055755	0.0550591
GOTERM_BP_DIRECT	GO:0050798~activated T cell proliferation	4	0.808081	0.000666856	ITGAM, SATB1, ITGB2, ITGAX	374	9	18082	21.4878	0.722923	0.055755	0.0550591
GOTERM_BP_DIRECT	GO:0032496~response to lipopolysaccharide	13	2.62626	0.000823829	TNFRSF18, IL10RA, F2R, MGST2, P2RX7, FASL, ACP5, FAS, LGALS9, JAK2, IL12RB2, IFNAR1, PF4	374	197	18082	3.19045	0.795196	0.0637818	0.0629858
GOTERM_BP_DIRECT	GO:0006954~inflammatory response	18	3.63636	0.000829196	IL10, GSDMD, LXN, NCF1, TNFRSF18, F2R, PIK3CD, CYBA, P2RX7, PYCARD, F2RL1, FAS, PRKCQ, JAK2, CCR5, CCR2, PF4, HAVCR2	374	344	18082	2.52982	0.797301	0.0637818	0.0629858
GOTERM_BP_DIRECT	GO:0032480~negative regulation of type I interferon production	4	0.808081	0.000938118	DDX58, DHX58, NMI, HAVCR2	374	10	18082	19.339	0.835655	0.0693846	0.0685187
GOTERM_BP_DIRECT	GO:0030335~positive regulation of cell migration	13	2.62626	0.00106882	SEMA4A, XBP1, SEMA4D, F2R, RRAS2, PIK3CD, PIK3R1, FGR, PREX1, S1PR1, F2RL1, JAK2, MYO1F	374	203	18082	3.09615	0.872227	0.0761235	0.0751734
GOTERM_BP_DIRECT	GO:0097191~extrinsic apoptotic signaling pathway	6	1.21212	0.00148003	MLLT11, P2RX7, FASL, G0S2, FAS, JAK2	374	41	18082	7.07526	0.942137	0.101646	0.100378
GOTERM_BP_DIRECT	GO:0019835~cytolysis	5	1.0101	0.00159928	P2RX7, GSDMD, GZMM, GZMA, SERPINB9B	374	25	18082	9.66952	0.954017	0.106049	0.104725
GOTERM_BP_DIRECT	GO:0032720~negative regulation of tumor necrosis factor production	6	1.21212	0.00183824	IL10, TRIM30A, TSPO, ACP5, GPR18, HAVCR2	374	43	18082	6.74618	0.970988	0.117831	0.116361
GOTERM_BP_DIRECT	GO:0071346~cellular response to interferon-gamma	7	1.41414	0.00276158	GBP8, GBP10, GBP7, GBP9, GBP2, GBP4, GBP3	374	68	18082	4.97696	0.99511	0.171307	0.169169
GOTERM_BP_DIRECT	GO:0043280~positive regulation of cysteine-type endopeptidase activity involved in apoptotic process	6	1.21212	0.00300683	PYCARD, F2R, ARL6IP5, TNFSF10, FAS, NOD1	374	48	18082	6.04345	0.996954	0.180691	0.178436
GOTERM_BP_DIRECT	GO:0007229~integrin-mediated signaling pathway	8	1.61616	0.00311598	FGR, ITGAM, TXK, PLEK, ITGB2, ZYX, ITGAX, ITGB7	374	93	18082	4.15893	0.997532	0.180706	0.17845
GOTERM_BP_DIRECT	GO:0090200~positive regulation of release of cytochrome c from mitochondria	5	1.0101	0.00319501	MLLT11, PYCARD, TNFSF10, PMAIP1, FAS	374	30	18082	8.05793	0.997881	0.180706	0.17845
GOTERM_BP_DIRECT	GO:0045019~negative regulation of nitric oxide biosynthetic process	4	0.808081	0.00329463	IL10, ATP2B4, TSPO, ACP5	374	15	18082	12.8927	0.998252	0.181016	0.178757
GOTERM_BP_DIRECT	GO:0051482~positive regulation of cytosolic calcium ion concentration involved in phospholipase C-activating G-protein coupled signaling pathway	5	1.0101	0.0036095	F2R, S1PR1, F2RL1, F2RL2, GPR18	374	31	18082	7.798	0.999048	0.190882	0.188499
GOTERM_BP_DIRECT	GO:0007264~small GTPase mediated signal transduction	13	2.62626	0.00373727	RAB4B, SH2D3C, RRAS2, RAB27A, ARHGEF18, RASGRP2, RHOC, RASGRP1, GEM, ARL4C, RRAS, RAB29, RHOQ	374	236	18082	2.66321	0.999256	0.190882	0.188499
GOTERM_BP_DIRECT	GO:0042993~positive regulation of transcription factor import into nucleus	4	0.808081	0.00399345	XBP1, DDX58, FLNA, PIK3R1	374	16	18082	12.0869	0.999547	0.190882	0.188499
GOTERM_BP_DIRECT	GO:0045071~negative regulation of viral genome replication	5	1.0101	0.00405902	IFITM3, RSAD2, OAS3, ISG15, OAS1B	374	32	18082	7.55431	0.999601	0.190882	0.188499
GOTERM_BP_DIRECT	GO:0045063~T-helper 1 cell differentiation	3	0.606061	0.00407256	SEMA4A, IL18R1, GADD45G	374	5	18082	29.0086	0.999611	0.190882	0.188499
GOTERM_BP_DIRECT	GO:1900426~positive regulation of defense response to bacterium	3	0.606061	0.00407256	CYBA, LGALS9, HAVCR2	374	5	18082	29.0086	0.999611	0.190882	0.188499
GOTERM_BP_DIRECT	GO:0071222~cellular response to lipopolysaccharide	12	2.42424	0.00420007	PYCARD, IL10, XBP1, GBP10, KLRK1, PDE2A, TSPO, CMPK2, JAK2, GBP2, MIR501, HAVCR2	374	209	18082	2.77594	0.999696	0.190882	0.188499
GOTERM_BP_DIRECT	GO:0032755~positive regulation of interleukin-6 production	6	1.21212	0.00426829	P2RX7, PYCARD, DDX58, CYBA, NOD1, CCR5	374	52	18082	5.57857	0.999733	0.190882	0.188499
GOTERM_BP_DIRECT	GO:0050832~defense response to fungus	4	0.808081	0.00477574	NCF1, COTL1, PIK3CD, IL17RA	374	17	18082	11.3759	0.9999	0.204083	0.201536
GOTERM_BP_DIRECT	GO:0050870~positive regulation of T cell activation	4	0.808081	0.00477574	PYCARD, PRKCQ, CARD11, CCR2	374	17	18082	11.3759	0.9999	0.204083	0.201536
GOTERM_BP_DIRECT	GO:0009617~response to bacterium	5	1.0101	0.00563091	P2RX7, PYCARD, NCF1, RAB29, SERPINB9	374	35	18082	6.9068	0.999981	0.230931	0.228049
GOTERM_BP_DIRECT	GO:0043032~positive regulation of macrophage activation	4	0.808081	0.00564418	IL10, IL1RL1, LGALS9, HAVCR2	374	18	18082	10.7439	0.999981	0.230931	0.228049
GOTERM_BP_DIRECT	GO:0060337~type I interferon signaling pathway	3	0.606061	0.00602569	IFITM3, STAT2, IFNAR1	374	6	18082	24.1738	0.999991	0.241404	0.238391
GOTERM_BP_DIRECT	GO:0072593~reactive oxygen species metabolic process	5	1.0101	0.00756394	P2RX7, PREX1, DDIT4, PMAIP1, CYBA	374	38	18082	6.36153	1	0.282859	0.279329
GOTERM_BP_DIRECT	GO:0048873~homeostasis of number of cells within a tissue	5	1.0101	0.00756394	P2RX7, CD7, F2R, FLT3L, CCR2	374	38	18082	6.36153	1	0.282859	0.279329
GOTERM_BP_DIRECT	GO:0042127~regulation of cell proliferation	12	2.42424	0.0076433	FGR, FES, TNFRSF18, TXK, TXNIP, FAS, SGK1, S100A11, FOXO1, JAK1, TGFBR2, PF4	374	227	18082	2.55582	1	0.282859	0.279329
GOTERM_BP_DIRECT	GO:0033198~response to ATP	4	0.808081	0.00764882	P2RX7, PANX1, SELL, P2RX3	374	20	18082	9.66952	1	0.282859	0.279329
GOTERM_BP_DIRECT	GO:0007596~blood coagulation	7	1.41414	0.00780067	F2R, CABLES1, RAB27A, F2RL1, NBEAL2, ENPP4, F2RL2	374	84	18082	4.02897	1	0.283032	0.2795
GOTERM_BP_DIRECT	GO:0034340~response to type I interferon	3	0.606061	0.00832135	ISG15, IKBKE, TRIM56	374	7	18082	20.7204	1	0.289625	0.28601
GOTERM_BP_DIRECT	GO:0001765~membrane raft assembly	3	0.606061	0.00832135	ANXA2, FLOT2, CLEC2I	374	7	18082	20.7204	1	0.289625	0.28601
GOTERM_BP_DIRECT	GO:0042981~regulation of apoptotic process	11	2.22222	0.00843421	PYCARD, SELL, TNFRSF18, PMAIP1, FAS, NOD1, CFLAR, SGK1, IKZF3, CARD11, PEA15A	374	199	18082	2.67248	1	0.289625	0.28601
GOTERM_BP_DIRECT	GO:0035556~intracellular signal transduction	17	3.43434	0.00899465	PRKCH, DGKA, PLEK, HMHA1, NOD1, RASGRP2, LAX1, RASGRP1, PREX1, DEPDC1B, RASA3, PRKCQ, JAK2, SGK1, JAK1, PEA15A, DGKH	374	400	18082	2.05477	1	0.303451	0.299664
GOTERM_BP_DIRECT	GO:0050728~negative regulation of inflammatory response	7	1.41414	0.00920827	IL10, CTLA2A, ADORA2A, ACP5, TNFAIP8L2, LGALS9, PGLYRP1	374	87	18082	3.89004	1	0.305302	0.301492
GOTERM_BP_DIRECT	GO:0050729~positive regulation of inflammatory response	6	1.21212	0.00960991	IL1RL1, PDE2A, JAK2, CCR5, CCR2, IL17RA	374	63	18082	4.60453	1	0.309508	0.305645
GOTERM_BP_DIRECT	GO:0032869~cellular response to insulin stimulus	7	1.41414	0.00971533	ERRFI1, XBP1, PIK3R1, LPIN1, SGK1, RHOQ, FOXO1	374	88	18082	3.84583	1	0.309508	0.305645
GOTERM_BP_DIRECT	GO:0038083~peptidyl-tyrosine autophosphorylation	5	1.0101	0.0098891	FGR, FES, TXK, JAK2, JAK1	374	41	18082	5.89605	1	0.309508	0.305645
GOTERM_BP_DIRECT	GO:0014068~positive regulation of phosphatidylinositol 3-kinase signaling	6	1.21212	0.0102526	FGR, SEMA4D, F2R, F2RL1, JAK2, HCST	374	64	18082	4.53259	1	0.309508	0.305645
GOTERM_BP_DIRECT	GO:0006952~defense response	8	1.61616	0.0102849	TGTP2, IGTP, IRGM2, NOD1, LSP1, CCR5, GM12185, 9930111J21RIK1	374	116	18082	3.33432	1	0.309508	0.305645
GOTERM_BP_DIRECT	GO:0030155~regulation of cell adhesion	5	1.0101	0.0107562	FES, S1PR1, SERPINI1, JAK2, CYTIP	374	42	18082	5.75567	1	0.309508	0.305645
GOTERM_BP_DIRECT	GO:0050688~regulation of defense response to virus	3	0.606061	0.0109446	SPN, IFIT1, GBP4	374	8	18082	18.1303	1	0.309508	0.305645
GOTERM_BP_DIRECT	GO:0032731~positive regulation of interleukin-1 beta production	3	0.606061	0.0109446	P2RX7, NOD1, JAK2	374	8	18082	18.1303	1	0.309508	0.305645
GOTERM_BP_DIRECT	GO:1903428~positive regulation of reactive oxygen species biosynthetic process	3	0.606061	0.0109446	HDAC4, RAB27A, CYBA	374	8	18082	18.1303	1	0.309508	0.305645
GOTERM_BP_DIRECT	GO:0032609~interferon-gamma production	3	0.606061	0.0109446	EOMES, TXK, IL12RB2	374	8	18082	18.1303	1	0.309508	0.305645
GOTERM_BP_DIRECT	GO:0006935~chemotaxis	8	1.61616	0.0112339	FES, S1PR1, PIK3CD, LSP1, LGALS9, CCR5, CCR2, PF4	374	118	18082	3.2778	1	0.313084	0.309176
GOTERM_BP_DIRECT	GO:0045429~positive regulation of nitric oxide biosynthetic process	5	1.0101	0.0136464	KLRK1, ITGB2, H2-M3, JAK2, KLF2	374	45	18082	5.37195	1	0.371513	0.366876
GOTERM_BP_DIRECT	GO:0035456~response to interferon-beta	3	0.606061	0.0138812	IFITM3, XAF1, IKBKE	374	9	18082	16.1159	1	0.371513	0.366876
GOTERM_BP_DIRECT	GO:0043433~negative regulation of sequence-specific DNA binding transcription factor activity	6	1.21212	0.01391	HDAC4, ID2, BHLHE40, PIM1, FLNA, TRIB2	374	69	18082	4.20414	1	0.371513	0.366876
GOTERM_BP_DIRECT	GO:0002377~immunoglobulin production	4	0.808081	0.0143051	NIPAL3, FAS, IL7R, CARD11	374	25	18082	7.73561	1	0.376831	0.372128
GOTERM_BP_DIRECT	GO:0046339~diacylglycerol metabolic process	3	0.606061	0.0171169	DGAT1, DGKA, DGKH	374	10	18082	14.5043	1	0.444808	0.439257
GOTERM_BP_DIRECT	GO:0035025~positive regulation of Rho protein signal transduction	4	0.808081	0.017651	F2R, F2RL1, F2RL2, GPR18	374	27	18082	7.16261	1	0.452571	0.446922
GOTERM_BP_DIRECT	GO:0007205~protein kinase C-activating G-protein coupled receptor signaling pathway	4	0.808081	0.0194732	ADORA2A, DGKA, F2R, DGKH	374	28	18082	6.9068	1	0.486324	0.480255
GOTERM_BP_DIRECT	GO:0043113~receptor clustering	4	0.808081	0.0194732	ITGB2, FLNA, ITGB7, CLEC2I	374	28	18082	6.9068	1	0.486324	0.480255
GOTERM_BP_DIRECT	GO:0030101~natural killer cell activation	3	0.606061	0.0206384	KLRK1, ITGB2, IL18R1	374	11	18082	13.1857	1	0.493775	0.487612
GOTERM_BP_DIRECT	GO:2000484~positive regulation of interleukin-8 secretion	3	0.606061	0.0206384	PYCARD, F2R, F2RL1	374	11	18082	13.1857	1	0.493775	0.487612
GOTERM_BP_DIRECT	GO:0051901~positive regulation of mitochondrial depolarization	3	0.606061	0.0206384	MLLT11, P2RX7, TSPO	374	11	18082	13.1857	1	0.493775	0.487612
GOTERM_BP_DIRECT	GO:0097190~apoptotic signaling pathway	5	1.0101	0.0207986	SPN, MLLT11, DAP, FASL, FAS	374	51	18082	4.73996	1	0.493775	0.487612
GOTERM_BP_DIRECT	GO:0032715~negative regulation of interleukin-6 production	4	0.808081	0.0234177	IL10, TRIM30A, KLF2, HAVCR2	374	30	18082	6.44635	1	0.542556	0.535785
GOTERM_BP_DIRECT	GO:0042149~cellular response to glucose starvation	4	0.808081	0.0234177	XBP1, EIF2AK3, PMAIP1, CPEB4	374	30	18082	6.44635	1	0.542556	0.535785
GOTERM_BP_DIRECT	GO:0048711~positive regulation of astrocyte differentiation	3	0.606061	0.0244325	BIN1, ID2, IL6ST	374	12	18082	12.0869	1	0.546322	0.539504
GOTERM_BP_DIRECT	GO:0035457~cellular response to interferon-alpha	3	0.606061	0.0244325	IFIT1, IFIT2, IFNAR1	374	12	18082	12.0869	1	0.546322	0.539504
GOTERM_BP_DIRECT	GO:0016045~detection of bacterium	3	0.606061	0.0244325	PGLYRP2, NOD1, PGLYRP1	374	12	18082	12.0869	1	0.546322	0.539504
GOTERM_BP_DIRECT	GO:0008360~regulation of cell shape	8	1.61616	0.0253245	FGR, SEMA4A, SEMA4D, FES, HEXB, S100A13, ARHGEF18, RHOQ	374	139	18082	2.7826	1	0.555986	0.549047
GOTERM_BP_DIRECT	GO:0051092~positive regulation of NF-kappaB transcription factor activity	7	1.41414	0.0254429	PYCARD, PRKCH, ITGB2, NOD1, PRKCQ, CFLAR, CARD11	374	109	18082	3.10489	1	0.555986	0.549047
GOTERM_BP_DIRECT	GO:0001525~angiogenesis	11	2.22222	0.0268322	SEMA4A, XBP1, ESM1, RNF213, ANXA2, EPAS1, EIF2AK3, S1PR1, FLNA, PLXDC1, CCR2	374	239	18082	2.2252	1	0.579757	0.572522
GOTERM_BP_DIRECT	GO:0050776~regulation of immune response	4	0.808081	0.0277621	SPN, PHF11A, HCST, CARD11	374	32	18082	6.04345	1	0.586666	0.579344
GOTERM_BP_DIRECT	GO:2001238~positive regulation of extrinsic apoptotic signaling pathway	4	0.808081	0.0277621	PYCARD, TNFSF10, G0S2, FAS	374	32	18082	6.04345	1	0.586666	0.579344
GOTERM_BP_DIRECT	GO:0007165~signal transduction	37	7.47475	0.0283586	PIK3R1, LSP1, FYB, PITPNC1, ARHGAP4, IL1RL1, IL18RAP, RRAS, ADGRE5, ADGRG5, GRK6, S1PR1, MAP3K8, JAK2, CCR5, S1PR4, CCR2, STAT2, F2R, PDE2A, SH2D3C, ARAP2, RRAS2, HMHA1, ARHGAP25, GEM, OLFR654, DEPDC1B, ADORA2A, RASA3, FAS, F2RL1, IL6ST, GPR18, F2RL2, CARD11, IL18R1	374	1255	18082	1.42539	1	0.592757	0.585359
GOTERM_BP_DIRECT	GO:0006468~protein phosphorylation	20	4.0404	0.030775	PRKCH, TXK, LIMK1, EIF2AK3, PIK3R1, CDC25B, TGFBR2, P2RX7, FGR, FES, GRK6, PIM1, PRKCQ, MAP3K8, JAK2, SGK1, TRIB2, IKBKE, HCST, JAK1	374	576	18082	1.67874	1	0.636348	0.628406
GOTERM_BP_DIRECT	GO:0050715~positive regulation of cytokine secretion	4	0.808081	0.0325047	P2RX7, PANX1, IL10, FGR	374	34	18082	5.68795	1	0.664963	0.656664
GOTERM_BP_DIRECT	GO:0008625~extrinsic apoptotic signaling pathway via death domain receptors	4	0.808081	0.0350241	FASL, TNFRSF18, FAS, PIK3R1	374	35	18082	5.52544	1	0.708962	0.700114
GOTERM_BP_DIRECT	GO:0050727~regulation of inflammatory response	5	1.0101	0.0370652	PYCARD, PGLYRP2, ZYX, JAK2, GGT1	374	61	18082	3.96292	1	0.731157	0.722031
GOTERM_BP_DIRECT	GO:0008593~regulation of Notch signaling pathway	3	0.606061	0.0373257	LFNG, DTX1, IL6ST	374	15	18082	9.66952	1	0.731157	0.722031
GOTERM_BP_DIRECT	GO:0045824~negative regulation of innate immune response	3	0.606061	0.0373257	DHX58, NMI, HAVCR2	374	15	18082	9.66952	1	0.731157	0.722031
GOTERM_BP_DIRECT	GO:0002474~antigen processing and presentation of peptide antigen via MHC class I	4	0.808081	0.0376414	H2-T24, H2-T22, H2-T10, H2-M3	374	36	18082	5.37195	1	0.731157	0.722031
GOTERM_BP_DIRECT	GO:0010628~positive regulation of gene expression	15	3.0303	0.0389102	DDX58, PDE2A, EIF2AK3, PIK3CD, RAB27A, SERPINB9, PIK3R1, P2RX7, MIR301, ID2, LGALS9, IL7R, CCR5, PF4, TRP53INP1	374	399	18082	1.81758	1	0.748243	0.738904
GOTERM_BP_DIRECT	GO:0071549~cellular response to dexamethasone stimulus	4	0.808081	0.0403559	ERRFI1, DDIT4, JAK2, FOXO1	374	37	18082	5.22677	1	0.75077	0.7414
GOTERM_BP_DIRECT	GO:0032687~negative regulation of interferon-alpha production	2	0.40404	0.0408321	GBP4, HAVCR2	374	2	18082	48.3476	1	0.75077	0.7414
GOTERM_BP_DIRECT	GO:0018120~peptidyl-arginine ADP-ribosylation	2	0.40404	0.0408321	ART2B, ART2A-PS	374	2	18082	48.3476	1	0.75077	0.7414
GOTERM_BP_DIRECT	GO:0070230~positive regulation of lymphocyte apoptotic process	2	0.40404	0.0408321	P2RX7, FAS	374	2	18082	48.3476	1	0.75077	0.7414
GOTERM_BP_DIRECT	GO:0009612~response to mechanical stimulus	5	1.0101	0.0409937	P2RX7, SUN1, P2RX3, TXNIP, TGFBR2	374	63	18082	3.83711	1	0.75077	0.7414
GOTERM_BP_DIRECT	GO:0061028~establishment of endothelial barrier	3	0.606061	0.0420875	PPP1R16B, PDE2A, F2RL1	374	16	18082	9.06517	1	0.76353	0.754001
GOTERM_BP_DIRECT	GO:0042102~positive regulation of T cell proliferation	5	1.0101	0.0430431	SPN, PRKCQ, IL6ST, CARD11, HAVCR2	374	64	18082	3.77716	1	0.773569	0.763914
GOTERM_BP_DIRECT	GO:0042742~defense response to bacterium	9	1.81818	0.0444815	SPN, IL10, NCF1, H2-M3, IRGM2, SERPINB9, ISG15, NOD1, PGLYRP1	374	191	18082	2.27816	1	0.792018	0.782134
GOTERM_BP_DIRECT	GO:0018108~peptidyl-tyrosine phosphorylation	5	1.0101	0.0451492	FGR, FES, JAK2, IL12RB2, JAK1	374	65	18082	3.71905	1	0.796532	0.786591
GOTERM_BP_DIRECT	GO:0050868~negative regulation of T cell activation	3	0.606061	0.0470624	SPN, TNFAIP8L2, LAX1	374	17	18082	8.53193	1	0.822736	0.812468
GOTERM_BP_DIRECT	GO:0042493~response to drug	13	2.62626	0.0488616	HDAC4, IL10, XBP1, CPT1A, HMGCS1, CYBA, CROT, ADD3, TGFBR2, P2RX7, ADORA2A, TSPO, TXNIP	374	339	18082	1.85404	1	0.842566	0.832051
GOTERM_BP_DIRECT	GO:0042130~negative regulation of T cell proliferation	4	0.808081	0.049073	SPN, SLFN1, H2-M3, HAVCR2	374	40	18082	4.83476	1	0.842566	0.832051
GOTERM_BP_DIRECT	GO:0007162~negative regulation of cell adhesion	4	0.808081	0.0553519	SPN, SEMA4D, PIK3R1, MYO1F	374	42	18082	4.60453	1	0.917895	0.90644
GOTERM_BP_DIRECT	GO:0008285~negative regulation of cell proliferation	14	2.82828	0.0565007	CDKN2D, HDAC4, IL10, IFITM3, KLF13, SLFN2, SLFN1, SLFN3, F2R, TGFBR2, IL1RL1, ADORA2A, JAK2, TRP53INP1	374	384	18082	1.76267	1	0.917895	0.90644
GOTERM_BP_DIRECT	GO:0046330~positive regulation of JNK cascade	5	1.0101	0.0565278	PYCARD, F2RL1, NOD1, RASGRP1, GADD45G	374	70	18082	3.4534	1	0.917895	0.90644
GOTERM_BP_DIRECT	GO:0030193~regulation of blood coagulation	3	0.606061	0.0576089	LBH, F2R, F2RL1	374	19	18082	7.63383	1	0.917895	0.90644
GOTERM_BP_DIRECT	GO:0034113~heterotypic cell-cell adhesion	3	0.606061	0.0576089	ITGB2, ITGAX, ITGB7	374	19	18082	7.63383	1	0.917895	0.90644
GOTERM_BP_DIRECT	GO:0006979~response to oxidative stress	7	1.41414	0.0576497	NQO1, ALS2, EPAS1, IDH1, GPX8, TXNIP, JAK2	374	133	18082	2.54461	1	0.917895	0.90644
GOTERM_BP_DIRECT	GO:0006925~inflammatory cell apoptotic process	2	0.40404	0.0606202	FASL, FAS	374	3	18082	32.2317	1	0.917895	0.90644
GOTERM_BP_DIRECT	GO:0002826~negative regulation of T-helper 1 type immune response	2	0.40404	0.0606202	IL1RL1, HAVCR2	374	3	18082	32.2317	1	0.917895	0.90644
GOTERM_BP_DIRECT	GO:0050717~positive regulation of interleukin-1 alpha secretion	2	0.40404	0.0606202	P2RX7, PANX1	374	3	18082	32.2317	1	0.917895	0.90644
GOTERM_BP_DIRECT	GO:0042758~long-chain fatty acid catabolic process	2	0.40404	0.0606202	ACADL, ABCD1	374	3	18082	32.2317	1	0.917895	0.90644
GOTERM_BP_DIRECT	GO:0032823~regulation of natural killer cell differentiation	2	0.40404	0.0606202	LGALS9, ZFP683	374	3	18082	32.2317	1	0.917895	0.90644
GOTERM_BP_DIRECT	GO:1903243~negative regulation of cardiac muscle hypertrophy in response to stress	2	0.40404	0.0606202	ERRFI1, ATP2B4	374	3	18082	32.2317	1	0.917895	0.90644
GOTERM_BP_DIRECT	GO:0019677~NAD catabolic process	2	0.40404	0.0606202	ART2B, ART2A-PS	374	3	18082	32.2317	1	0.917895	0.90644
GOTERM_BP_DIRECT	GO:0032608~interferon-beta production	2	0.40404	0.0606202	IRF7, TRIM56	374	3	18082	32.2317	1	0.917895	0.90644
GOTERM_BP_DIRECT	GO:0007260~tyrosine phosphorylation of STAT protein	2	0.40404	0.0606202	F2R, JAK2	374	3	18082	32.2317	1	0.917895	0.90644
GOTERM_BP_DIRECT	GO:0006164~purine nucleotide biosynthetic process	3	0.606061	0.06316	OAS2, OAS3, OAS1A	374	20	18082	7.25214	1	0.94888	0.937038
GOTERM_BP_DIRECT	GO:0045954~positive regulation of natural killer cell mediated cytotoxicity	3	0.606061	0.0688833	KLRK1, H2-M3, RASGRP1	374	21	18082	6.9068	1	1	0.988033
GOTERM_BP_DIRECT	GO:0071260~cellular response to mechanical stimulus	5	1.0101	0.077616	HDAC4, PDE2A, FAS, CYBA, GGT1	374	78	18082	3.0992	1	1	0.988033
GOTERM_BP_DIRECT	GO:0006869~lipid transport	6	1.21212	0.0798686	APOL7B, TSPO, ESYT2, ESYT1, APOL7E, PITPNC1	374	111	18082	2.61338	1	1	0.988033
GOTERM_BP_DIRECT	GO:0002666~positive regulation of T cell tolerance induction	2	0.40404	0.0800012	H2-M3, TGFBR2	374	4	18082	24.1738	1	1	0.988033
GOTERM_BP_DIRECT	GO:0015860~purine nucleoside transmembrane transport	2	0.40404	0.0800012	SLC28A2, GM14085	374	4	18082	24.1738	1	1	0.988033
GOTERM_BP_DIRECT	GO:0036016~cellular response to interleukin-3	2	0.40404	0.0800012	JAK2, JAK1	374	4	18082	24.1738	1	1	0.988033
GOTERM_BP_DIRECT	GO:0060333~interferon-gamma-mediated signaling pathway	2	0.40404	0.0800012	NMI, JAK2	374	4	18082	24.1738	1	1	0.988033
GOTERM_BP_DIRECT	GO:2000318~positive regulation of T-helper 17 type immune response	2	0.40404	0.0800012	MIR301, PRKCQ	374	4	18082	24.1738	1	1	0.988033
GOTERM_BP_DIRECT	GO:0032827~negative regulation of natural killer cell differentiation involved in immune response	2	0.40404	0.0800012	PGLYRP2, PGLYRP1	374	4	18082	24.1738	1	1	0.988033
GOTERM_BP_DIRECT	GO:0002521~leukocyte differentiation	2	0.40404	0.0800012	RRAS, ID2	374	4	18082	24.1738	1	1	0.988033
GOTERM_BP_DIRECT	GO:0032815~negative regulation of natural killer cell activation	2	0.40404	0.0800012	LGALS9, HAVCR2	374	4	18082	24.1738	1	1	0.988033
GOTERM_BP_DIRECT	GO:0044117~growth of symbiont in host	2	0.40404	0.0800012	PGLYRP2, PGLYRP1	374	4	18082	24.1738	1	1	0.988033
GOTERM_BP_DIRECT	GO:1990086~lens fiber cell apoptotic process	2	0.40404	0.0800012	E2F2, TGFBR2	374	4	18082	24.1738	1	1	0.988033
GOTERM_BP_DIRECT	GO:0045619~regulation of lymphocyte differentiation	2	0.40404	0.0800012	FAS, IKZF3	374	4	18082	24.1738	1	1	0.988033
GOTERM_BP_DIRECT	GO:2000562~negative regulation of CD4-positive, alpha-beta T cell proliferation	2	0.40404	0.0800012	LGALS9, VSIR	374	4	18082	24.1738	1	1	0.988033
GOTERM_BP_DIRECT	GO:0030886~negative regulation of myeloid dendritic cell activation	2	0.40404	0.0800012	IL10, HAVCR2	374	4	18082	24.1738	1	1	0.988033
GOTERM_BP_DIRECT	GO:0045123~cellular extravasation	2	0.40404	0.0800012	ITGAM, ITGB2	374	4	18082	24.1738	1	1	0.988033
GOTERM_BP_DIRECT	GO:0046649~lymphocyte activation	2	0.40404	0.0800012	LAX1, CARD11	374	4	18082	24.1738	1	1	0.988033
GOTERM_BP_DIRECT	GO:0043547~positive regulation of GTPase activity	7	1.41414	0.0821748	PREX1, SEMA4D, ALS2, BIN1, S1PR1, RASGRP2, RASGRP1	374	146	18082	2.31804	1	1	0.988033
GOTERM_BP_DIRECT	GO:0019221~cytokine-mediated signaling pathway	7	1.41414	0.0821748	IFNGR1, IL6ST, JAK2, JAK1, CCR2, IFNAR1, PF4	374	146	18082	2.31804	1	1	0.988033
GOTERM_BP_DIRECT	GO:0051726~regulation of cell cycle	6	1.21212	0.0822653	CCNG2, E2F2, CABLES1, SGK1, CLIC1, GADD45G	374	112	18082	2.59005	1	1	0.988033
GOTERM_BP_DIRECT	GO:0048661~positive regulation of smooth muscle cell proliferation	5	1.0101	0.0834246	HDAC4, ID2, S1PR1, CYBA, TGFBR2	374	80	18082	3.02172	1	1	0.988033
GOTERM_BP_DIRECT	GO:0001934~positive regulation of protein phosphorylation	8	1.61616	0.0869236	SPN, P2RX7, XBP1, ANXA2, SEMA4D, FLT3L, PIK3R1, RASGRP1	374	184	18082	2.10207	1	1	0.988033
GOTERM_BP_DIRECT	GO:0007159~leukocyte cell-cell adhesion	3	0.606061	0.0869932	ITGAM, ITGB2, L1CAM	374	24	18082	6.04345	1	1	0.988033
GOTERM_BP_DIRECT	GO:0031532~actin cytoskeleton reorganization	4	0.808081	0.0919546	PLEK, S1PR1, FLNA, LPIN1	374	52	18082	3.71905	1	1	0.988033
GOTERM_BP_DIRECT	GO:0032728~positive regulation of interferon-beta production	3	0.606061	0.0933139	DDX58, IRF7, IFNAR1	374	25	18082	5.80171	1	1	0.988033
GOTERM_BP_DIRECT	GO:0070374~positive regulation of ERK1 and ERK2 cascade	8	1.61616	0.0943545	PYCARD, GLIPR2, F2R, F2RL1, NOD1, CFLAR, RASGRP1, HAVCR2	374	188	18082	2.05734	1	1	0.988033
GOTERM_BP_DIRECT	GO:2001181~positive regulation of interleukin-10 secretion	2	0.40404	0.0989834	PYCARD, LGALS9	374	5	18082	19.339	1	1	0.988033
GOTERM_BP_DIRECT	GO:0034137~positive regulation of toll-like receptor 2 signaling pathway	2	0.40404	0.0989834	F2RL1, CYBA	374	5	18082	19.339	1	1	0.988033
GOTERM_BP_DIRECT	GO:0043367~CD4-positive, alpha-beta T cell differentiation	2	0.40404	0.0989834	RSAD2, SATB1	374	5	18082	19.339	1	1	0.988033
GOTERM_BP_DIRECT	GO:0032732~positive regulation of interleukin-1 production	2	0.40404	0.0989834	LGALS9, HAVCR2	374	5	18082	19.339	1	1	0.988033
GOTERM_BP_DIRECT	GO:0045351~type I interferon biosynthetic process	2	0.40404	0.0989834	IRF7, IFNAR1	374	5	18082	19.339	1	1	0.988033
GOTERM_BP_DIRECT	GO:1900103~positive regulation of endoplasmic reticulum unfolded protein response	2	0.40404	0.0989834	XBP1, PIK3R1	374	5	18082	19.339	1	1	0.988033
GOTERM_BP_DIRECT	GO:0042536~negative regulation of tumor necrosis factor biosynthetic process	2	0.40404	0.0989834	IL10, ERRFI1	374	5	18082	19.339	1	1	0.988033
GOTERM_BP_DIRECT	GO:0032020~ISG15-protein conjugation	2	0.40404	0.0989834	UBA7, ISG15	374	5	18082	19.339	1	1	0.988033
GOTERM_BP_DIRECT	GO:0034341~response to interferon-gamma	3	0.606061	0.0997627	IFITM3, TGTP2, IRGM2	374	26	18082	5.57857	1	1	0.988033
KEGG_PATHWAY	mmu05162:Measles	20	4.0404	8.58745e-10	IFNGR1, DDX58, STAT2, EIF2AK3, OAS1A, PIK3CD, OAS1B, PIK3R1, OAS1G, FASL, OAS2, OAS3, IRF7, TNFSF10, FAS, PRKCQ, JAK2, IKBKE, JAK1, IFNAR1	193	136	7691	5.86026	1.64879e-07	1.65738e-07	1.44269e-07
KEGG_PATHWAY	mmu05164:Influenza A	21	4.24242	7.23803e-09	RSAD2, IFNGR1, DDX58, STAT2, EIF2AK3, OAS1A, PIK3CD, OAS1B, PIK3R1, OAS1G, PYCARD, FASL, OAS2, OAS3, IRF7, TNFSF10, FAS, JAK2, IKBKE, JAK1, IFNAR1	193	171	7691	4.89383	1.3897e-06	5.27419e-07	4.59101e-07
KEGG_PATHWAY	mmu05168:Herpes simplex infection	23	4.64646	8.19823e-09	H2-T24, SP100, H2-T22, H2-T10, IFNGR1, DDX58, STAT2, H2-M3, EIF2AK3, OAS1A, OAS1B, IFIT1BL1, IFIT1, OAS1G, FASL, OAS2, OAS3, IRF7, FAS, JAK2, IKBKE, JAK1, IFNAR1	193	208	7691	4.40646	1.57406e-06	5.27419e-07	4.59101e-07
KEGG_PATHWAY	mmu05160:Hepatitis C	16	3.23232	1.28954e-06	DDX58, STAT2, EIF2AK3, OAS1A, PIK3CD, OAS1B, PIK3R1, IFIT1BL1, IFIT1, OAS1G, OAS2, OAS3, IRF7, IKBKE, JAK1, IFNAR1	193	136	7691	4.6882	0.000247562	6.22204e-05	5.41608e-05
KEGG_PATHWAY	mmu04068:FoxO signaling pathway	15	3.0303	5.61729e-06	CDKN2D, IL10, PIK3CD, PIK3R1, FOXO1, KLF2, GADD45G, TGFBR2, FASL, CCNG2, S1PR1, TNFSF10, IL7R, SGK1, S1PR4	193	134	7691	4.46079	0.00107794	0.000216828	0.000188741
KEGG_PATHWAY	mmu04060:Cytokine-cytokine receptor interaction	20	4.0404	8.71831e-06	IL10, IFNGR1, IL10RB, TNFRSF18, IL10RA, IL17RA, TGFBR2, IL18RAP, FASL, TNFSF10, IL21R, FAS, IL6ST, IL7R, CCR5, IL18R1, IL12RB2, CCR2, IFNAR1, PF4	193	242	7691	3.29337	0.00167252	0.000280439	0.000244113
KEGG_PATHWAY	mmu04630:Jak-STAT signaling pathway	15	3.0303	1.40797e-05	IL10, IFNGR1, IL10RB, STAT2, IL10RA, PIK3CD, PIK3R1, IL21R, PIM1, IL6ST, JAK2, IL7R, IL12RB2, JAK1, IFNAR1	193	145	7691	4.12239	0.00269966	0.000388196	0.000337912
KEGG_PATHWAY	mmu05140:Leishmaniasis	9	1.81818	0.000174266	IL10, ITGAM, NCF1, IFNGR1, NCF4, ITGB2, CYBA, JAK2, JAK1	193	64	7691	5.60387	0.0329084	0.00420418	0.00365959
KEGG_PATHWAY	mmu04650:Natural killer cell mediated cytotoxicity	11	2.22222	0.000273906	KLRK1, FASL, IFNGR1, ITGB2, TNFSF10, PIK3CD, FAS, KLRD1, PIK3R1, HCST, IFNAR1	193	105	7691	4.17473	0.0512379	0.00587377	0.00511292
KEGG_PATHWAY	mmu04612:Antigen processing and presentation	9	1.81818	0.000957302	H2-T24, H2-T22, H2-T10, KLRC2, KLRC3, CD8A, H2-M3, KLRD1, KLRC1	193	82	7691	4.37375	0.167973	0.0184759	0.0160827
KEGG_PATHWAY	mmu04380:Osteoclast differentiation	11	2.22222	0.00116374	NCF1, IFNGR1, STAT2, NCF4, PIK3CD, ACP5, CYBA, PIK3R1, JAK1, TGFBR2, IFNAR1	193	126	7691	3.47895	0.200339	0.0204183	0.0177734
KEGG_PATHWAY	mmu04514:Cell adhesion molecules (CAMs)	12	2.42424	0.00236808	SPN, H2-T24, H2-T22, H2-T10, ITGAM, SELPLG, SELL, CD8A, ITGB2, H2-M3, ITGB7, L1CAM	193	162	7691	2.95183	0.365686	0.0380867	0.0331532
KEGG_PATHWAY	mmu05330:Allograft rejection	7	1.41414	0.00257519	H2-T24, IL10, H2-T22, H2-T10, FASL, H2-M3, FAS	193	56	7691	4.98122	0.390475	0.0382317	0.0332794
KEGG_PATHWAY	mmu04142:Lysosome	10	2.0202	0.00335887	SCARB2, NPC2, HEXB, PSAP, ATP6V0A2, ACP5, CTSW, CD68, CTSD, ARSB	193	122	7691	3.26637	0.475855	0.0441179	0.0384032
KEGG_PATHWAY	mmu05161:Hepatitis B	11	2.22222	0.00347974	FASL, DDX58, STAT2, IRF7, E2F2, PIK3CD, FAS, PIK3R1, IKBKE, JAK1, IFNAR1	193	146	7691	3.00238	0.487921	0.0441179	0.0384032
KEGG_PATHWAY	mmu04210:Apoptosis	7	1.41414	0.00365745	FASL, TNFSF10, CAPN2, PIK3CD, FAS, PIK3R1, CFLAR	193	60	7691	4.64914	0.505158	0.0441179	0.0384032
KEGG_PATHWAY	mmu05152:Tuberculosis	12	2.42424	0.0045002	IL10, ITGAM, IFNGR1, IL10RB, IL10RA, ITGB2, ITGAX, ATP6V0A2, LSP1, JAK2, CTSD, JAK1	193	176	7691	2.71703	0.579364	0.0510905	0.0444725
KEGG_PATHWAY	mmu04622:RIG-I-like receptor signaling pathway	7	1.41414	0.00678719	SIKE1, RNF125, DDX58, DHX58, IRF7, ISG15, IKBKE	193	68	7691	4.10218	0.729527	0.0727737	0.0633471
KEGG_PATHWAY	mmu05320:Autoimmune thyroid disease	7	1.41414	0.00835284	H2-T24, IL10, H2-T22, H2-T10, FASL, H2-M3, FAS	193	71	7691	3.92885	0.800208	0.0811474	0.0706361
KEGG_PATHWAY	mmu05146:Amoebiasis	9	1.81818	0.00875233	IL10, SERPINB1B, ITGAM, SERPINB6B, ITGB2, PIK3CD, SERPINB9B, SERPINB9, PIK3R1	193	117	7691	3.06536	0.815082	0.0811474	0.0706361
KEGG_PATHWAY	mmu05166:HTLV-I infection	15	3.0303	0.00905501	H2-T24, XBP1, H2-T22, H2-T10, H2-M3, ITGB2, RRAS2, PIK3CD, PIK3R1, TGFBR2, RRAS, TSPO, E2F2, JAK1, TRP53INP1	193	276	7691	2.16575	0.825614	0.0811474	0.0706361
KEGG_PATHWAY	mmu05332:Graft-versus-host disease	6	1.21212	0.00924996	H2-T24, H2-T22, H2-T10, FASL, H2-M3, FAS	193	52	7691	4.59805	0.832078	0.0811474	0.0706361
KEGG_PATHWAY	mmu04062:Chemokine signaling pathway	12	2.42424	0.00985258	FGR, PREX1, NCF1, STAT2, GRK6, PIK3CD, PIK3R1, RASGRP2, JAK2, CCR5, CCR2, PF4	193	196	7691	2.43978	0.850592	0.082676	0.0719667
KEGG_PATHWAY	mmu05203:Viral carcinogenesis	13	2.62626	0.0127649	H2-T24, HDAC4, SP100, H2-T22, H2-T10, H2-M3, PIK3CD, PIK3R1, IRF7, PMAIP1, IL6ST, CCR5, JAK1	193	231	7691	2.24263	0.91513	0.0998957	0.0869559
KEGG_PATHWAY	mmu04660:T cell receptor signaling pathway	8	1.61616	0.0129399	IL10, CD8A, PIK3CD, PRKCQ, MAP3K8, PIK3R1, RASGRP1, CARD11	193	101	7691	3.15642	0.91797	0.0998957	0.0869559
KEGG_PATHWAY	mmu05142:Chagas disease (American trypanosomiasis)	8	1.61616	0.0143026	IL10, FASL, IFNGR1, PIK3CD, FAS, PIK3R1, CFLAR, TGFBR2	193	103	7691	3.09513	0.937082	0.106169	0.0924167
KEGG_PATHWAY	mmu05321:Inflammatory bowel disease (IBD)	6	1.21212	0.0155	IL10, IL18RAP, IFNGR1, IL21R, IL18R1, IL12RB2	193	59	7691	4.05252	0.950178	0.108667	0.0945906
KEGG_PATHWAY	mmu05145:Toxoplasmosis	8	1.61616	0.0157651	IL10, IFNGR1, IL10RB, IL10RA, IGTP, JAK2, CCR5, JAK1	193	105	7691	3.03617	0.952689	0.108667	0.0945906
KEGG_PATHWAY	mmu04940:Type I diabetes mellitus	6	1.21212	0.0188765	H2-T24, H2-T22, H2-T10, FASL, H2-M3, FAS	193	62	7691	3.85643	0.97424	0.125626	0.109353
KEGG_PATHWAY	mmu05169:Epstein-Barr virus infection	9	1.81818	0.0202957	SPN, H2-T24, H2-T22, H2-T10, DDX58, H2-M3, PIK3CD, PIK3R1, JAK1	193	136	7691	2.63712	0.98049	0.130569	0.113656
KEGG_PATHWAY	mmu04145:Phagosome	10	2.0202	0.0270005	H2-T24, H2-T22, H2-T10, ITGAM, NCF1, NCF4, ITGB2, H2-M3, ATP6V0A2, CYBA	193	171	7691	2.33039	0.994781	0.1681	0.146326
KEGG_PATHWAY	mmu04670:Leukocyte transendothelial migration	8	1.61616	0.0279414	ITGAM, NCF1, TXK, NCF4, ITGB2, PIK3CD, CYBA, PIK3R1	193	118	7691	2.70168	0.995665	0.168521	0.146692
KEGG_PATHWAY	mmu04810:Regulation of actin cytoskeleton	11	2.22222	0.0404041	NCKAP1, ITGAM, RRAS, LIMK1, ITGB2, F2R, ITGAX, PIK3CD, RRAS2, ITGB7, PIK3R1	193	213	7691	2.05797	0.999636	0.236303	0.205694
KEGG_PATHWAY	mmu05143:African trypanosomiasis	4	0.808081	0.0559078	IL10, FASL, FAS, F2RL1	193	35	7691	4.55426	0.999984	0.317359	0.27625
KEGG_PATHWAY	mmu04144:Endocytosis	12	2.42424	0.0621371	H2-T24, H2-T22, H2-T10, CYTH4, BIN1, GRK6, H2-M3, ARAP2, VPS37B, CCR5, RAB11FIP4, TGFBR2	193	261	7691	1.83217	0.999996	0.342642	0.298258
KEGG_PATHWAY	mmu04623:Cytosolic DNA-sensing pathway	5	1.0101	0.075236	PYCARD, ZBP1, DDX58, IRF7, IKBKE	193	64	7691	3.11326	1	0.403349	0.351102
KEGG_PATHWAY	mmu05212:Pancreatic cancer	5	1.0101	0.0786807	E2F2, PIK3CD, PIK3R1, JAK1, TGFBR2	193	65	7691	3.06536	1	0.410416	0.357253
KEGG_PATHWAY	mmu04115:p53 signaling pathway	5	1.0101	0.0858021	CCNG2, PMAIP1, FAS, SERPINB5, GADD45G	193	67	7691	2.97386	1	0.435784	0.379336
KEGG_PATHWAY	mmu04010:MAPK signaling pathway	11	2.22222	0.0984325	RRAS, FASL, FLNA, FAS, RRAS2, MAP3K8, RASGRP2, RASGRP1, CDC25B, TGFBR2, GADD45G	193	251	7691	1.7464	1	0.487115	0.424017

## Sheet: A8vsN4 GO down-regulated genes
A8 vs N4 GO down-regulated genes (<1.5 fold)
Category	Term	Count	%	PValue	Genes	List Total	Pop Hits	Pop Total	Fold Enrichment	Bonferroni	Benjamini	FDR
GOTERM_BP_DIRECT	GO:0006364~rRNA processing	21	5.83333	2.9802e-16	NOP14, DIS3, NOP2, NAT10, RRP1B, WDR12, NOL6, WDR55, RRP9, FTSJ3, RCL1, TBL3, LAS1L, PDCD11, MRTO4, TSR2, CCDC86, UTP20, NOL11, UTP14A, MDN1	241	126	18082	12.5048	4.46976e-13	3.99645e-13	3.99347e-13
GOTERM_BP_DIRECT	GO:0042254~ribosome biogenesis	12	3.33333	2.63138e-08	RCL1, NOP14, FASTKD2, MRTO4, WDR12, SDAD1, UTP14A, GTPBP4, IPO4, BYSL, GNL3, FTSJ3	241	89	18082	10.1163	3.53126e-05	1.76434e-05	1.76303e-05
GOTERM_BP_DIRECT	GO:0008033~tRNA processing	10	2.77778	1.88541e-06	PUS10, METTL1, ELAC2, RPP40, ADAT1, NAT10, QTRTD1, DUS4L, TSEN2, RPP38	241	85	18082	8.82695	0.00252702	0.000842777	0.000842149
GOTERM_BP_DIRECT	GO:0000462~maturation of SSU-rRNA from tricistronic rRNA transcript (SSU-rRNA, 5.8S rRNA, LSU-rRNA)	6	1.66667	3.02583e-05	TBL3, HEATR1, TSR2, UTP20, WDR46, BYSL	241	28	18082	16.0777	0.0397938	0.0101441	0.0101365
GOTERM_BP_DIRECT	GO:0032259~methylation	9	2.5	0.00191723	MTAP, METTL1, SMYD5, CARM1, NOP2, METTL8, METTL16, COMT, FTSJ3	241	169	18082	3.99563	0.923876	0.514202	0.513818
GOTERM_BP_DIRECT	GO:0006396~RNA processing	6	1.66667	0.00285052	RCL1, PDCD11, DHX33, ADAT1, DHX37, ADARB1	241	73	18082	6.16677	0.978309	0.63709	0.636615
GOTERM_BP_DIRECT	GO:0042273~ribosomal large subunit biogenesis	4	1.11111	0.00380352	NOP16, HEATR3, SDAD1, WDR55	241	24	18082	12.5048	0.993988	0.717478	0.716943
GOTERM_BP_DIRECT	GO:0008652~cellular amino acid biosynthetic process	4	1.11111	0.00428025	MTHFD1, GOT1, ASNS, BCAT1	241	25	18082	12.0046	0.996838	0.717478	0.716943
GOTERM_BP_DIRECT	GO:0008630~intrinsic apoptotic signaling pathway in response to DNA damage	5	1.38889	0.00569458	MYC, HTRA2, BCL2A1C, BCL2A1A, FNIP2	241	54	18082	6.94713	0.999531	0.848493	0.84786
GOTERM_BP_DIRECT	GO:0006730~one-carbon metabolic process	4	1.11111	0.00789094	MTHFD1, SHMT2, SHMT1, CAR12	241	31	18082	9.68117	0.999976	1	1
GOTERM_BP_DIRECT	GO:0007257~activation of JUN kinase activity	4	1.11111	0.0102037	CD40LG, MDFIC, TNFSF11, CCR7	241	34	18082	8.82695	0.999999	1	1
GOTERM_BP_DIRECT	GO:0097028~dendritic cell differentiation	3	0.833333	0.0106069	BATF3, CD40LG, AXL	241	12	18082	18.7573	0.999999	1	1
GOTERM_BP_DIRECT	GO:0035999~tetrahydrofolate interconversion	3	0.833333	0.0106069	MTHFD1, SHMT2, SHMT1	241	12	18082	18.7573	0.999999	1	1
GOTERM_BP_DIRECT	GO:0000463~maturation of LSU-rRNA from tricistronic rRNA transcript (SSU-rRNA, 5.8S rRNA, LSU-rRNA)	3	0.833333	0.0106069	WDR12, GTPBP4, FTSJ3	241	12	18082	18.7573	0.999999	1	1
GOTERM_BP_DIRECT	GO:0006518~peptide metabolic process	3	0.833333	0.014372	NLN, CPD, THOP1	241	14	18082	16.0777	1	1	1
GOTERM_BP_DIRECT	GO:0030490~maturation of SSU-rRNA	3	0.833333	0.0186253	NOP14, NOL11, UTP14A	241	16	18082	14.0679	1	1	1
GOTERM_BP_DIRECT	GO:1903955~positive regulation of protein targeting to mitochondrion	5	1.38889	0.0218358	USP36, RUVBL1, HTRA2, DPH6, WDR46	241	80	18082	4.68932	1	1	1
GOTERM_BP_DIRECT	GO:0007219~Notch signaling pathway	6	1.66667	0.0256735	CDK6, GOT1, PERP, RBPJ, WDR12, EPN2	241	125	18082	3.60139	1	1	1
GOTERM_BP_DIRECT	GO:0000470~maturation of LSU-rRNA	3	0.833333	0.0258596	LAS1L, NOP2, WDR12	241	19	18082	11.8467	1	1	1
GOTERM_BP_DIRECT	GO:0008156~negative regulation of DNA replication	3	0.833333	0.0258596	HUS1, NF2, GTPBP4	241	19	18082	11.8467	1	1	1
GOTERM_BP_DIRECT	GO:0019264~glycine biosynthetic process from serine	2	0.555556	0.0263703	SHMT2, SHMT1	241	2	18082	75.029	1	1	1
GOTERM_BP_DIRECT	GO:0006409~tRNA export from nucleus	2	0.555556	0.0263703	XPOT, NOL6	241	2	18082	75.029	1	1	1
GOTERM_BP_DIRECT	GO:0009116~nucleoside metabolic process	3	0.833333	0.0284853	MTAP, PRPSAP2, DNPH1	241	20	18082	11.2544	1	1	1
GOTERM_BP_DIRECT	GO:0008285~negative regulation of cell proliferation	11	3.05556	0.0328115	ITGB1, AIMP2, TFAP4, NF2, ADARB1, PIM2, RBPJ, TSPAN32, GTPBP4, WDR77, HSPA1A	241	384	18082	2.14927	1	1	1
GOTERM_BP_DIRECT	GO:0043011~myeloid dendritic cell differentiation	3	0.833333	0.0340391	BATF3, IRF4, RBPJ	241	22	18082	10.2312	1	1	1
GOTERM_BP_DIRECT	GO:2001269~positive regulation of cysteine-type endopeptidase activity involved in apoptotic signaling pathway	2	0.555556	0.0392946	TFAP4, HTRA2	241	3	18082	50.0194	1	1	1
GOTERM_BP_DIRECT	GO:0006231~dTMP biosynthetic process	2	0.555556	0.0392946	DCTD, SHMT1	241	3	18082	50.0194	1	1	1
GOTERM_BP_DIRECT	GO:0030036~actin cytoskeleton organization	6	1.66667	0.0410678	PRR5, SPIRE1, CCR7, NF2, SDAD1, MTSS1	241	142	18082	3.17024	1	1	1
GOTERM_BP_DIRECT	GO:0006545~glycine biosynthetic process	2	0.555556	0.052048	SHMT2, SHMT1	241	4	18082	37.5145	1	1	1
GOTERM_BP_DIRECT	GO:0060350~endochondral bone morphogenesis	2	0.555556	0.052048	BMPR2, CARM1	241	4	18082	37.5145	1	1	1
GOTERM_BP_DIRECT	GO:0000466~maturation of 5.8S rRNA from tricistronic rRNA transcript (SSU-rRNA, 5.8S rRNA, LSU-rRNA)	2	0.555556	0.052048	WDR12, FTSJ3	241	4	18082	37.5145	1	1	1
GOTERM_BP_DIRECT	GO:1901857~positive regulation of cellular respiration	2	0.555556	0.052048	CHCHD4, MYC	241	4	18082	37.5145	1	1	1
GOTERM_BP_DIRECT	GO:0008295~spermidine biosynthetic process	2	0.555556	0.052048	AMD2, SRM	241	4	18082	37.5145	1	1	1
GOTERM_BP_DIRECT	GO:0050882~voluntary musculoskeletal movement	2	0.555556	0.0646328	SPR, ITPR1	241	5	18082	30.0116	1	1	1
GOTERM_BP_DIRECT	GO:0006532~aspartate biosynthetic process	2	0.555556	0.0646328	GOT1, BCAT1	241	5	18082	30.0116	1	1	1
GOTERM_BP_DIRECT	GO:0043967~histone H4 acetylation	3	0.833333	0.0670801	IRF4, RUVBL1, BEND3	241	32	18082	7.03397	1	1	1
GOTERM_BP_DIRECT	GO:0055114~oxidation-reduction process	15	4.16667	0.0675695	PECR, AKR1E1, GSTO1, FAM213A, CHCHD4, SCCPDH, SPR, MTHFD1, RDH10, FASN, SCD2, COX2, DUS4L, ND3, MMACHC	241	676	18082	1.66485	1	1	1
GOTERM_BP_DIRECT	GO:0021766~hippocampus development	4	1.11111	0.0730667	EIF2B3, PTPRS, NF2, MFSD2A	241	73	18082	4.11118	1	1	1
GOTERM_BP_DIRECT	GO:0006563~L-serine metabolic process	2	0.555556	0.0770513	SHMT2, SHMT1	241	6	18082	25.0097	1	1	1
GOTERM_BP_DIRECT	GO:0070475~rRNA base methylation	2	0.555556	0.0770513	NOP2, METTL16	241	6	18082	25.0097	1	1	1
GOTERM_BP_DIRECT	GO:0001707~mesoderm formation	3	0.833333	0.0784398	BMPR2, NF2, ECSIT	241	35	18082	6.43106	1	1	1
GOTERM_BP_DIRECT	GO:0016573~histone acetylation	3	0.833333	0.0784398	TADA2A, RUVBL1, METTL8	241	35	18082	6.43106	1	1	1
GOTERM_BP_DIRECT	GO:0030308~negative regulation of cell growth	5	1.38889	0.0851893	BMPR2, NME6, CAPRIN2, NF2, HSPA1A	241	125	18082	3.00116	1	1	1
GOTERM_BP_DIRECT	GO:0006352~DNA-templated transcription, initiation	3	0.833333	0.0863218	MYC, TAF4B, TCF4	241	37	18082	6.08344	1	1	1
GOTERM_BP_DIRECT	GO:0071549~cellular response to dexamethasone stimulus	3	0.833333	0.0863218	TFAP4, EIF4EBP1, ABCG2	241	37	18082	6.08344	1	1	1
GOTERM_BP_DIRECT	GO:0007346~regulation of mitotic cell cycle	3	0.833333	0.0863218	MYC, SIK1, PIM2	241	37	18082	6.08344	1	1	1
GOTERM_BP_DIRECT	GO:0045656~negative regulation of monocyte differentiation	2	0.555556	0.0893055	CDK6, MYC	241	7	18082	21.4369	1	1	1
GOTERM_BP_DIRECT	GO:0048842~positive regulation of axon extension involved in axon guidance	2	0.555556	0.0893055	NRP1, BMPR2	241	7	18082	21.4369	1	1	1
GOTERM_BP_DIRECT	GO:0002082~regulation of oxidative phosphorylation	2	0.555556	0.0893055	MYC, SLC25A33	241	7	18082	21.4369	1	1	1
KEGG_PATHWAY	mmu03008:Ribosome biogenesis in eukaryotes	11	3.05556	8.81048e-08	RCL1, TBL3, HEATR1, RPP40, NAT10, UTP14A, RPP38, MDN1, GTPBP4, NOL6, GNL3	100	83	7691	10.1929	1.59468e-05	1.60351e-05	1.60351e-05
KEGG_PATHWAY	mmu03013:RNA transport	9	2.5	0.00149807	NDC1, EIF2B3, XPOT, PABPC4, ELAC2, RPP40, EIF4EBP1, GEMIN5, RPP38	100	170	7691	4.07171	0.237653	0.136324	0.136324
KEGG_PATHWAY	mmu00250:Alanine, aspartate and glutamate metabolism	4	1.11111	0.0117109	ADSL, GOT1, CAD, ASNS	100	37	7691	8.31459	0.881421	0.710459	0.710459
KEGG_PATHWAY	mmu00670:One carbon pool by folate	3	0.833333	0.0243265	MTHFD1, SHMT2, SHMT1	100	19	7691	12.1437	0.988409	1	1
KEGG_PATHWAY	mmu00240:Pyrimidine metabolism	5	1.38889	0.0396529	DCTD, NME6, POLR1A, POLR1B, CAD	100	100	7691	3.8455	0.99934	1	1
KEGG_PATHWAY	mmu01100:Metabolic pathways	24	6.66667	0.0509411	AGPAT5, ADSL, GOT1, SHMT2, SHMT1, GAA, CAD, ASNS, COMT, SRM, DCTD, MTAP, NME6, SPR, MTHFD1, POLR1A, POLR1B, RDH10, FASN, COX2, LAP3, BCAT1, ND3, ST3GAL1	100	1269	7691	1.45456	0.999922	1	1
KEGG_PATHWAY	mmu04514:Cell adhesion molecules (CAMs)	6	1.66667	0.0574734	ITGB1, ALCAM, CD40LG, CD80, PDCD1, MPZL1	100	162	7691	2.84852	0.999978	1	1
KEGG_PATHWAY	mmu01230:Biosynthesis of amino acids	4	1.11111	0.0742334	GOT1, SHMT2, SHMT1, BCAT1	100	76	7691	4.04789	0.999999	1	1
KEGG_PATHWAY	mmu00460:Cyanoamino acid metabolism	2	0.555556	0.0748135	SHMT2, SHMT1	100	6	7691	25.6367	0.999999	1	1
KEGG_PATHWAY	mmu04060:Cytokine-cytokine receptor interaction	7	1.94444	0.0913449	BMPR2, CD40LG, IL1R2, TNFRSF8, TNFSF11, CCR7, TNFRSF4	100	242	7691	2.22467	1	1	1
KEGG_PATHWAY	mmu00270:Cysteine and methionine metabolism	3	0.833333	0.0933739	MTAP, GOT1, SRM	100	40	7691	5.76825	1	1	1
KEGG_PATHWAY	mmu05222:Small cell lung cancer	4	1.11111	0.0936379	ITGB1, CDK6, MYC, LAMC1	100	84	7691	3.66238	1	1	1

## Sheet: T4vsN4 GO up-regulated genes
T4 vs N4 GO up-regulated genes (>1.5 fold)
Category	Term	Count	%	PValue	Genes	List Total	Pop Hits	Pop Total	Fold Enrichment	Bonferroni	Benjamini	FDR
GOTERM_BP_DIRECT	GO:0002376~immune system process	26	8.25397	2.0609e-11	PGLYRP2, TXK, PIK3CD, NOD1, SAMHD1, IFIT2, PYCARD, LGALS3, MFSD6, KLRK1, SLAMF7, TNFAIP8L2, PGLYRP1, CD55, HERC6, HAVCR2, ZBP1, EOMES, SEMA4A, ANXA1, DDX58, FGR, OAS3, CD7, IRF7, TLR6	230	383	18082	5.33695	2.74511e-08	2.74306e-08	2.72657e-08
GOTERM_BP_DIRECT	GO:0045087~innate immune response	24	7.61905	1.62548e-09	ZBP1, ANXA1, DDX58, TXK, PIK3CD, NOD1, SAMHD1, JCHAIN, IFIT2, PYCARD, FGR, LGALS3, TYROBP, KLRK1, ELF4, OAS3, IRF7, SLAMF7, TNFAIP8L2, TLR6, PGLYRP1, CD55, HERC6, HAVCR2	230	400	18082	4.71704	2.16514e-06	1.08176e-06	1.07526e-06
GOTERM_BP_DIRECT	GO:0051607~defense response to virus	15	4.7619	2.85349e-08	ZBP1, IFNGR1, DDX58, IL10RB, STAT2, PRF1, IFIT1BL1, SAMHD1, LYST, IFIT2, PYCARD, OAS3, ITGAX, PMAIP1, IFNAR1	230	167	18082	7.06144	3.80077e-05	1.266e-05	1.25839e-05
GOTERM_BP_DIRECT	GO:0032729~positive regulation of interferon-gamma production	9	2.85714	2.72775e-07	PYCARD, KLRK1, TXK, KLRE1, ULBP1, IL18R1, CCR2, IFNAR1, HAVCR2	230	52	18082	13.6069	0.000363271	7.48983e-05	7.44481e-05
GOTERM_BP_DIRECT	GO:0050830~defense response to Gram-positive bacterium	11	3.49206	2.81361e-07	FGR, PGLYRP2, GBP7, KLRK1, GBP9, ACP5, NOD1, PGLYRP1, MYO1F, HAVCR2, GBP3	230	93	18082	9.29883	0.000374703	7.48983e-05	7.44481e-05
GOTERM_BP_DIRECT	GO:0002250~adaptive immune response	11	3.49206	1.11753e-05	EOMES, SEMA4A, MFSD6, ANXA1, KLRK1, TXK, CD7, SLAMF7, PIK3CD, JCHAIN, HAVCR2	230	139	18082	6.22152	0.0147753	0.00247905	0.00246415
GOTERM_BP_DIRECT	GO:0042832~defense response to protozoan	6	1.90476	3.43224e-05	IL10, GBP7, GBP9, CD37, LYST, GBP3	230	30	18082	15.7235	0.0446889	0.00652617	0.00648694
GOTERM_BP_DIRECT	GO:0007229~integrin-mediated signaling pathway	8	2.53968	0.000179343	FGR, TYROBP, ITGAM, TXK, ITGA2, PLEK, ITGAX, ITGB7	230	93	18082	6.76279	0.212511	0.0298381	0.0296588
GOTERM_BP_DIRECT	GO:0006919~activation of cysteine-type endopeptidase activity involved in apoptotic process	7	2.22222	0.000202426	PYCARD, DAP, FASL, F2R, PMAIP1, NOD1, XDH	230	67	18082	8.21376	0.23636	0.0299365	0.0297566
GOTERM_BP_DIRECT	GO:0030101~natural killer cell activation	4	1.26984	0.000306869	KLRK1, KLRE1, ULBP1, IL18R1	230	11	18082	28.5881	0.335561	0.0408443	0.0405988
GOTERM_BP_DIRECT	GO:0045088~regulation of innate immune response	4	1.26984	0.000405341	FGR, IRF7, SAMHD1, MYO1F	230	12	18082	26.2058	0.417265	0.0490462	0.0487514
GOTERM_BP_DIRECT	GO:0030886~negative regulation of myeloid dendritic cell activation	3	0.952381	0.000942227	IL10, CD37, HAVCR2	230	4	18082	58.963	0.715106	0.104509	0.103881
GOTERM_BP_DIRECT	GO:0050718~positive regulation of interleukin-1 beta secretion	4	1.26984	0.00258428	PANX1, PYCARD, CCR5, IFNAR1	230	22	18082	14.2941	0.96815	0.264591	0.263
GOTERM_BP_DIRECT	GO:0019835~cytolysis	4	1.26984	0.00375338	GZMM, GZMA, PRF1, SERPINB9B	230	25	18082	12.5788	0.993322	0.346462	0.344379
GOTERM_BP_DIRECT	GO:0031532~actin cytoskeleton reorganization	5	1.5873	0.00421603	ANXA1, PLEK, S1PR1, FLNA, LPIN1	230	52	18082	7.55936	0.996403	0.346462	0.344379
GOTERM_BP_DIRECT	GO:0050688~regulation of defense response to virus	3	0.952381	0.00425219	SPN, CD37, GBP4	230	8	18082	29.4815	0.996573	0.346462	0.344379
GOTERM_BP_DIRECT	GO:0030335~positive regulation of cell migration	9	2.85714	0.00443998	FGR, PREX1, SEMA4A, F2R, S1PR1, PIK3CD, RRAS2, PIK3R1, MYO1F	230	203	18082	3.4855	0.997334	0.346462	0.344379
GOTERM_BP_DIRECT	GO:0032689~negative regulation of interferon-gamma production	4	1.26984	0.00468543	IL10, PGLYRP2, PGLYRP1, HAVCR2	230	27	18082	11.647	0.99808	0.346462	0.344379
GOTERM_BP_DIRECT	GO:0044406~adhesion of symbiont to host	3	0.952381	0.00542162	GBP7, GBP9, GBP3	230	9	18082	26.2058	0.999284	0.379799	0.377516
GOTERM_BP_DIRECT	GO:0050729~positive regulation of inflammatory response	5	1.5873	0.00832895	ITGA2, PDE2A, CCR5, CCR2, IL17RA	230	63	18082	6.23948	0.999985	0.554291	0.55096
GOTERM_BP_DIRECT	GO:0016045~detection of bacterium	3	0.952381	0.00969414	PGLYRP2, NOD1, PGLYRP1	230	12	18082	19.6543	0.999998	0.614424	0.610731
GOTERM_BP_DIRECT	GO:0043065~positive regulation of apoptotic process	11	3.49206	0.0105936	PYCARD, ANXA1, KLRK1, FASL, BIN1, GZMA, PMAIP1, TSPO, TXNIP, IFIT2, TRP53INP1	230	335	18082	2.58147	0.999999	0.627591	0.623819
GOTERM_BP_DIRECT	GO:0071346~cellular response to interferon-gamma	5	1.5873	0.0108449	GBP8, GBP7, GBP9, GBP4, GBP3	230	68	18082	5.78069	1	0.627591	0.623819
GOTERM_BP_DIRECT	GO:0043123~positive regulation of I-kappaB kinase/NF-kappaB signaling	7	2.22222	0.0118553	FASL, F2R, FLNA, NOD1, S100A4, TLR6, CARD11	230	149	18082	3.69343	1	0.657474	0.653523
GOTERM_BP_DIRECT	GO:0060252~positive regulation of glial cell proliferation	3	0.952381	0.0131457	PRKCH, TSPO, VIM	230	14	18082	16.8466	1	0.699878	0.695672
GOTERM_BP_DIRECT	GO:0045019~negative regulation of nitric oxide biosynthetic process	3	0.952381	0.0150427	IL10, TSPO, ACP5	230	15	18082	15.7235	1	0.770073	0.765444
GOTERM_BP_DIRECT	GO:0042993~positive regulation of transcription factor import into nucleus	3	0.952381	0.0170497	DDX58, FLNA, PIK3R1	230	16	18082	14.7408	1	0.810592	0.805719
GOTERM_BP_DIRECT	GO:0032720~negative regulation of tumor necrosis factor production	4	1.26984	0.0170523	IL10, TSPO, ACP5, HAVCR2	230	43	18082	7.31325	1	0.810592	0.805719
GOTERM_BP_DIRECT	GO:0050832~defense response to fungus	3	0.952381	0.0191636	COTL1, PIK3CD, IL17RA	230	17	18082	13.8737	1	0.850225	0.845115
GOTERM_BP_DIRECT	GO:0050870~positive regulation of T cell activation	3	0.952381	0.0191636	PYCARD, CARD11, CCR2	230	17	18082	13.8737	1	0.850225	0.845115
GOTERM_BP_DIRECT	GO:0043032~positive regulation of macrophage activation	3	0.952381	0.0213814	IL10, ULBP1, HAVCR2	230	18	18082	13.1029	1	0.91802	0.912502
GOTERM_BP_DIRECT	GO:0006955~immune response	9	2.85714	0.0227943	IL10, FASL, OAS3, ENPP1, CTSW, SERPINB9, TLR6, CCR5, CCR2	230	272	18082	2.60131	1	0.920024	0.914495
GOTERM_BP_DIRECT	GO:0018120~peptidyl-arginine ADP-ribosylation	2	0.634921	0.0251694	ART2B, ART2A-PS	230	2	18082	78.6174	1	0.920024	0.914495
GOTERM_BP_DIRECT	GO:2001189~negative regulation of T cell activation via T cell receptor contact with antigen bound to MHC molecule on antigen presenting cell	2	0.634921	0.0251694	LGALS3, HAVCR2	230	2	18082	78.6174	1	0.920024	0.914495
GOTERM_BP_DIRECT	GO:2000521~negative regulation of immunological synapse formation	2	0.634921	0.0251694	LGALS3, HAVCR2	230	2	18082	78.6174	1	0.920024	0.914495
GOTERM_BP_DIRECT	GO:0032687~negative regulation of interferon-alpha production	2	0.634921	0.0251694	GBP4, HAVCR2	230	2	18082	78.6174	1	0.920024	0.914495
GOTERM_BP_DIRECT	GO:0032869~cellular response to insulin stimulus	5	1.5873	0.0255754	ERRFI1, ENPP1, PIK3R1, LPIN1, SGK1	230	88	18082	4.4669	1	0.920024	0.914495
GOTERM_BP_DIRECT	GO:0032755~positive regulation of interleukin-6 production	4	1.26984	0.0281198	PYCARD, DDX58, NOD1, CCR5	230	52	18082	6.04749	1	0.98207	0.976167
GOTERM_BP_DIRECT	GO:0042493~response to drug	10	3.1746	0.0291122	IL10, ANXA1, HMGCS1, ITGA2, TSPO, TXNIP, CD38, ADD3, LYST, TGFBR2	230	339	18082	2.3191	1	0.98207	0.976167
GOTERM_BP_DIRECT	GO:0006915~apoptotic process	14	4.44444	0.0295138	GZMA, PRF1, NOD1, TGFBR2, IFIT2, PYCARD, DAP, FASL, PIM1, PMAIP1, SGK1, PGLYRP1, PEA15A, TRP53INP1	230	570	18082	1.93095	1	0.98207	0.976167
GOTERM_BP_DIRECT	GO:0042742~defense response to bacterium	7	2.22222	0.0351518	SPN, IL10, SERPINB9, NOD1, TLR6, PGLYRP1, LYST	230	191	18082	2.88127	1	1	0.994737
GOTERM_BP_DIRECT	GO:0070232~regulation of T cell apoptotic process	2	0.634921	0.0375165	LGALS3, GIMAP8	230	3	18082	52.4116	1	1	0.994737
GOTERM_BP_DIRECT	GO:0019677~NAD catabolic process	2	0.634921	0.0375165	ART2B, ART2A-PS	230	3	18082	52.4116	1	1	0.994737
GOTERM_BP_DIRECT	GO:0002859~negative regulation of natural killer cell mediated cytotoxicity directed against tumor cell target	2	0.634921	0.0375165	KLRE1, HAVCR2	230	3	18082	52.4116	1	1	0.994737
GOTERM_BP_DIRECT	GO:0032760~positive regulation of tumor necrosis factor production	4	1.26984	0.0388079	PYCARD, NOD1, PIK3R1, CCR5	230	59	18082	5.32999	1	1	0.994737
GOTERM_BP_DIRECT	GO:0032728~positive regulation of interferon-beta production	3	0.952381	0.0395745	DDX58, IRF7, IFNAR1	230	25	18082	9.43409	1	1	0.994737
GOTERM_BP_DIRECT	GO:0045453~bone resorption	3	0.952381	0.0395745	LRRK1, ACP5, XDH	230	25	18082	9.43409	1	1	0.994737
GOTERM_BP_DIRECT	GO:0042981~regulation of apoptotic process	7	2.22222	0.0415936	PYCARD, SELL, PMAIP1, NOD1, SGK1, CARD11, PEA15A	230	199	18082	2.76544	1	1	0.994737
GOTERM_BP_DIRECT	GO:0050727~regulation of inflammatory response	4	1.26984	0.0421899	PYCARD, ANXA1, PGLYRP2, GGT1	230	61	18082	5.15524	1	1	0.994737
GOTERM_BP_DIRECT	GO:0042102~positive regulation of T cell proliferation	4	1.26984	0.0475305	SPN, ANXA1, CARD11, HAVCR2	230	64	18082	4.91359	1	1	0.994737
GOTERM_BP_DIRECT	GO:0002521~leukocyte differentiation	2	0.634921	0.0497079	RRAS, ID2	230	4	18082	39.3087	1	1	0.994737
GOTERM_BP_DIRECT	GO:0032827~negative regulation of natural killer cell differentiation involved in immune response	2	0.634921	0.0497079	PGLYRP2, PGLYRP1	230	4	18082	39.3087	1	1	0.994737
GOTERM_BP_DIRECT	GO:0071621~granulocyte chemotaxis	2	0.634921	0.0497079	ANXA1, IL17RA	230	4	18082	39.3087	1	1	0.994737
GOTERM_BP_DIRECT	GO:0044117~growth of symbiont in host	2	0.634921	0.0497079	PGLYRP2, PGLYRP1	230	4	18082	39.3087	1	1	0.994737
GOTERM_BP_DIRECT	GO:1990086~lens fiber cell apoptotic process	2	0.634921	0.0497079	E2F2, TGFBR2	230	4	18082	39.3087	1	1	0.994737
GOTERM_BP_DIRECT	GO:0071222~cellular response to lipopolysaccharide	7	2.22222	0.0504545	PYCARD, IL10, KLRK1, PDE2A, TSPO, CMPK2, HAVCR2	230	209	18082	2.63312	1	1	0.994737
GOTERM_BP_DIRECT	GO:0032715~negative regulation of interleukin-6 production	3	0.952381	0.0550816	IL10, KLF2, HAVCR2	230	30	18082	7.86174	1	1	0.994737
GOTERM_BP_DIRECT	GO:0032570~response to progesterone	3	0.952381	0.0550816	TSPO, TXNIP, CD38	230	30	18082	7.86174	1	1	0.994737
GOTERM_BP_DIRECT	GO:0072332~intrinsic apoptotic signaling pathway by p53 class mediator	3	0.952381	0.0584018	PYCARD, PMAIP1, E2F2	230	31	18082	7.60813	1	1	0.994737
GOTERM_BP_DIRECT	GO:2000379~positive regulation of reactive oxygen species metabolic process	3	0.952381	0.0584018	TSPO, XDH, TGFBR2	230	31	18082	7.60813	1	1	0.994737
GOTERM_BP_DIRECT	GO:0036035~osteoclast development	2	0.634921	0.0617456	ANXA2, LRRK1	230	5	18082	31.447	1	1	0.994737
GOTERM_BP_DIRECT	GO:0045063~T-helper 1 cell differentiation	2	0.634921	0.0617456	SEMA4A, IL18R1	230	5	18082	31.447	1	1	0.994737
GOTERM_BP_DIRECT	GO:0045351~type I interferon biosynthetic process	2	0.634921	0.0617456	IRF7, IFNAR1	230	5	18082	31.447	1	1	0.994737
GOTERM_BP_DIRECT	GO:0043551~regulation of phosphatidylinositol 3-kinase activity	2	0.634921	0.0617456	PIK3R1, PIK3R5	230	5	18082	31.447	1	1	0.994737
GOTERM_BP_DIRECT	GO:0042536~negative regulation of tumor necrosis factor biosynthetic process	2	0.634921	0.0617456	IL10, ERRFI1	230	5	18082	31.447	1	1	0.994737
GOTERM_BP_DIRECT	GO:0050776~regulation of immune response	3	0.952381	0.0617896	SPN, PHF11A, CARD11	230	32	18082	7.37038	1	1	0.994737
GOTERM_BP_DIRECT	GO:0006935~chemotaxis	5	1.5873	0.0631284	CMTM7, S1PR1, PIK3CD, CCR5, CCR2	230	118	18082	3.33125	1	1	0.994737
GOTERM_BP_DIRECT	GO:0010628~positive regulation of gene expression	10	3.1746	0.0681395	MIR301, DDX58, ID2, PDE2A, PIK3CD, SERPINB9, VIM, PIK3R1, CCR5, TRP53INP1	230	399	18082	1.97036	1	1	0.994737
GOTERM_BP_DIRECT	GO:0050715~positive regulation of cytokine secretion	3	0.952381	0.0687589	PANX1, IL10, FGR	230	34	18082	6.93683	1	1	0.994737
GOTERM_BP_DIRECT	GO:0042110~T cell activation	3	0.952381	0.0687589	TREML2, CARD11, IFNAR1	230	34	18082	6.93683	1	1	0.994737
GOTERM_BP_DIRECT	GO:0042127~regulation of cell proliferation	7	2.22222	0.0698653	FGR, ANXA1, TXK, TXNIP, SGK1, S100A11, TGFBR2	230	227	18082	2.42432	1	1	0.994737
GOTERM_BP_DIRECT	GO:0006954~inflammatory response	9	2.85714	0.0721249	PYCARD, IL10, ANXA1, F2R, PIK3CD, TLR6, CCR5, CCR2, HAVCR2	230	344	18082	2.05685	1	1	0.994737
GOTERM_BP_DIRECT	GO:0060337~type I interferon signaling pathway	2	0.634921	0.0736314	STAT2, IFNAR1	230	6	18082	26.2058	1	1	0.994737
GOTERM_BP_DIRECT	GO:0097350~neutrophil clearance	2	0.634921	0.0736314	ANXA1, CCR2	230	6	18082	26.2058	1	1	0.994737
GOTERM_BP_DIRECT	GO:1902041~regulation of extrinsic apoptotic signaling pathway via death domain receptors	2	0.634921	0.0736314	LGALS3, SP100	230	6	18082	26.2058	1	1	0.994737
GOTERM_BP_DIRECT	GO:0009253~peptidoglycan catabolic process	2	0.634921	0.0736314	PGLYRP2, PGLYRP1	230	6	18082	26.2058	1	1	0.994737
GOTERM_BP_DIRECT	GO:0010634~positive regulation of epithelial cell migration	3	0.952381	0.0759721	GLIPR2, ITGA2, TGFBR2	230	36	18082	6.55145	1	1	0.994737
GOTERM_BP_DIRECT	GO:0008219~cell death	3	0.952381	0.079665	GZMM, ALS2, EMP3	230	37	18082	6.37438	1	1	0.994737
GOTERM_BP_DIRECT	GO:0007264~small GTPase mediated signal transduction	7	2.22222	0.0805669	RRAS, LRRK1, SH2D3C, ARHGAP18, RRAS2, RASGRP2, GEM	230	236	18082	2.33187	1	1	0.994737
GOTERM_BP_DIRECT	GO:0048661~positive regulation of smooth muscle cell proliferation	4	1.26984	0.081149	ITGA2, ID2, S1PR1, TGFBR2	230	80	18082	3.93087	1	1	0.994737
GOTERM_BP_DIRECT	GO:0048873~homeostasis of number of cells within a tissue	3	0.952381	0.0834128	CD7, F2R, CCR2	230	38	18082	6.20664	1	1	0.994737
GOTERM_BP_DIRECT	GO:0070527~platelet aggregation	3	0.952381	0.0834128	PLEK, FLNA, CLIC1	230	38	18082	6.20664	1	1	0.994737
GOTERM_BP_DIRECT	GO:0007050~cell cycle arrest	4	1.26984	0.0835191	CDKN2D, CDKN2C, CDKN3, TRP53INP1	230	81	18082	3.88234	1	1	0.994737
GOTERM_BP_DIRECT	GO:0001525~angiogenesis	7	2.22222	0.0850774	SEMA4A, ANXA2, EPAS1, S1PR1, FLNA, PLXDC1, CCR2	230	239	18082	2.3026	1	1	0.994737
GOTERM_BP_DIRECT	GO:0001765~membrane raft assembly	2	0.634921	0.0853673	ANXA2, FLOT2	230	7	18082	22.4621	1	1	0.994737
GOTERM_BP_DIRECT	GO:0072678~T cell migration	2	0.634921	0.0853673	S1PR1, ITGB7	230	7	18082	22.4621	1	1	0.994737
GOTERM_BP_DIRECT	GO:0030168~platelet activation	3	0.952381	0.0872134	ENTPD1, F2R, RASGRP2	230	39	18082	6.04749	1	1	0.994737
GOTERM_BP_DIRECT	GO:0009615~response to virus	4	1.26984	0.0908049	DDX58, OAS3, IFI27L2A, IFIT2	230	84	18082	3.74369	1	1	0.994737
GOTERM_BP_DIRECT	GO:0002548~monocyte chemotaxis	3	0.952381	0.0910649	LGALS3, ANXA1, CCR2	230	40	18082	5.8963	1	1	0.994737
GOTERM_BP_DIRECT	GO:0070374~positive regulation of ERK1 and ERK2 cascade	6	1.90476	0.0916498	PYCARD, GLIPR2, F2R, NOD1, SCIMP, HAVCR2	230	188	18082	2.50907	1	1	0.994737
GOTERM_BP_DIRECT	GO:0035458~cellular response to interferon-beta	3	0.952381	0.0949656	IFI203, 9930111J21RIK1, GBP3	230	41	18082	5.75249	1	1	0.994737
GOTERM_BP_DIRECT	GO:0070723~response to cholesterol	2	0.634921	0.0969552	CCR5, TGFBR2	230	8	18082	19.6543	1	1	0.994737
GOTERM_BP_DIRECT	GO:0002223~stimulatory C-type lectin receptor signaling pathway	2	0.634921	0.0969552	KLRK1, KLRE1	230	8	18082	19.6543	1	1	0.994737
GOTERM_BP_DIRECT	GO:0032609~interferon-gamma production	2	0.634921	0.0969552	EOMES, TXK	230	8	18082	19.6543	1	1	0.994737
GOTERM_BP_DIRECT	GO:0048102~autophagic cell death	2	0.634921	0.0969552	CDKN2D, TRP53INP1	230	8	18082	19.6543	1	1	0.994737
GOTERM_BP_DIRECT	GO:0002446~neutrophil mediated immunity	2	0.634921	0.0969552	LYST, MYO1F	230	8	18082	19.6543	1	1	0.994737
GOTERM_BP_DIRECT	GO:0050728~negative regulation of inflammatory response	4	1.26984	0.0983456	IL10, ACP5, TNFAIP8L2, PGLYRP1	230	87	18082	3.61459	1	1	0.994737
GOTERM_BP_DIRECT	GO:0007162~negative regulation of cell adhesion	3	0.952381	0.0989134	SPN, PIK3R1, MYO1F	230	42	18082	5.61553	1	1	0.994737
KEGG_PATHWAY	mmu04068:FoxO signaling pathway	12	3.80952	5.36525e-06	CDKN2D, IL10, FASL, CCNG2, S1PR1, PIK3CD, PIK3R1, SGK1, S1PR4, KLF2, TGFBR2, PIK3R5	118	134	7691	5.83683	0.000900958	0.000906727	0.000815518
KEGG_PATHWAY	mmu04650:Natural killer cell mediated cytotoxicity	10	3.1746	2.83382e-05	TYROBP, KLRK1, FASL, IFNGR1, PRF1, PIK3CD, KLRD1, PIK3R1, IFNAR1, PIK3R5	118	105	7691	6.20743	0.00474956	0.00239457	0.0021537
KEGG_PATHWAY	mmu05162:Measles	10	3.1746	0.000212967	FASL, DDX58, IFNGR1, OAS3, STAT2, IRF7, PIK3CD, PIK3R1, IFNAR1, PIK3R5	118	136	7691	4.7925	0.0351497	0.0109989	0.00989247
KEGG_PATHWAY	mmu05164:Influenza A	11	3.49206	0.000260328	PYCARD, FASL, DDX58, IFNGR1, OAS3, STAT2, IRF7, PIK3CD, PIK3R1, IFNAR1, PIK3R5	118	171	7691	4.19273	0.042798	0.0109989	0.00989247
KEGG_PATHWAY	mmu04630:Jak-STAT signaling pathway	10	3.1746	0.000344081	IL10, IFNGR1, IL10RB, IL10RA, STAT2, PIM1, PIK3CD, PIK3R1, IFNAR1, PIK3R5	118	145	7691	4.49503	0.0561759	0.0116299	0.0104601
KEGG_PATHWAY	mmu04380:Osteoclast differentiation	9	2.85714	0.000636565	TYROBP, IFNGR1, STAT2, PIK3CD, ACP5, PIK3R1, TGFBR2, IFNAR1, PIK3R5	118	126	7691	4.65557	0.101454	0.0179299	0.0161263
KEGG_PATHWAY	mmu05142:Chagas disease (American trypanosomiasis)	8	2.53968	0.000935849	IL10, FASL, IFNGR1, PIK3CD, PIK3R1, TLR6, TGFBR2, PIK3R5	118	103	7691	5.06237	0.145549	0.022219	0.019984
KEGG_PATHWAY	mmu05160:Hepatitis C	9	2.85714	0.00105179	DDX58, OAS3, STAT2, IRF7, PIK3CD, PIK3R1, IFIT1BL1, IFNAR1, PIK3R5	118	136	7691	4.31325	0.162047	0.022219	0.019984
KEGG_PATHWAY	mmu05161:Hepatitis B	9	2.85714	0.00166038	FASL, DDX58, STAT2, IRF7, E2F2, PIK3CD, PIK3R1, IFNAR1, PIK3R5	118	146	7691	4.01782	0.243593	0.0311783	0.028042
KEGG_PATHWAY	mmu05146:Amoebiasis	8	2.53968	0.00196769	IL10, ITGAM, SERPINB6B, PIK3CD, SERPINB9B, SERPINB9, PIK3R1, PIK3R5	118	117	7691	4.45661	0.281721	0.0332539	0.0299088
KEGG_PATHWAY	mmu04060:Cytokine-cytokine receptor interaction	11	3.49206	0.00368607	IL10, FASL, IFNGR1, IL10RB, IL10RA, CCR5, IL18R1, CCR2, TGFBR2, IFNAR1, IL17RA	118	242	7691	2.96263	0.462273	0.0566315	0.0509348
KEGG_PATHWAY	mmu04810:Regulation of actin cytoskeleton	10	3.1746	0.00503499	ITGAM, RRAS, ITGA2, F2R, ITGAX, PIK3CD, RRAS2, ITGB7, PIK3R1, PIK3R5	118	213	7691	3.06	0.571735	0.0709094	0.0637765
KEGG_PATHWAY	mmu04640:Hematopoietic cell lineage	6	1.90476	0.0093307	ITGAM, ITGA2, CD7, CD38, CD37, CD55	118	85	7691	4.6008	0.792975	0.118786	0.106837
KEGG_PATHWAY	mmu04062:Chemokine signaling pathway	9	2.85714	0.00984918	FGR, PREX1, STAT2, PIK3CD, PIK3R1, RASGRP2, CCR5, CCR2, PIK3R5	118	196	7691	2.99287	0.810405	0.118786	0.106837
KEGG_PATHWAY	mmu04142:Lysosome	7	2.22222	0.0105431	SCARB2, HEXB, AP1S2, ACP5, CTSW, CD68, ARSB	118	122	7691	3.73972	0.831472	0.118786	0.106837
KEGG_PATHWAY	mmu04210:Apoptosis	5	1.5873	0.0128929	FASL, CAPN2, PIK3CD, PIK3R1, PIK3R5	118	60	7691	5.4315	0.886969	0.136181	0.122483
KEGG_PATHWAY	mmu05168:Herpes simplex infection	9	2.85714	0.0137574	SP100, FASL, DDX58, IFNGR1, OAS3, STAT2, IRF7, IFIT1BL1, IFNAR1	118	208	7691	2.8202	0.902441	0.136765	0.123008
KEGG_PATHWAY	mmu05212:Pancreatic cancer	5	1.5873	0.0168978	E2F2, PIK3CD, PIK3R1, TGFBR2, PIK3R5	118	65	7691	5.01369	0.942908	0.153794	0.138323
KEGG_PATHWAY	mmu05169:Epstein-Barr virus infection	7	2.22222	0.0172904	SPN, ENTPD1, DDX58, PIK3CD, VIM, PIK3R1, PIK3R5	118	136	7691	3.35475	0.946613	0.153794	0.138323
KEGG_PATHWAY	mmu04620:Toll-like receptor signaling pathway	6	1.90476	0.0186232	IRF7, PIK3CD, PIK3R1, TLR6, IFNAR1, PIK3R5	118	101	7691	3.87196	0.957497	0.157366	0.141536
KEGG_PATHWAY	mmu04960:Aldosterone-regulated sodium reabsorption	4	1.26984	0.022532	PIK3CD, PIK3R1, SGK1, PIK3R5	118	40	7691	6.5178	0.978261	0.179607	0.16154
KEGG_PATHWAY	mmu05220:Chronic myeloid leukemia	5	1.5873	0.0236915	E2F2, PIK3CD, PIK3R1, TGFBR2, PIK3R5	118	72	7691	4.52625	0.982191	0.179607	0.16154
KEGG_PATHWAY	mmu05166:HTLV-I infection	10	3.1746	0.0244436	CDKN2C, RRAS, TSPO, E2F2, PIK3CD, RRAS2, PIK3R1, TGFBR2, TRP53INP1, PIK3R5	118	276	7691	2.36152	0.984354	0.179607	0.16154
KEGG_PATHWAY	mmu05205:Proteoglycans in cancer	8	2.53968	0.0348398	RRAS, FASL, ITGA2, FLNA, PIK3CD, RRAS2, PIK3R1, PIK3R5	118	203	7691	2.56859	0.997414	0.24533	0.220652
KEGG_PATHWAY	mmu05222:Small cell lung cancer	5	1.5873	0.0387336	ITGA2, E2F2, PIK3CD, PIK3R1, PIK3R5	118	84	7691	3.87964	0.998689	0.261839	0.235501
KEGG_PATHWAY	mmu04611:Platelet activation	6	1.90476	0.0491015	ITGA2, F2R, PIK3CD, PIK3R1, RASGRP2, PIK3R5	118	131	7691	2.98525	0.999788	0.309765	0.278605
KEGG_PATHWAY	mmu05152:Tuberculosis	7	2.22222	0.0514343	IL10, ITGAM, IFNGR1, IL10RB, IL10RA, ITGAX, TLR6	118	176	7691	2.59231	0.99986	0.309765	0.278605
KEGG_PATHWAY	mmu05223:Non-small cell lung cancer	4	1.26984	0.0531549	E2F2, PIK3CD, PIK3R1, PIK3R5	118	56	7691	4.65557	0.999897	0.309765	0.278605
KEGG_PATHWAY	mmu05221:Acute myeloid leukemia	4	1.26984	0.0531549	PIM1, PIK3CD, PIK3R1, PIK3R5	118	56	7691	4.65557	0.999897	0.309765	0.278605
KEGG_PATHWAY	mmu04014:Ras signaling pathway	8	2.53968	0.0596928	RRAS, RASA3, FASL, PIK3CD, RRAS2, PIK3R1, RASGRP2, PIK3R5	118	229	7691	2.27696	0.999968	0.336269	0.302443
KEGG_PATHWAY	mmu04660:T cell receptor signaling pathway	5	1.5873	0.067579	IL10, PIK3CD, PIK3R1, CARD11, PIK3R5	118	101	7691	3.22663	0.999992	0.367211	0.330273
KEGG_PATHWAY	mmu05210:Colorectal cancer	4	1.26984	0.0733195	PIK3CD, PIK3R1, TGFBR2, PIK3R5	118	64	7691	4.07362	0.999997	0.367211	0.330273
KEGG_PATHWAY	mmu04623:Cytosolic DNA-sensing pathway	4	1.26984	0.0733195	PYCARD, ZBP1, DDX58, IRF7	118	64	7691	4.07362	0.999997	0.367211	0.330273
KEGG_PATHWAY	mmu05145:Toxoplasmosis	5	1.5873	0.0756288	IL10, IFNGR1, IL10RB, IL10RA, CCR5	118	105	7691	3.10371	0.999998	0.367211	0.330273
KEGG_PATHWAY	mmu05214:Glioma	4	1.26984	0.0760496	E2F2, PIK3CD, PIK3R1, PIK3R5	118	65	7691	4.01095	0.999998	0.367211	0.330273
KEGG_PATHWAY	mmu05211:Renal cell carcinoma	4	1.26984	0.0845047	EPAS1, PIK3CD, PIK3R1, PIK3R5	118	68	7691	3.834	1	0.396703	0.356798
KEGG_PATHWAY	mmu04662:B cell receptor signaling pathway	4	1.26984	0.0903556	PIK3CD, PIK3R1, CARD11, PIK3R5	118	70	7691	3.72446	1	0.403095	0.362547
KEGG_PATHWAY	mmu05218:Melanoma	4	1.26984	0.0933434	E2F2, PIK3CD, PIK3R1, PIK3R5	118	71	7691	3.672	1	0.403095	0.362547
KEGG_PATHWAY	mmu04510:Focal adhesion	7	2.22222	0.0952908	ITGA2, CAPN2, FLNA, PIK3CD, ITGB7, PIK3R1, PIK3R5	118	207	7691	2.20409	1	0.403095	0.362547

## Sheet: T4vsN4 GO down-regulated genes
T4 vs N4 GO down-regulated genes (<1.5 fold)
Category	Term	Count	%	PValue	Genes	List Total	Pop Hits	Pop Total	Fold Enrichment	Bonferroni	Benjamini	FDR
GOTERM_BP_DIRECT	GO:0008630~intrinsic apoptotic signaling pathway in response to DNA damage	6	4.51128	5.07288e-06	MYC, BCL2A1C, BCL2A1D, BCL2A1A, FNIP2, BCL2A1B	85	54	18082	23.6366	0.00370141	0.0037032	0.0037032
GOTERM_BP_DIRECT	GO:0008053~mitochondrial fusion	4	3.00752	8.88118e-05	BCL2A1C, BCL2A1D, BCL2A1A, BCL2A1B	85	19	18082	44.7851	0.0628616	0.0324163	0.0324163
GOTERM_BP_DIRECT	GO:0001836~release of cytochrome c from mitochondria	4	3.00752	0.000232768	BCL2A1C, BCL2A1D, BCL2A1A, BCL2A1B	85	26	18082	32.7276	0.156481	0.0566402	0.0566402
GOTERM_BP_DIRECT	GO:0043065~positive regulation of apoptotic process	8	6.01504	0.000940047	ITGB1, GADD45B, TNFRSF8, BCL2A1C, PDCD1, BCL2A1D, BCL2A1A, BCL2A1B	85	335	18082	5.08011	0.497167	0.142229	0.142229
GOTERM_BP_DIRECT	GO:0097192~extrinsic apoptotic signaling pathway in absence of ligand	4	3.00752	0.000974169	BCL2A1C, BCL2A1D, BCL2A1A, BCL2A1B	85	42	18082	20.2599	0.509566	0.142229	0.142229
GOTERM_BP_DIRECT	GO:0008045~motor neuron axon guidance	3	2.25564	0.00745303	NRP1, EGR2, ALCAM	85	28	18082	22.7924	0.995783	0.906785	0.906785
GOTERM_BP_DIRECT	GO:0051726~regulation of cell cycle	4	3.00752	0.0153311	ITGB1, RGCC, GADD45B, ADARB1	85	112	18082	7.59748	0.999988	1	1
GOTERM_BP_DIRECT	GO:0048813~dendrite morphogenesis	3	2.25564	0.0170226	ITGB1, FARP1, DCLK1	85	43	18082	14.8416	0.999996	1	1
GOTERM_BP_DIRECT	GO:0007157~heterophilic cell-cell adhesion via plasma membrane cell adhesion molecules	3	2.25564	0.0243348	ALCAM, CRTAM, CD200	85	52	18082	12.2729	1	1	1
GOTERM_BP_DIRECT	GO:0006366~transcription from RNA polymerase II promoter	4	3.00752	0.0264647	NFAT5, EGR2, BMPR2, MYC	85	138	18082	6.16607	1	1	1
GOTERM_BP_DIRECT	GO:0048842~positive regulation of axon extension involved in axon guidance	2	1.50376	0.0320741	NRP1, BMPR2	85	7	18082	60.7798	1	1	1
GOTERM_BP_DIRECT	GO:0048846~axon extension involved in axon guidance	2	1.50376	0.0455069	NRP1, ALCAM	85	10	18082	42.5459	1	1	1
GOTERM_BP_DIRECT	GO:0021612~facial nerve structural organization	2	1.50376	0.0455069	NRP1, EGR2	85	10	18082	42.5459	1	1	1
GOTERM_BP_DIRECT	GO:0071347~cellular response to interleukin-1	3	2.25564	0.0533779	MYC, RORA, TFPI	85	80	18082	7.97735	1	1	1
GOTERM_BP_DIRECT	GO:0001783~B cell apoptotic process	2	1.50376	0.0587556	IL21, MYC	85	13	18082	32.7276	1	1	1
GOTERM_BP_DIRECT	GO:0003197~endocardial cushion development	2	1.50376	0.0587556	BMPR2, NEDD4	85	13	18082	32.7276	1	1	1
GOTERM_BP_DIRECT	GO:0008037~cell recognition	2	1.50376	0.0631313	CRTAM, CD200	85	14	18082	30.3899	1	1	1
GOTERM_BP_DIRECT	GO:0042254~ribosome biogenesis	3	2.25564	0.06442	FASTKD2, SDAD1, IPO4	85	89	18082	7.17065	1	1	1
GOTERM_BP_DIRECT	GO:0042981~regulation of apoptotic process	4	3.00752	0.0655044	MYC, TNFRSF8, BCL2A1A, TNFRSF4	85	199	18082	4.27597	1	1	1
GOTERM_BP_DIRECT	GO:0050710~negative regulation of cytokine secretion	2	1.50376	0.0674869	RGCC, TNFRSF4	85	15	18082	28.3639	1	1	1
GOTERM_BP_DIRECT	GO:0032006~regulation of TOR signaling	2	1.50376	0.0761381	RRAGB, SLC7A3	85	17	18082	25.027	1	1	1
GOTERM_BP_DIRECT	GO:0002042~cell migration involved in sprouting angiogenesis	2	1.50376	0.0761381	ITGB1, NRP1	85	17	18082	25.027	1	1	1
GOTERM_BP_DIRECT	GO:0045670~regulation of osteoclast differentiation	2	1.50376	0.0761381	TNFSF11, FAM213A	85	17	18082	25.027	1	1	1
GOTERM_BP_DIRECT	GO:2000573~positive regulation of DNA biosynthetic process	2	1.50376	0.080434	RGCC, MYC	85	18	18082	23.6366	1	1	1
GOTERM_BP_DIRECT	GO:0045333~cellular respiration	2	1.50376	0.0847101	FASTKD2, SLC25A13	85	19	18082	22.3926	1	1	1
GOTERM_BP_DIRECT	GO:0031290~retinal ganglion cell axon guidance	2	1.50376	0.0889665	NRP1, ALCAM	85	20	18082	21.2729	1	1	1
GOTERM_BP_DIRECT	GO:0045954~positive regulation of natural killer cell mediated cytotoxicity	2	1.50376	0.0932034	IL21, CRTAM	85	21	18082	20.2599	1	1	1
KEGG_PATHWAY	mmu05202:Transcriptional misregulation in cancer	6	4.51128	0.000941264	IL1R2, MYC, BCL2A1C, BCL2A1D, BCL2A1A, BCL2A1B	37	165	7691	7.55872	0.111049	0.0647564	0.0647564
KEGG_PATHWAY	mmu04064:NF-kappa B signaling pathway	5	3.7594	0.00102788	TNFSF11, BCL2A1C, BCL2A1D, BCL2A1A, BCL2A1B	37	97	7691	10.7147	0.120631	0.0647564	0.0647564
KEGG_PATHWAY	mmu04060:Cytokine-cytokine receptor interaction	6	4.51128	0.00502555	IL21, BMPR2, IL1R2, TNFRSF8, TNFSF11, TNFRSF4	37	242	7691	5.15367	0.46729	0.211073	0.211073
KEGG_PATHWAY	mmu04514:Cell adhesion molecules (CAMs)	4	3.00752	0.0394378	ITGB1, ALCAM, PDCD1, MPZL1	37	162	7691	5.13247	0.993458	1	1

## Sheet: Microarrays DEG Fig 1D
A8 vs N4				T4 vs N4				A8 vs T4
Gene Symbol	Fold Change (linear) (A264 vs. WT)	ANOVA p-value		Gene Symbol	Fold Change (linear) (T4 vs. WT)	ANOVA p-value		Gene Symbol	Fold Change (linear) (A264 vs. T4)	ANOVA p-value
Usp18	7.24	0.00222		BC094916	5.2	0.005179		Gm26216	3.54	0.029911
Mir669b	6.91	0.000751		Pyhin1	4.81	0.003749		Gm24053	3.11	0.01216
AA467197	5.77	0.008207		Klrd1	4.73	0.002081		P2rx7	3.01	0.019785
Ifit1bl1	5.64	0.013604		Ighv1-69	4.57	0.043632		Apol7e	2.91	0.000479
Klrd1	5.48	0.005369		Sell	4.35	0.000244		Usp18	2.78	0.006403
BC094916	5.44	0.003345		Ifit1bl1	4.32	0.007807		4631423B10Rik	2.56	0.033887
Zbp1	5.27	0.001762		Gzma	4.21	0.003363		Apol7b	2.46	0.000717
Apol7e	4.94	0.009622		Sytl2	4.01	0.001347		Il1rl1	2.34	0.004051
Pyhin1	4.92	0.001849		Itgax	3.79	0.004518		Il10	2.28	0.02142
Art2b	4.84	0.00283		Tm6sf1	3.63	0.001618		P2rx3	2.24	0.015628
Sell	4.73	0.000667		AA467197	3.57	0.000964		Gm25596	2.15	0.046697
Tm6sf1	4.64	0.000791		Gm4955	3.35	0.012458		Gbp2	1.97	0.003352
Txk	4.54	0.00216		I830127L07Rik	3.34	0.012096		Zbp1	1.96	0.017002
Vps37b	4.53	0.001511		Klrc2	3.32	0.003618		Cd163l1	1.85	0.040662
Gm4955	4.23	0.00193		Klrc3	3.27	0.010183		A930002I21Rik	1.85	0.016497
Sytl2	4.23	0.000867		Ddx58	3.25	0.001409		Serpinb5	1.8	0.003984
Ccr5	4.13	0.000605		Txk	3.25	0.004369		Gm20192	1.77	0.017252
Apol7b	4.09	0.008089		Hsd11b1	3.23	0.000155		Zfp683	1.76	0.002044
Gzma	4.07	0.003275		Rasa3	3.13	0.001062		Tmevpg1	1.75	0.003402
Ddx58	4.02	0.005052		Pglyrp1	3	0.00156		AA414768	1.74	0.028287
Cd7	3.96	0.008423		Ccr2	2.94	0.036439		Vps37b	1.74	0.010169
Gbp7	3.68	0.001386		Cd7	2.88	0.004894		Adgrg5	1.72	0.04002
Parp12	3.68	0.001409		Ggt1	2.88	0.01175		Gm26528	1.72	0.014871
Rasa3	3.67	0.000449		Epsti1	2.85	0.00809		Gm11995	1.71	0.045109
Gm26216	3.63	0.023308		Ccr5	2.83	0.002442		Gm22576	1.71	0.02476
Hsd11b1	3.56	0.00122		Anxa2	2.82	0.010098		Gpr18	1.69	0.011124
Il10	3.44	0.018493		Klrc1	2.82	0.005169		Mir501	1.69	0.007195
Epsti1	3.43	0.007757		Art2b	2.78	0.008633		Ctla4	1.68	0.00499
Klrc2	3.31	0.016797		Plek	2.78	0.019174		Ppp1r16b	1.66	0.003117
BC147527	3.28	7e-05		Ighv1-74	2.73	0.029866		Mir532	1.65	0.047638
Tmevpg1	3.15	0.000768		Jchain	2.7	0.030278		Furin	1.65	0.041917
1700025G04Rik	3.14	0.001638		Zbp1	2.7	0.001342		Gm14749	1.65	0.032429
Pydc4	3.12	0.001987		BC147527	2.68	0.005174		Isg15	1.64	0.034714
Fam102a	3.05	0.009329		Prf1	2.65	0.015972		Gm15200	1.63	0.020866
Klrc3	3.05	0.039607		Pde2a	2.63	0.010347		Rnf213	1.63	0.00849
A930002I21Rik	2.99	0.002938		Parp12	2.61	0.03644		Gm12042	1.62	0.023325
Pde2a	2.98	0.039486		Usp18	2.61	0.010039		Dgat1	1.6	0.031404
Kbtbd11	2.97	0.002069		Vps37b	2.6	0.001753		Sesn3	1.6	0.016526
5830468F06Rik	2.92	0.003057		Klf3	2.58	0.007822		Gm24608	1.58	0.011556
Adgrg5	2.91	0.039143		Tmem71	2.58	0.004144		Cables1	1.58	0.010687
Gm24783	2.91	0.009248		Xdh	2.58	0.001991		Il12rb2	1.58	0.006162
Hexb	2.91	0.005298		Lfng	2.56	0.002612		Gm13765	1.56	0.046796
Gsap	2.9	0.003735		Nod1	2.55	0.009177		Gbp7	1.56	0.017979
Ifngr1	2.89	0.006051		Ppm1j	2.53	0.007191		Ifi27	1.56	0.001041
Klf3	2.89	0.001788		Car5b	2.51	0.036323		Ltb	1.55	0.035913
Oas1a	2.89	0.027249		Il10ra	2.51	0.011476		Gm24783	1.55	0.032149
Fasl	2.87	0.009976		Pydc4	2.49	0.013573		Fam26f	1.55	0.010134
P2rx7	2.87	0.024612		Kbtbd11	2.48	0.007931		Gm9047	1.55	0.003377
Ppm1j	2.87	0.013016		Samd3	2.46	0.01661		Gm20235	1.55	0.001192
Fam65b	2.86	0.003632		Pydc3	2.44	0.02292		Gm15145	1.54	0.028375
H2afv	2.86	0.006549		Arsb	2.43	0.005419		Acadl	1.54	0.002928
Pydc3	2.85	0.006447		Fasl	2.42	0.009024		Mir6924	1.53	0.014078
Trim5	2.8	0.007433		Pqlc3	2.41	0.021446		Dgkh	1.53	0.009224
Sidt1	2.79	0.011268		5830468F06Rik	2.39	0.000773		Ifih1	1.53	0.002742
Trp53inp1	2.76	0.008314		Hexb	2.37	0.01174		Gm14951	1.51	0.008691
Nod1	2.75	0.00693		Fcgrt	2.36	0.021576		LOC100862154	1.51	0.00027
Ifi27l2a	2.74	7.1e-05		Gbp7	2.36	0.001618		Tgtp2	1.5	0.001053
Gzmk	2.72	0.003612		1500009L16Rik	2.35	0.042082		1700001P01Rik	-1.5	0.005267
Mxd1	2.72	0.001666		Fam102a	2.34	0.004963		Maats1	-1.52	0.012554
Tmem71	2.72	0.005438		Galnt10	2.34	0.009049		AI597479	-1.53	0.038503
Pglyrp1	2.69	0.008117		Trp53inp1	2.34	0.000278		Klra7	-1.53	0.031327
Vsir	2.69	0.003051		Sidt1	2.32	0.00366		Tet1	-1.54	0.01934
Klrc1	2.67	0.006151		Gzmk	2.31	0.018041		Zfp827	-1.55	0.047878
P2rx3	2.66	0.036347		Hist1h1c	2.31	0.035044		Smyd1	-1.56	0.000163
Gm4992	2.65	0.012742		Fam65b	2.29	0.010626		Gm22265	-1.58	0.039773
Rtp4	2.63	0.04738		Itga2	2.28	0.000578		Snord42a	-1.58	0.003045
Slfn1	2.6	0.023327		Vsir	2.25	0.000361		Gm19664	-1.59	0.015837
Trim12a	2.6	0.002715		Klf2	2.24	0.01771		Batf3	-1.6	0.030771
Arsb	2.58	0.002571		Cd55	2.23	0.018986		Ncr1	-1.62	0.022036
Fcgrt	2.57	0.003807		Ms4a4c	2.23	0.001439		Irf4	-1.65	0.00139
Trim12c	2.56	0.002256		Slc35d2	2.23	0.004302		Tspan32	-1.67	0.029211
Txnip	2.56	0.021064		Gem	2.2	0.001595		Mt1	-1.71	0.034159
Phf11a	2.55	0.00749		Insl6	2.2	0.043008		St3gal1	-1.74	0.006123
Il18r1	2.54	0.003918		Ifi27l2a	2.18	0.024273		Itgax	-1.75	0.037563
Sla2	2.54	0.006717		Emp3	2.17	0.016708		Mir29a	-1.8	0.033234
Ctsw	2.52	0.001081		H2afv	2.17	0.000316		Gm23301	-1.81	0.031968
Ggt1	2.51	0.015646		Mxd1	2.17	0.001066		Qser1	-1.85	0.004771
Lfng	2.51	0.002424		Crip1	2.16	0.00225		Itga4	-1.9	0.019581
Serpinb5	2.51	0.004686		Ifi203	2.16	0.011027		Gm14466	-1.95	0.036767
Isg15	2.5	0.003776		1700025G04Rik	2.15	0.006617		Mir7062	-2.04	0.046507
Dhx58	2.49	0.001975		Itgam	2.15	0.017796		I830127L07Rik	-2.13	0.022676
Zfp683	2.49	0.002594		Stat2	2.15	0.030712		Tnfrsf8	-2.15	0.027824
Fam26f	2.48	0.004892		Ctsw	2.13	0.000711		Jchain	-2.54	0.02685
Art2a-ps	2.46	0.005009		Serpinb9b	2.13	0.014986		LOC100862086	-2.56	0.021198
F2r	2.46	0.039569		Glipr2	2.11	0.006913		D130007C19Rik	-2.93	0.013365
Gimap7	2.46	0.020166		Gsap	2.11	0.01869		Igkv4-72	-6.17	0.0172
Slc35d2	2.43	0.011473		Gm15518	2.1	0.036173
Gadd45g	2.42	0.027602		S1pr4	2.1	0.010397
Ifi203	2.42	0.007811		Gm22067	2.08	0.027331
Phf11b	2.4	0.005202		Ifngr1	2.08	0.001409
Ms4a4c	2.39	0.004076		Il18r1	2.08	0.003292
Gem	2.38	0.000161		Mir363	2.08	0.013022
Gm24468	2.38	0.010125		Gzmm	2.06	0.042398
Insl6	2.37	0.014976		Mir7062	2.05	0.001979
Anxa2	2.35	0.007367		Trim5	2.05	0.040621
Mir6924	2.35	0.011454		Gimap7	2.04	0.016444
Acadl	2.34	0.001721		Gm24876	2.04	0.018996
Gpr18	2.31	0.000101		Ly6c2	2.04	0.034571
Dgat1	2.29	0.033642		Gm19765	2.03	0.020868
Gimap6	2.28	0.00285		Hmgcs1	2.03	0.018062
Gm26740	2.25	0.014661		Id2	2.03	0.016989
Ifit1	2.25	0.002106		Haao	2.02	0.007508
Il1rl1	2.25	0.006399		Ifit2	1.99	0.021061
S1pr1	2.25	0.007727		Prex1	1.99	0.038905
Fes	2.24	0.011824		Pik3r5	1.98	0.008462
Gbp3	2.24	0.004232		Capn2	1.97	0.009539
Gm2058	2.24	0.009084		Gimap6	1.96	0.000988
Plek	2.24	0.015236		Myo1f	1.96	0.018629
Cdkn2d	2.23	0.012291		Errfi1	1.95	0.007005
Mgst2	2.23	0.004079		Ms4a4b	1.95	0.00272
Gm17757	2.22	0.026235		Gm19261	1.94	0.014048
Oas1g	2.22	0.021082		Art2a-ps	1.93	0.002095
Zdhhc15	2.22	0.049635		Cdkn3	1.93	0.00721
Itih5	2.21	0.001009		F2r	1.92	0.045138
Ifit2	2.2	0.002932		Ulbp1	1.92	0.035545
Gm14029	2.19	0.002795		Ahnak	1.91	0.048017
Ccr2	2.18	0.01352		Trav16n	1.91	0.027256
Gbp4	2.18	0.001232		Cdc25b	1.9	0.013954
Arap2	2.17	0.004967		Gm19474	1.9	0.010618
Arhgap4	2.17	0.014563		Trim12c	1.9	0.008021
Itgax	2.17	0.027668		Epas1	1.89	0.015725
Gm19474	2.16	0.043228		Gm26004	1.89	0.018357
Map3k8	2.16	0.01885		Gvin1	1.89	0.020405
Gm16340	2.15	0.007226		LOC100862309	1.89	0.040263
Trim30d	2.15	0.010395		Rcn3	1.89	0.007166
DLEU2_5	2.14	0.02972		Gm24783	1.88	0.037716
Samd3	2.14	0.049138		Gm4992	1.88	0.017015
Crip1	2.13	0.001378		Rap1gap2	1.88	0.013325
Ms4a4b	2.13	0.004494		Rell1	1.88	0.005054
Oas3	2.13	0.000473		Slc14a1	1.88	0.007324
Slfn3	2.13	0.004465		Havcr2	1.87	0.033447
Slfn8	2.13	0.002906		Pea15a	1.87	0.004815
Gramd3	2.12	0.004479		S1pr1	1.87	0.013054
Ifi27	2.12	0.004557		Scarb2	1.87	0.008789
Gbp8	2.11	0.004361		Gimap3	1.86	0.004054
Gbp9	2.11	0.00283		Phf11b	1.86	0.012923
Gm8369	2.11	0.011738		Sgk1	1.86	0.027449
Mctp2	2.11	0.040555		Golm1	1.85	0.012543
Slamf7	2.11	0.00165		Itgb7	1.85	0.012301
Xdh	2.11	0.003281		Phf11a	1.85	0.024859
AA414768	2.1	0.041668		Trdv2-2	1.85	0.013162
G0s2	2.1	0.021808		Eomes	1.84	0.007596
Gzmm	2.1	0.033214		Slc25a24	1.84	0.002492
Rras2	2.1	0.005105		Cdkn2d	1.83	0.029228
Slc36a3os	2.1	0.006414		Panx1	1.83	0.024239
Treml2	2.1	3.3e-05		2010016I18Rik	1.82	0.014062
1500009L16Rik	2.09	0.03368		Arap2	1.82	0.008401
Cdkn3	2.09	0.000723		Gm16340	1.82	0.01272
Gvin1	2.09	0.019911		Trim12a	1.82	0.022638
Stat2	2.09	0.026965		Txnip	1.82	0.02135
Gvin1	2.08	0.005236		Gramd3	1.81	0.017134
Gbp10	2.07	0.00585		Irf7	1.8	0.017673
Il7r	2.07	0.006795		S100a4	1.8	0.005984
Klf2	2.07	0.024887		Slc36a3os	1.8	0.016356
Serpinb6b	2.06	0.008668		Slfn3	1.8	0.008691
Ms4a6b	2.05	0.009329		Tmevpg1	1.8	0.010342
Tgtp2	2.04	0.002854		Arhgap4	1.79	0.025342
Aim1	2.03	0.007365		Cd68	1.79	0.00399
Gm19765	2.03	0.034073		Kif21b	1.79	0.026506
Gm6904	2.03	0.012425		Spn	1.78	0.010914
Mov10	2.03	0.014975		Usp11	1.78	0.029636
Gm1966	2.02	0.026739		Enpp1	1.77	0.040785
Il10ra	2.02	0.013414		Gm14029	1.77	0.04115
Trim34b	2.02	0.021871		Gm38425	1.77	0.000661
Add3	2.01	0.01449		Lyst	1.77	0.013317
Il6st	2.01	0.022124		Samhd1	1.77	0.002178
Irf7	2.01	0.002045		Add3	1.76	0.013834
Rap1gap2	2.01	0.000262		Bin1	1.76	0.025578
Ube2h	2.01	0.009503		Itih5	1.76	0.000416
Fgr	2	0.006997		Klhl6	1.76	0.010373
Gm12596	2	0.047216		L1cam	1.76	0.007389
Herc6	2	0.008648		Ms4a6b	1.76	0.006229
Klhl6	2	0.006429		Sh2d3c	1.76	0.013952
LOC100862080	2	0.003203		Tcrg-C4	1.76	0.030281
Cdc25b	1.99	0.007853		Tnfaip8l2	1.76	0.02561
Pim1	1.99	0.01359		Gm12596	1.75	0.003064
Rcbtb2	1.99	0.008468		Gvin1	1.75	0.016868
Scarb2	1.99	0.000964		Trim30d	1.75	0.044931
Tnfsf10	1.99	0.019025		Gm22608	1.74	0.026404
Xaf1	1.99	0.034419		Lrrc8c	1.73	0.008734
Pqlc3	1.98	0.028022		Pglyrp2	1.73	0.00041
Tbc1d10c	1.98	0.003011		Serpinb6b	1.73	0.025478
Gm27010	1.97	0.0224		Slfn2	1.73	0.007526
Oas2	1.97	0.009599		Gm9791	1.72	0.030754
Acp5	1.96	0.01031		Padi2	1.72	0.004906
Mfsd6	1.96	0.012516		Paqr4	1.72	0.004412
S1pr4	1.96	0.000199		Plxdc1	1.72	0.029633
Sp4	1.96	0.004596		Pycard	1.72	0.011831
Gm15675	1.95	9.9e-05		Brms1l	1.71	0.016047
Gm19585	1.95	0.015427		Il17ra	1.71	0.043845
Mir6417	1.95	0.009086		Fam49a	1.7	0.011819
Slc25a24	1.95	0.000246		Neurl3	1.7	0.004178
Cmpk2	1.94	0.008212		Rras	1.7	0.047795
Gbp2	1.94	0.011461		Scimp	1.7	0.031013
Gimap1os	1.94	0.003701		Ccdc109b	1.69	0.019825
Gimap8	1.94	0.008226		Klre1	1.69	0.042632
Il17ra	1.94	0.008271		Smim24	1.69	0.035017
Lax1	1.94	0.031108		Zdhhc15	1.69	0.026575
Mylip	1.94	0.015789		Depdc1b	1.68	0.018729
Ifitm3	1.93	0.028981		Ly6c1	1.68	0.020172
Il18rap	1.93	0.002273		Sike1	1.68	0.011797
Ms4a6d	1.93	0.014835		9930111J21Rik2	1.67	0.002132
Ppp1r16b	1.93	0.012432		Emc9	1.67	0.000399
Trdv2-2	1.93	0.012125		Il10rb	1.67	0.001465
Gm16675	1.92	0.011728		Neb	1.67	0.005332
Lrrc8c	1.92	0.001732		Oas3	1.67	0.002904
Pglyrp2	1.92	0.000951		Dap	1.66	0.027592
Atp8b4	1.91	0.003018		Gm2058	1.66	0.019735
Glipr2	1.91	0.035412		Rasgrp2	1.66	0.033211
Kif21b	1.91	0.004766		Slamf7	1.66	0.010306
Myo1f	1.91	0.001865		9930111J21Rik1	1.65	0.003232
Sgk1	1.91	0.010463		E2f2	1.65	0.01507
Mef2a	1.9	0.000359		Entpd1	1.65	0.007329
Samhd1	1.9	0.015438		Glipr1	1.65	0.012336
Tspo	1.9	0.001719		Herc6	1.65	0.029227
Errfi1	1.89	0.004975		Igkv14-111	1.65	0.016359
Esm1	1.89	0.009884		Pitpnc1	1.65	0.009606
Glipr1	1.89	0.002584		Sema4a	1.65	0.010023
Ifnar1	1.89	0.009914		Gm8369	1.64	0.01695
Npc2	1.89	0.000524		Ighv1-79	1.64	0.021299
Ccng2	1.88	0.008892		Klrk1	1.64	0.004044
Slfn2	1.88	0.006475		Lrrk1	1.64	0.015918
Ctla2b	1.87	0.013232		Atp8b4	1.63	0.010317
Enpp4	1.87	0.004531		Carhsp1	1.63	0.038351
Gm10091	1.87	0.04477		Cd38	1.63	0.04785
Oas1b	1.87	0.034327		Flna	1.63	0.031391
Rhoc	1.87	0.045512		Fry	1.63	0.046836
Amica1	1.86	0.008448		Gbp9	1.63	0.020963
Capn2	1.86	1.8e-05		Gm4759	1.63	0.018012
Emc9	1.86	0.015663		Mxd3	1.63	0.003609
Gm4759	1.86	0.019045		Samd9l	1.63	0.027794
4933412E12Rik	1.85	0.021591		5830432E09Rik	1.62	0.035795
Gimap3	1.85	0.00408		Dnase1l1	1.62	0.001099
Gm19941	1.85	0.014904		Flot2	1.62	0.008672
Gm5547	1.85	0.020819		Gbp8	1.62	0.005318
Hcst	1.85	0.004731		Gm17757	1.62	0.046254
Il12rb2	1.85	0.001765		Mypopos	1.62	0.03779
Gbp11	1.84	0.002326		Selplg	1.62	0.003382
Gm38425	1.84	0.002257		Sfxn3	1.62	0.007753
Lbh	1.84	0.008357		A930006K02Rik	1.61	0.002393
Mir6338	1.84	0.033803		Bin2	1.61	0.022089
Satb1	1.84	0.009269		Fgr	1.61	0.001838
Gm15135	1.83	0.037347		Gbp4	1.61	0.028263
Rras	1.83	0.035102		Lpin1	1.61	0.003496
Jak2	1.82	0.01445		Mgst2	1.61	0.001337
Limk1	1.82	0.03575		Pmaip1	1.61	0.026943
Rnf125	1.82	0.013888		Sun1	1.61	0.042563
Sfxn3	1.82	0.013193		Tyrobp	1.61	0.00747
Sh2d3c	1.82	0.006331		1810034E14Rik	1.6	0.047971
9930111J21Rik1	1.81	0.001692		Fam26f	1.6	0.013029
Dopey2	1.81	0.002701		Ifnar1	1.6	0.018755
Itgb7	1.81	0.001576		Mov10	1.6	0.006786
Cables1	1.8	0.017009		Arhgap18	1.59	0.008238
Gm11346	1.8	0.015844		Cmpk2	1.59	0.0185
Neb	1.8	0.018964		Gbp3	1.59	0.000972
Ccdc109b	1.79	0.039454		Gm11346	1.59	0.017883
Cd68	1.79	0.030917		Gm15675	1.59	0.007583
Haao	1.79	0.012473		Lbh	1.59	0.025625
Ncf4	1.79	0.011445		Acp5	1.58	0.00062
Prr13	1.79	0.025633		Apobec2	1.58	0.003807
Bin2	1.78	0.00462		Ccng2	1.58	0.003002
Cd53	1.78	0.00177		Lair1	1.58	0.016759
Gm12185	1.78	0.003299		Mfsd6	1.58	0.008526
Mettl7a1	1.78	0.000222		Pim1	1.58	0.014504
Spn	1.78	0.003486		Rcbtb2	1.58	0.002029
9930111J21Rik2	1.77	0.001973		Sp4	1.58	0.001159
BC021614	1.77	0.001119		Cmtm7	1.57	0.048179
Bhlhe40	1.77	0.006638		Gpx8	1.57	0.0218
Il10rb	1.77	0.013906		Lcn4	1.57	0.006629
Mir5125	1.77	0.026621		Pik3r1	1.57	0.004561
Serpinb9	1.77	0.037366		Rras2	1.57	0.020995
Sla	1.77	0.014369		Snx32	1.57	0.008684
Trappc1	1.77	0.009388		Treml2	1.57	0.000179
Depdc1b	1.76	0.006152		4732440D04Rik	1.56	0.023619
Dtx1	1.76	0.018087		Agfg2	1.56	0.004783
Fam49a	1.76	0.045145		Als2	1.56	0.00137
Ncf1	1.76	0.013321		Gm14085	1.56	0.048976
Parp9	1.76	0.015184		Gm5547	1.56	0.012392
Sema4a	1.76	0.007772		Gm7936	1.56	0.029912
Uba7	1.76	0.000745		Pik3cd	1.56	0.023648
Atp2b4	1.75	0.005433		Tgfbr2	1.56	0.01472
Emp3	1.75	0.00331		Anxa1	1.55	0.003022
F2rl1	1.75	0.030304		B3gat3	1.55	0.047509
Id2	1.75	0.000568		Cotl1	1.55	0.000313
Setbp1	1.75	0.014756		Gm19585	1.55	0.013186
Trim30a	1.75	0.001015		Neil3	1.55	0.030292
4930579K19Rik	1.74	0.018979		Tbc1d10c	1.55	0.030171
Clic1	1.74	0.01052		Tspo	1.55	0.012418
Dgka	1.74	0.033158		Atp2a3	1.54	0.04521
Gm20559	1.74	0.031771		Cldnd2	1.54	0.007623
Gsdmd	1.74	0.002397		Clic1	1.54	0.010304
Mir7212	1.74	0.01873		Cyth4	1.54	0.019878
B430306N03Rik	1.73	0.00929		Dtx1	1.54	0.010005
Gm20526	1.73	0.037576		Gimap8	1.54	0.033496
LOC100862236	1.73	0.03848		Gm14466	1.54	0.016787
Samd9l	1.73	0.004905		Gm16464	1.54	0.020474
LOC100862184	1.72	0.002321		Gm16794	1.54	0.033106
LOC100862199	1.72	0.003784		Mir301	1.54	0.00049
Slc14a1	1.72	0.006932		Tlr6	1.54	0.013147
Slc28a2	1.72	0.03083		Tubb2b	1.54	0.000287
Cotl1	1.71	0.010415		1810006J02Rik	1.53	0.033725
Epas1	1.71	0.023525		Elf4	1.53	0.011117
Gm8995	1.71	0.01052		Enpp4	1.53	0.014878
Hist1h1c	1.71	0.016128		Klra3	1.53	0.008141
Ikbke	1.71	0.035041		Mir6924	1.53	0.014518
Prkch	1.71	0.002733		Prkch	1.53	0.007752
A930006K02Rik	1.7	0.023427		Prr13	1.53	0.008495
Adora2a	1.7	0.006212		Serpinb9	1.53	0.039029
Als2	1.7	0.003846		Ypel5	1.53	0.013864
Galnt10	1.7	0.002135		Acadl	1.52	0.00122
Gm13453	1.7	0.038953		Aim1	1.52	0.027019
Gm22067	1.7	0.024321		Ap1s2	1.52	0.004854
Pea15a	1.7	0.014386		Cd37	1.52	0.022779
Plpp6	1.7	0.010066		Cdkn2c	1.52	0.004557
Rab11fip4	1.7	0.006086		LOC100861989	1.52	0.019686
Ugcg	1.7	0.000855		Mndal	1.52	0.031453
Usp11	1.7	0.016244		Rab11fip4	1.52	0.011509
Abcb1a	1.69	0.027594		Trappc1	1.52	0.002056
Card11	1.69	0.00153		Il10	1.51	0.048582
Carhsp1	1.69	0.040215		Lgals3	1.51	0.045683
Clec2i	1.69	0.002517		Nkg7	1.51	0.017615
Cmah	1.69	0.008329		S100a11	1.51	0.019381
Dap	1.69	0.013127		Sla	1.51	0.02558
Fam63b	1.69	0.019867		Vim	1.51	0.001833
Gm13354	1.69	0.007007		BC021614	1.5	0.012186
Gm15200	1.69	0.014497		Card11	1.5	0.009076
Gm7936	1.69	0.035107		Cmah	1.5	0.029126
Hmgcs1	1.69	0.005335		Gm6904	1.5	0.042564
Me1	1.69	0.04745		Klra9	1.5	0.000195
Nabp1	1.69	0.003435		Sp100	1.5	0.002839
Panx1	1.69	0.005477		Tmem179b	1.5	0.03209
Rnf213	1.69	0.011534		Fastkd2	-1.5	0.036113
Cytip	1.68	0.00388		Gm10406	-1.5	0.022888
Eomes	1.68	0.029528		Gm17572	-1.5	0.012728
Klrk1	1.68	0.013573		Gm24148	-1.5	0.025537
Serpini1	1.68	0.022384		Gm24298	-1.5	0.019972
4930486L24Rik	1.67	0.029401		Gm27177	-1.5	0.030054
Eif2ak3	1.67	0.02714		Gm3558	-1.5	0.018095
Gm16464	1.67	0.016183		Ipo4	-1.5	0.012954
Itgam	1.67	0.038358		Mga	-1.5	0.003256
Mxd3	1.67	7.9e-05		3830403N18Rik	-1.51	0.004394
S100a13	1.67	0.022433		Depdc7	-1.51	0.013243
Sytl3	1.67	0.005701		Dhx33	-1.51	0.003624
Arhgap25	1.66	0.006826		Fnip2	-1.51	0.011607
AW112010	1.66	0.008971		Gm27792	-1.51	0.012374
Pik3cd	1.66	0.006099		Gm5263	-1.51	0.006918
Prex1	1.66	0.002377		Gm8237	-1.51	0.037334
Agfg2	1.65	0.00502		Mtfp1	-1.51	0.016811
Dgkh	1.65	0.019627		Sdad1	-1.51	0.004926
Fry	1.65	0.012088		Slc25a13	-1.51	0.00268
Fyb	1.65	0.016367		Tcf4	-1.51	0.007936
H2-T10	1.65	0.004858		Gm23540	-1.52	0.023005
LOC100861882	1.65	0.03574		Hspa1a	-1.52	0.044177
Mir6942	1.65	0.01202		Nfat5	-1.52	0.022665
Mndal	1.65	0.010009		Shmt1	-1.52	0.031538
Nkg7	1.65	0.010808		Utp20	-1.52	0.000493
Paqr4	1.65	0.022494		Wdr59	-1.52	0.002926
Ptpn12	1.65	0.007053		Gm20199	-1.53	0.04108
Rsad2	1.65	0.003013		Gm23362	-1.53	0.040951
St3gal6	1.65	0.00696		Gm2956	-1.53	0.004584
1190002F15Rik	1.64	0.004155		Gm7278	-1.53	0.010575
Car5b	1.64	0.009617		Mdn1	-1.53	0.001249
Ctla2a	1.64	0.022612		Nedd4	-1.53	0.004521
Fas	1.64	0.003354		Slc19a1	-1.53	0.003254
Flot2	1.64	0.014544		Ttc27	-1.53	0.040191
Gm23119	1.64	0.019763		Gm3264	-1.54	0.015724
Gm9791	1.64	0.006297		Gm3468	-1.54	0.001896
Ostf1	1.64	0.008285		Bcat1	-1.55	0.017948
Rab27a	1.64	0.016524		Cluh	-1.55	0.009467
Rasgrp2	1.64	0.001564		Gm12612	-1.55	0.006948
Rell1	1.64	0.023103		Gm24253	-1.55	0.007118
S100a11	1.64	0.021003		Gm8281	-1.55	0.006606
Serpinb1b	1.64	0.022908		Desi2	-1.56	0.001386
Sike1	1.64	0.010325		Gm2897	-1.56	0.022697
Foxo1	1.63	0.017185		Maoa	-1.56	0.001939
Gm2808	1.63	0.008076		Tanc2	-1.56	0.04118
Sp100	1.63	0.007275		Tox	-1.56	0.006619
Sytl3	1.63	0.009642		Zdhhc23	-1.56	0.00706
Als2cl	1.62	0.013419		Adamts6	-1.57	0.030993
Commd8	1.62	0.034062		Dclk1	-1.57	0.008495
Cyth4	1.62	0.016854		Fth-ps2	-1.57	0.007412
F2rl2	1.62	0.002222		Gm12620	-1.57	0.001911
Fah	1.62	0.03135		Gm15838	-1.57	0.008431
Gimap4	1.62	0.000746		Gm16558	-1.57	0.049461
Gm15472	1.62	0.013855		Gm23201	-1.57	0.008958
H2-M3	1.62	0.005026		Crtam	-1.58	0.045506
H2-T22	1.62	0.006354		Dph6	-1.58	0.0075
Klf13	1.62	0.010287		Gm24119	-1.58	0.0054
Ms4a6c	1.62	0.026219		Gm2897	-1.58	0.016218
Pf4	1.62	0.009797		Gm3020	-1.58	0.002191
Phf11d	1.62	0.004631		Gm3264	-1.58	0.007092
Slc12a7	1.62	0.034922		Gm3317	-1.58	0.013481
Slc44a2	1.62	0.021991		Mir297c	-1.58	0.037776
Cd8a	1.61	0.002858		Myo1b	-1.58	0.000241
Igtp	1.61	0.017801		Rabl2	-1.58	0.03656
Tnfaip8l2	1.61	0.042116		Tnfsf11	-1.58	0.005806
Cpeb4	1.6	0.031164		Bcl2a1b	-1.59	0.009296
E2f2	1.6	0.038559		Fam195a	-1.59	0.0154
Esyt2	1.6	0.029029		Gm3020	-1.59	0.005587
Gm14219	1.6	0.018721		Gm3298	-1.59	0.019182
Ikzf3	1.6	0.003972		Gm3411	-1.59	0.003243
Lsp1	1.6	0.006123		Tmem255a	-1.59	0.005123
Mir301	1.6	0.009179		Bcl2a1d	-1.6	0.001927
Mir7058	1.6	0.031719		Egr2	-1.6	6e-05
Plxdc1	1.6	0.003707		Gm3239	-1.6	0.00794
Pycard	1.6	0.005246		Ifrd2	-1.6	0.020506
Sun1	1.6	0.002048		Polr1b	-1.6	0.035877
Adgre5	1.59	0.013902		Gm10110	-1.61	0.012302
Armc7	1.59	0.01664		Gm23513	-1.61	0.014036
Gm6934	1.59	0.013027		Gm3317	-1.61	0.018984
Gm9047	1.59	0.015257		Rgcc	-1.61	0.010005
Havcr2	1.59	0.047914		Adarb1	-1.62	0.015599
Idh1	1.59	0.031436		Dgat2	-1.63	0.025881
LOC100861887	1.59	0.010973		Gm16236	-1.63	0.04397
Mir501	1.59	0.026676		Gm5796	-1.63	0.002113
Mirt1	1.59	0.010397		Ell2	-1.64	0.001538
Rhoq	1.59	0.003205		Itpr1	-1.64	0.009887
Tgfbr2	1.59	0.027448		Kdelc1	-1.64	0.041251
Arhgef18	1.58	9.2e-05		Rragb	-1.64	0.015324
B3gat3	1.58	0.013062		Snora7a	-1.64	0.004405
Esyt1	1.58	0.021001		Spire1	-1.64	0.007017
Gm13701	1.58	0.008374		Gm10340	-1.65	0.02002
H2-T24	1.58	0.035095		Gm14788	-1.65	0.032321
Trav17	1.58	0.0211		Gm25399	-1.65	0.019091
Arl4c	1.57	0.002678		Gm25617	-1.65	0.031599
AW011738	1.57	0.033676		Gm3636	-1.65	0.00637
Dennd1c	1.57	0.039082		Nkain1	-1.65	0.027312
Gm12216	1.57	0.017729		Eea1	-1.66	0.002573
Gm19595	1.57	0.047191		Rora	-1.66	0.006747
Grk6	1.57	0.034743		Slc7a3	-1.66	0.024344
Il21r	1.57	0.017		Gm3383	-1.67	0.008449
Irgm2	1.57	0.003564		Aff3	-1.68	0.003596
Nbeal2	1.57	0.01774		Gm10128	-1.68	0.019245
Neil3	1.57	0.008107		Gm12623	-1.68	0.001079
Pmaip1	1.57	0.029626		Zfp827	-1.68	0.004394
Prkcq	1.57	0.010468		Gm12626	-1.69	0.000799
Rab29	1.57	0.006338		Gm24608	-1.69	0.001429
Tmem106a	1.57	0.045541		Nek4	-1.69	0.012958
Trdv2-1	1.57	0.030941		Mrps27	-1.7	0.000879
AI467606	1.56	0.024218		Cep290	-1.71	0.033201
Cript	1.56	0.020697		Gm10002	-1.71	0.020476
Gm19763	1.56	0.021876		Ccdc50-ps	-1.72	0.006153
Gm20014	1.56	0.026292		Gm24698	-1.72	0.044868
Mypopos	1.56	0.036275		Hba-a2	-1.72	0.010492
Pitpnc1	1.56	0.041438		Qtrtd1	-1.72	0.003543
Tnfrsf18	1.56	0.021096		Prr5	-1.73	0.045387
Arid5a	1.55	0.000188		Gm23232	-1.74	0.030699
Arl6ip5	1.55	0.007326		Gm5466	-1.74	0.020957
Chil5	1.55	0.025576		Gm2897	-1.75	0.014739
Cldnd2	1.55	0.010452		Maats1	-1.75	0.043482
Ddit4	1.55	0.041439		Bmpr2	-1.76	0.024935
Dnase1l1	1.55	5.7e-05		Gm17296	-1.76	0.020341
Gm20192	1.55	0.033042		Gm19427	-1.77	0.013953
Gm24741	1.55	0.039735		Gm25802	-1.77	0.017088
Gm7094	1.55	0.018272		Gm25989	-1.77	0.00486
Gpx8	1.55	0.028666		Gphn	-1.77	0.008043
Hint3	1.55	0.002878		Il21	-1.77	0.024942
L1cam	1.55	0.022918		Phxr4	-1.77	0.040313
Lxn	1.55	0.03631		Prelid2	-1.77	0.029897
Mllt11	1.55	0.01335		Gm23253	-1.78	0.03171
Pik3r1	1.55	0.00259		Mir7688	-1.78	0.003189
Tmem179b	1.55	0.03154		Mir7688	-1.78	0.003189
Trib2	1.55	0.006287		Mtap7d3	-1.78	0.015563
Bin1	1.54	0.012565		Myc	-1.78	0.000837
Bloc1s1	1.54	0.004483		Pdcd1	-1.78	0.017291
Cyba	1.54	0.003158		Cd83	-1.79	0.016073
Gm7160	1.54	0.001137		Bcl2a1a	-1.8	0.008706
Hid1	1.54	0.029511		Gadd45b	-1.8	0.015212
Lgals9	1.54	0.031578		Gm22571	-1.8	0.028787
Lpin1	1.54	0.012919		Gm3591	-1.81	0.017038
Bcl9l	1.53	0.012213		Tnfrsf8	-1.81	0.004422
Ccnyl1	1.53	0.002228		Gm16307	-1.82	0.000106
Ctsd	1.53	0.000912		Slc1a4	-1.82	0.01871
Flt3l	1.53	0.02976		Nrp1	-1.84	0.002813
Gm14063	1.53	0.001051		Tspan6	-1.84	0.005981
Gm14085	1.53	0.018495		Cd200	-1.85	0.004614
Gm24194	1.53	0.024709		Gm24958	-1.85	0.028827
Hmces	1.53	0.035074		Pvt1	-1.85	0.019
Lcn4	1.53	0.001212		Il1r2	-1.86	0.007703
Nckap1	1.53	0.004323		Smyd5	-1.86	0.005659
Nmi	1.53	0.011548		Gm23608	-1.87	0.000615
Sec24d	1.53	0.00746		Snord55	-1.87	0.021173
Slc9a9	1.53	0.031675		Dnph1	-1.89	0.022829
Xbp1	1.53	0.029747		Tfpi	-1.91	0.013499
Abcd1	1.52	0.030566		Bcl2a1c	-1.95	0.025612
Atp6v0a2	1.52	0.00174		Mpzl1	-1.96	0.046805
Cast	1.52	0.011755		Ccdc50	-1.98	0.011897
Dennd4a	1.52	0.028759		Car12	-2	0.01397
Ero1lb	1.52	0.000981		Farp1	-2	0.001962
Flii	1.52	0.009596		Fam213a	-2.02	0.004239
Gm14005	1.52	0.000166		B930095G15Rik	-2.04	0.006222
Gm15903	1.52	0.034431		Itgb1	-2.04	0.000311
Gramd4	1.52	0.049464		Gm22768	-2.05	0.017817
Hmha1	1.52	0.046085		Cpd	-2.13	0.000613
Jak1	1.52	0.017128		Alcam	-2.3	0.009932
Mx1	1.52	0.009159		Gm17477	-2.3	0.038441
Pla2g16	1.52	0.038692		Zfp72	-2.32	0.004755
Rasgrp1	1.52	0.040124		Asns	-2.57	0.02022
Rinl	1.52	0.025471		Gm24431	-2.78	0.019914
Selplg	1.52	0.005183		Tnfrsf4	-3.04	0.00157
Sema4d	1.52	0.002555
Serpinb9b	1.52	0.037327
Sptlc2	1.52	0.000621
Baiap3	1.51	0.004736
Cpt1a	1.51	0.048932
Crot	1.51	0.011808
Gm14814	1.51	0.002234
Gm22009	1.51	0.01437
Gm4875	1.51	0.038968
Grcc10	1.51	0.016596
Irf2	1.51	0.041158
Mpp1	1.51	0.028501
Nipal3	1.51	0.017329
Rab4b	1.51	0.000965
Smpdl3a	1.51	0.040162
Ttyh3	1.51	0.021796
Ube2d1	1.51	0.010472
Zyx	1.51	0.001617
Cflar	1.5	0.01668
Flna	1.5	0.023899
Fut11	1.5	0.007623
Glb1l	1.5	0.004288
Hdac4	1.5	0.003353
Ifi44	1.5	0.033291
Itgb2	1.5	0.000341
LOC100861989	1.5	0.037661
Nipal1	1.5	0.034541
Nqo1	1.5	0.031334
Olfr654	1.5	0.010311
Psap	1.5	0.012804
Trim56	1.5	0.000104
Ubald2	1.5	0.006674
Cep170	-1.5	0.002201
COX2	-1.5	0.002613
Ftsj3	-1.5	0.030712
Gaa	-1.5	0.02948
Gm19269	-1.5	0.030777
Gm1947	-1.5	0.009635
Gm22786	-1.5	0.005993
Gm26097	-1.5	0.038384
Gm26343	-1.5	0.031617
Gm8096	-1.5	0.018672
Gm9755	-1.5	0.00302
Jade2	-1.5	0.022872
Kansl2	-1.5	0.019223
Mrto4	-1.5	0.006516
Ruvbl1	-1.5	0.032791
Shmt2	-1.5	0.011747
Slc6a6	-1.5	0.043189
Wdr18	-1.5	0.004255
Aimp2	-1.51	0.002027
Atf6b	-1.51	0.034095
Eftud1	-1.51	0.00053
Fnip2	-1.51	0.004669
Gm11877	-1.51	0.042618
Gm12848	-1.51	0.002105
Gm15066	-1.51	0.010603
Gm29344	-1.51	0.02331
Gtpbp8	-1.51	0.003611
Hus1	-1.51	0.00399
Ipo11	-1.51	0.015319
Lad1	-1.51	0.001882
Lap3	-1.51	0.000788
ND3	-1.51	0.038988
Pitrm1	-1.51	0.00155
Tbl3	-1.51	0.018211
9130401M01Rik	-1.52	0.046824
Amd2	-1.52	0.00371
Axl	-1.52	0.020239
Cep290	-1.52	0.042361
Dctd	-1.52	0.025037
Elac2	-1.52	0.001401
Ergic1	-1.52	0.018209
Gm11222	-1.52	0.026811
Gm13744	-1.52	0.005062
Gm24298	-1.52	0.017042
Gm25399	-1.52	0.019855
Gm3739	-1.52	0.038074
Gm5643	-1.52	0.024407
Nop14	-1.52	0.002418
Plxdc2	-1.52	0.010357
Slc12a2	-1.52	0.018318
Tsr2	-1.52	0.000533
Adsl	-1.53	0.000418
Bend3	-1.53	0.005245
Caprin2	-1.53	0.024228
Carm1	-1.53	0.003012
Chchd4	-1.53	0.042821
Gm12303	-1.53	0.01494
Gm12846	-1.53	0.036073
Gm15331	-1.53	0.009912
Gm9252	-1.53	0.004745
Rbm19	-1.53	0.036456
Rpp38	-1.53	0.007938
Thop1	-1.53	0.022464
Ubqln4	-1.53	0.035616
Wdr12	-1.53	0.009756
1110002L01Rik	-1.54	0.009483
Agpat5	-1.54	0.004656
Atad3a	-1.54	0.003687
Cdk6	-1.54	0.008099
Comt	-1.54	7.5e-05
Ecsit	-1.54	3.2e-05
Gm12920	-1.54	0.00477
Gm13231	-1.54	0.002289
Gm21464	-1.54	0.012749
Gm3500	-1.54	0.048472
Ikbkap	-1.54	0.037986
Josd1	-1.54	0.023404
Mdfic	-1.54	0.006661
Mir374b	-1.54	0.024142
Mthfd1	-1.54	0.007749
Nedd4	-1.54	0.011063
Olfr1359	-1.54	0.003835
Rabgap1l	-1.54	0.010307
Snora68	-1.54	0.013611
Wdr55	-1.54	0.043041
Xxylt1	-1.54	0.015496
Znrf3	-1.54	0.001242
5330427O13Rik	-1.55	0.029807
Aff3	-1.55	0.014111
Gm26163	-1.55	0.03089
Lrpprc	-1.55	0.016843
Mob3b	-1.55	0.005517
Mrto4-ps2	-1.55	0.004144
Ndufaf4	-1.55	0.010214
Nme6	-1.55	0.038717
Rasal2	-1.55	0.037168
Sik1	-1.55	0.020581
Tspan32	-1.55	0.024268
Usp36	-1.55	0.002017
Wdr60	-1.55	0.040635
Abhd14a	-1.56	0.007181
Cad	-1.56	0.033137
Cpne3	-1.56	0.037332
Gm23513	-1.56	0.017218
Sccpdh	-1.56	0.000821
Shmt1	-1.56	0.026377
Tma16	-1.56	0.033418
Ttll4	-1.56	0.002667
uc_338	-1.56	0.004583
Arhgap5	-1.57	0.039709
Dhx37	-1.57	0.008496
Eif2b3	-1.57	0.011037
Fam136a	-1.57	0.006981
Gm11203	-1.57	0.018317
Gm17364	-1.57	0.021092
Gm26250	-1.57	0.027101
Gm5809	-1.57	0.037509
Gtpbp4-ps2	-1.57	0.031989
Pelp1	-1.57	0.000496
Snx27	-1.57	0.021381
Xpo4	-1.57	0.000755
Atg2b	-1.58	0.029593
Chd9	-1.58	0.003486
Dis3	-1.58	0.006575
Gemin5	-1.58	0.007934
Hspa9-ps1	-1.58	0.026694
Kcnq1ot1	-1.58	0.006004
Mettl16	-1.58	0.007157
Naa25	-1.58	0.014092
Sdad1	-1.58	0.017399
Slc1a4	-1.58	0.012917
Slc5a3	-1.58	0.011082
Tfap4	-1.58	0.007778
Zc3h12c	-1.58	0.04935
Adat1	-1.59	0.00307
Fasn	-1.59	0.003979
Gm4353	-1.59	0.028055
Gm7278	-1.59	0.016441
Gm8982	-1.59	0.02106
Ndc1	-1.59	0.010938
Qser1	-1.59	0.012289
Scd2	-1.59	0.007835
Slc7a5	-1.59	0.020066
Srm	-1.59	0.022362
Amd-ps4	-1.6	0.012509
Eif4ebp1	-1.6	0.036717
Glrx5	-1.6	0.030691
Gm10309	-1.6	0.021164
Gm12141	-1.6	0.011687
Gm22771	-1.6	0.018109
Gm5472	-1.6	0.002506
Gm5582	-1.6	0.025931
Gm6292	-1.6	0.004636
Gnl3	-1.6	0.011397
Htra2	-1.6	0.009781
Mir669c	-1.6	0.0413
Mtap	-1.6	0.000908
Nat10	-1.6	0.003043
Nop16	-1.6	0.011202
Prpsap2	-1.6	0.012438
1110038B12Rik	-1.61	0.006417
Akap1	-1.61	0.000195
Gm25117	-1.61	0.005073
Gm9826	-1.61	0.001375
Las1l	-1.61	0.00683
Map2k3os	-1.61	0.049563
Nol11	-1.61	0.002953
Rrp9	-1.61	0.005433
Spr	-1.61	0.031814
Gm12418	-1.62	0.008222
Gm12444	-1.62	0.002185
Gm24590	-1.62	0.020166
Gm24698	-1.62	0.014639
Gm25617	-1.62	0.026695
Gm5263	-1.62	0.004584
Gtpbp4-ps5	-1.62	0.004912
Mybbp1a	-1.62	0.001991
Pprc1	-1.62	0.008065
Rangrf	-1.62	0.011078
Rcl1	-1.62	0.025869
Usp45	-1.62	0.00057
Abcg2	-1.63	0.03948
Bcl2a1a	-1.63	0.039261
Epn2	-1.63	0.01006
Fam199x	-1.63	0.014532
Gm11841	-1.63	0.000186
Gm3002	-1.63	0.036062
Got1	-1.63	0.000167
Gsto1	-1.63	0.020757
Gtpbp4	-1.63	0.017844
Heatr1	-1.63	0.031505
Igkv5-45	-1.63	0.006744
Lamc1	-1.63	0.038395
Nop2	-1.63	0.021322
Polr1b	-1.63	0.0323
Ptprs	-1.63	0.033045
Rapsn	-1.63	0.006584
Rbpj	-1.63	0.002771
Simc1	-1.63	0.004454
Gm24123	-1.64	0.000577
Hspa1a	-1.64	0.006387
Mtss1	-1.64	0.013923
Nfat5	-1.64	0.009499
Top1mt	-1.64	0.030676
Dus4l	-1.65	0.009139
Lrba	-1.65	0.019353
Pus10	-1.65	0.006382
Rrp1b	-1.65	0.005711
Snord49a	-1.65	0.010129
Utp14a	-1.65	0.010111
Cd83	-1.66	0.000725
Fastkd2	-1.66	0.032453
Gm17072	-1.66	0.017874
Mfsd2a	-1.66	0.030917
Mir6391	-1.66	0.031591
Nf2	-1.66	0.018303
Polr1a	-1.66	0.015561
Pus7	-1.66	0.010735
Rpp40	-1.66	0.007485
Trp53-ps	-1.66	0.044203
Bysl	-1.67	0.007129
Gadd45b	-1.67	0.023971
Hemgn	-1.67	0.013553
Lyrm4	-1.67	0.019062
Tmem41a	-1.67	0.0051
Xpot	-1.67	0.003304
Gga2	-1.68	0.020957
Gm5638	-1.68	0.000349
Mettl1	-1.68	0.007232
Amd2	-1.69	0.035544
Gm11786	-1.69	0.036197
Gm15801	-1.69	0.02514
Gm5611	-1.69	0.028935
Gm8783	-1.69	0.02514
Grwd1	-1.69	0.003526
Pecr	-1.69	0.007485
Wdr46	-1.69	0.008655
Dnajc11	-1.7	0.02946
Gm3239	-1.7	0.019394
Kdelc1	-1.7	0.009783
Nolc1	-1.7	0.000999
Tada2a	-1.7	0.037602
Gm13328	-1.71	0.006037
Gm13363	-1.71	0.017469
Gm25802	-1.71	0.025492
Mettl8	-1.71	0.03472
Mmachc	-1.71	0.031057
Wrb	-1.71	0.00398
Zfp266	-1.71	0.046561
Gm2897	-1.72	0.041986
Pabpc4	-1.72	0.002459
Smim13	-1.72	0.030492
Tox	-1.72	0.003313
Akr1e1	-1.73	0.024552
Ifrd2	-1.73	0.003704
Nol6	-1.73	0.002118
Tsen2	-1.73	0.001619
Amd-ps3	-1.74	0.009642
Gm10002	-1.74	0.033722
Gm17572	-1.74	0.004607
Gm22519	-1.74	0.048227
Gm26456	-1.74	0.02675
Gm8206	-1.74	0.044274
Pdcd11	-1.74	0.02687
Qtrtd1	-1.74	0.035576
Rragb	-1.74	0.027306
Wdr77	-1.74	0.001192
Ccr7	-1.75	0.004505
Crtam	-1.75	0.018696
Gm5455	-1.76	0.018861
Ighv6-4	-1.76	0.029995
Itpr1	-1.76	0.004488
Pim2	-1.76	0.008005
Sppl2b	-1.76	0.009901
Urb1	-1.76	0.027265
Amd-ps1	-1.77	0.017814
Gm5796	-1.77	0.028287
Il1r2	-1.77	5.3e-05
Msc	-1.77	0.005758
Tnfsf11	-1.77	0.001805
Ttc27	-1.77	0.017214
Cd80	-1.78	0.000314
Heatr3	-1.78	0.004045
Myo1b	-1.78	0.00047
Ryk	-1.78	0.001792
Gm15329	-1.79	0.00564
Gm3020	-1.79	0.040911
Gm9178	-1.79	0.00769
Hspd1-ps4	-1.79	0.022557
Pter	-1.79	0.003828
Rrp12	-1.79	0.023224
Dph6	-1.8	0.001101
Ell2	-1.8	0.013106
Gm10110	-1.8	0.002798
Gm13651	-1.8	0.003034
Nln	-1.8	0.010087
Tspan4	-1.8	0.010013
Gm11839	-1.81	0.001489
Gm12620	-1.81	0.005707
Gm12623	-1.81	0.001196
Gm15528	-1.81	0.001098
Gm3468	-1.81	0.037558
Prelid2	-1.81	0.018614
Gm16345	-1.82	0.000298
Gm4535	-1.82	0.002565
Ccdc86	-1.83	0.011451
Cluh	-1.83	0.002618
Desi2	-1.83	0.010416
Fam195a	-1.83	0.003803
Gdpd1	-1.83	0.028393
Gm12612	-1.83	0.001179
Gm27177	-1.83	0.003542
Slc25a33	-1.83	0.009417
Tcf4	-1.83	0.003313
Tmem154	-1.83	0.00627
Bcl2a1c	-1.84	0.039746
Ankrd13b	-1.85	0.02713
Rnf216	-1.85	0.014906
Tmem255a	-1.85	0.000364
Bcat1	-1.86	0.006978
Gm4879	-1.86	0.005032
Mdn1	-1.86	0.010612
Gm14425	-1.87	0.001209
Gm15711	-1.87	0.024469
Gm3636	-1.87	0.012822
Ipo4	-1.88	0.004268
Bivm	-1.89	0.017169
Gm14788	-1.89	0.017294
Gm17296	-1.89	0.019138
Gm23201	-1.89	0.019296
Gm23723	-1.89	0.039556
Gm3020	-1.89	0.03388
Slc29a2	-1.9	0.001488
Ankrd27	-1.91	0.017034
Depdc7	-1.92	0.001864
Dhx33	-1.92	0.011566
Peo1	-1.92	0.04844
3110082I17Rik	-1.93	0.008636
Mrps27	-1.93	0.003228
Rbpsuh-rs3	-1.93	0.013093
Utp20	-1.93	4.6e-05
1700001P01Rik	-1.94	0.015736
Gm15026	-1.94	0.006962
Gm5466	-1.94	0.008486
Bmpr2	-1.95	0.040073
Gm17477	-1.95	0.025808
Mir1b	-1.95	0.008652
Slc4a7	-1.95	0.021516
Zdhhc23	-1.95	0.006478
Eea1	-1.96	0.001579
Pvt1	-1.98	0.004493
Gm10355	-1.99	0.006693
Gm2897	-1.99	0.049922
Mpzl1	-2	0.005067
Mtfp1	-2	0.007083
Slc19a1	-2	0.002025
Gm19664	-2.01	0.009973
Gm3383	-2.01	0.039283
Spire1	-2.01	0.014487
Gm15838	-2.02	0.002668
Snora75	-2.02	0.033172
Gm12626	-2.03	5.1e-05
Gm25989	-2.03	0.000508
Gm10944	-2.04	0.04551
Cd200	-2.08	0.018557
St3gal1	-2.08	0.00265
St14	-2.1	0.01272
Adarb1	-2.11	0.002871
Gm16307	-2.11	0.002528
Taf4b	-2.11	0.027808
Batf3	-2.12	0.036606
Myc	-2.12	0.017245
Gm14569	-2.13	0.004469
Cpd	-2.14	0.003484
Mtap7d3	-2.14	0.0353
Rdh10	-2.14	0.019905
Car12	-2.15	0.029275
B930095G15Rik	-2.19	0.00602
Prr5	-2.19	0.027322
Gm2897	-2.2	0.026406
Perp	-2.23	0.02352
Irf4	-2.25	0.000623
Ccdc50-ps	-2.26	0.002147
Tnfrsf4	-2.26	0.015518
Snord98	-2.28	0.015906
Alcam	-2.3	0.005493
Ccdc50	-2.31	0.000826
Cd40lg	-2.31	0.004583
Arxes2	-2.32	0.02898
Farp1	-2.34	0.005161
Nrp1	-2.34	0.001286
Fam213a	-2.36	0.007301
Nkain1	-2.39	0.005708
Asns	-2.43	0.02709
Dnph1	-2.51	0.003948
Zfp827	-2.61	0.011903
Smyd5	-2.64	0.003393
Maats1	-2.67	0.007251
Rgs16	-2.67	0.00883
Itgb1	-2.68	0.000307
Mt1	-2.8	0.009452
Pdcd1	-2.84	0.007013
Zfp72	-2.87	0.031486
Snord110	-3.53	0.033731
Tnfrsf8	-3.89	0.016367
