# Supplementary material for: T cell receptor and IL-2 signaling strength control memory CD8+ T cell functional fitness via chromatin remodeling
Source: Nat Commun. 2022 Apr 26;13:2240. doi: 10.1038/s41467-022-29718-2 (PMC9042912; doi:10.1038/s41467-022-29718-2)
Supplement: Supplementary file 5 — Supplementary Data 2 [file 41467_2022_29718_MOESM5_ESM.xlsx]

## Sheet: N4WT vs T4WT
	baseMean	log2FoldChange	lfcSE	stat	pvalue	padj	ID1	symbol	entrez
ENSMUSG00000045664.4	19.0366	-30.6388	3.66039	-8.37035	5.74484e-17	1.95956e-13	ENSMUSG00000045664	Cdc42ep2	104252
ENSMUSG00000044534.7	29.7442	-25.8182	3.42219	-7.54435	4.54543e-14	7.75224e-11	ENSMUSG00000044534	Ackr2	59289
ENSMUSG00000069515.5	40.6203	-24.2044	4.20651	-5.75403	8.71394e-09	5.94465e-06	ENSMUSG00000069515	Lyz1	17110
ENSMUSG00000030173.15	46.7934	-23.1181	2.48795	-9.29202	1.51387e-20	2.5819e-16	ENSMUSG00000030173	Klra5	16636
ENSMUSG00000048031.15	26.637	-23.0612	2.64347	-8.72384	2.68933e-18	1.1474e-14	ENSMUSG00000048031	Fcrl5	329693
ENSMUSG00000048621.3	64.554	-23.0027	4.10295	-5.60638	2.06603e-08	1.35524e-05	ENSMUSG00000048621	Gm6377	622976
ENSMUSG00000002007.5	65.0979	-22.9425	2.56089	-8.95883	3.28154e-19	2.79834e-15	ENSMUSG00000002007	Srpk3	56504
ENSMUSG00000029102.9	19.5247	-22.8233	3.64034	-6.26956	3.62069e-10	3.6324e-07	ENSMUSG00000029102	Hgfac	54426
ENSMUSG00000067586.3	53.8276	-22.7425	4.20734	-5.40544	6.46487e-08	3.55672e-05	ENSMUSG00000067586	S1pr3	13610
ENSMUSG00000028332.13	36.9407	-22.2746	2.68761	-8.28788	1.15285e-16	3.27699e-13	ENSMUSG00000028332	Hemgn	93966
ENSMUSG00000026700.4	46.634	-22.0569	3.80333	-5.79937	6.65633e-09	4.73016e-06	ENSMUSG00000026700	Tnfsf4	22164
ENSMUSG00000029915.14	18.2601	-21.9647	3.3818	-6.49496	8.30555e-11	1.08962e-07	ENSMUSG00000029915	Clec5a	23845
ENSMUSG00000032028.15	14.6669	-21.9369	3.39908	-6.45379	1.09088e-10	1.32893e-07	ENSMUSG00000032028	Nxpe2	78252
ENSMUSG00000027555.8	18.4814	-21.7621	3.28664	-6.6214	3.55807e-11	5.0569e-08	ENSMUSG00000027555	Car13	71934
ENSMUSG00000026170.6	34.1358	-21.4477	2.75803	-7.77645	7.45902e-15	1.59017e-11	ENSMUSG00000026170	Cyp27a1	104086
ENSMUSG00000107254.1	13.8322	-21.3348	2.4456	-8.72376	2.69107e-18	1.1474e-14	ENSMUSG00000107254	NA	NA
ENSMUSG00000067341.5	28.3418	-21.2042	3.93239	-5.39218	6.96074e-08	3.70986e-05	ENSMUSG00000067341	H2-Eb2	381091
ENSMUSG00000022305.12	27.861	-21.0672	2.5901	-8.13374	4.16253e-16	1.01417e-12	ENSMUSG00000022305	Lrp12	239393
ENSMUSG00000044453.5	8.52586	-20.4397	3.44083	-5.94033	2.84444e-09	2.4256e-06	ENSMUSG00000044453	Ffar1	233081
ENSMUSG00000023043.6	15.3332	-19.8053	3.6367	-5.44595	5.15297e-08	2.92946e-05	ENSMUSG00000023043	Krt18	16668
ENSMUSG00000026807.8	7.90188	-18.9965	3.73886	-5.08083	3.75786e-07	0.000168659	ENSMUSG00000026807	Ak8	68870
ENSMUSG00000062524.4	40.9747	-15.9838	2.67617	-5.97264	2.3344e-09	2.09543e-06	ENSMUSG00000062524	Ncr1	17086
ENSMUSG00000067149.6	8214.66	-13.5863	2.14936	-6.3211	2.59708e-10	2.76832e-07	ENSMUSG00000067149	Jchain	16069
ENSMUSG00000076615.3	156.207	-11.4336	2.93245	-3.89899	9.65961e-05	0.0257414	ENSMUSG00000076615	NA	NA
ENSMUSG00000046223.10	52.0548	-8.78794	2.16532	-4.05848	4.93924e-05	0.0152434	ENSMUSG00000046223	Plaur	18793
ENSMUSG00000038235.4	37.2212	-8.73792	2.12435	-4.11323	3.90166e-05	0.0127967	ENSMUSG00000038235	F11r	16456
ENSMUSG00000027603.15	23.3663	-8.23774	2.1003	-3.92217	8.77567e-05	0.0241402	ENSMUSG00000027603	Ggt7	207182
ENSMUSG00000029468.17	19.2458	-8.10604	2.10419	-3.85234	0.000116996	0.030233	ENSMUSG00000029468	P2rx7	18439
ENSMUSG00000041700.9	60.0096	-7.95524	1.99373	-3.99013	6.60384e-05	0.0190896	ENSMUSG00000041700	Lhfpl1	237091
ENSMUSG00000035878.13	19.4409	-7.10402	1.64218	-4.32596	1.5187e-05	0.00528602	ENSMUSG00000035878	Hykk	235386
ENSMUSG00000097303.1	42.0869	-7.09939	1.54477	-4.59576	4.31175e-06	0.00167129	ENSMUSG00000097303	3110083C13Rik	73208
ENSMUSG00000076940.3	130.554	-7.0534	1.54232	-4.57323	4.80266e-06	0.00182021	ENSMUSG00000076940	NA	NA
ENSMUSG00000024978.10	23.1534	-7.04684	1.7891	-3.93876	8.19024e-05	0.0228991	ENSMUSG00000024978	Gpam	14732
ENSMUSG00000027171.10	46.825	-6.7884	1.67492	-4.05297	5.05709e-05	0.0152434	ENSMUSG00000027171	Prrg4	228413
ENSMUSG00000020105.8	17.4365	-6.39784	1.6986	-3.76655	0.000165521	0.0403281	ENSMUSG00000020105	Lrig3	320398
ENSMUSG00000076746.3	13.1707	-6.22745	1.43555	-4.33801	1.43778e-05	0.00510861	ENSMUSG00000076746	NA	NA
ENSMUSG00000079071.2	77.6668	-5.82924	1.16066	-5.02233	5.10473e-07	0.000221242	ENSMUSG00000079071	Gm14085	381417
ENSMUSG00000017412.15	55.5616	-5.1975	0.980496	-5.30089	1.15239e-07	5.61544e-05	ENSMUSG00000017412	Cacnb4	12298
ENSMUSG00000102252.5	56.1865	-3.4948	0.772725	-4.5227	6.10564e-06	0.00226373	ENSMUSG00000102252	Snrpn	20646
ENSMUSG00000042757.15	104.767	-2.52508	0.529196	-4.77154	1.82823e-06	0.000760501	ENSMUSG00000042757	Tmem108	81907
ENSMUSG00000035919.16	1561.52	-2.15114	0.399576	-5.38356	7.30261e-08	3.77412e-05	ENSMUSG00000035919	Bbs9	319845
ENSMUSG00000028965.13	788.441	-1.98201	0.459121	-4.31696	1.58189e-05	0.00539584	ENSMUSG00000028965	Tnfrsf9	21942
ENSMUSG00000026581.14	37481.1	-1.37478	0.337508	-4.07333	4.63459e-05	0.0147406	ENSMUSG00000026581	Sell	20343
ENSMUSG00000100426.1	2494.99	-1.33156	0.228453	-5.82861	5.58894e-09	4.14432e-06	ENSMUSG00000100426	NA	NA
ENSMUSG00000050890.15	947.297	-1.25762	0.308868	-4.0717	4.6672e-05	0.0147406	ENSMUSG00000050890	Pdik1l	230809
ENSMUSG00000002845.14	744.136	-0.734164	0.174525	-4.20665	2.59185e-05	0.00866746	ENSMUSG00000002845	Tmem39a	67846
ENSMUSG00000034247.9	518.166	0.88826	0.234117	3.79409	0.000148188	0.0366281	ENSMUSG00000034247	Plekhm1	353047
ENSMUSG00000020747.17	228.767	1.4387	0.368273	3.90661	9.36002e-05	0.0253389	ENSMUSG00000020747	Tmem94	71947
ENSMUSG00000038658.15	324.518	1.61208	0.403284	3.99738	6.40483e-05	0.0188335	ENSMUSG00000038658	Ric1	226089
ENSMUSG00000103285.1	100.881	2.23065	0.58118	3.83814	0.000123972	0.0315574	ENSMUSG00000103285	NA	NA
ENSMUSG00000034573.14	91.0024	2.87478	0.605599	4.747	2.06455e-06	0.0008341	ENSMUSG00000034573	Ptpn13	19249
ENSMUSG00000045968.7	22.3234	5.37899	1.43595	3.74593	0.000179726	0.0431721	ENSMUSG00000045968	Teddm2	240817
ENSMUSG00000082520.2	8.92097	6.54263	1.69255	3.86555	0.000110838	0.0290822	ENSMUSG00000082520	NA	NA
ENSMUSG00000092212.3	17.2863	7.65138	1.9304	3.96363	7.38192e-05	0.0209831	ENSMUSG00000092212	Slc22a13b-ps	109280
ENSMUSG00000050556.9	38.234	7.79856	1.75285	4.44908	8.62379e-06	0.00312934	ENSMUSG00000050556	Kcnb1	16500
ENSMUSG00000030200.13	52.7083	7.961	1.96507	4.05125	5.09454e-05	0.0152434	ENSMUSG00000030200	Bcl2l14	66813
ENSMUSG00000074577.9	21.1742	8.5166	1.79551	4.74327	2.10298e-06	0.0008341	ENSMUSG00000074577	Ripor3	69553
ENSMUSG00000097365.7	37.9752	9.51434	2.50621	3.79631	0.000146869	0.0366281	ENSMUSG00000097365	C030034L19Rik	320088
ENSMUSG00000103948.1	16.2821	18.3082	3.51185	5.21327	1.8554e-07	8.55241e-05	ENSMUSG00000103948	4930594C11Rik	77633
ENSMUSG00000030516.14	15.7975	20.7529	3.27864	6.32973	2.45585e-10	2.76832e-07	ENSMUSG00000030516	Tjp1	21872
ENSMUSG00000035896.4	53.9435	20.908	3.77666	5.5361	3.09275e-08	1.88382e-05	ENSMUSG00000035896	Rnase1	19752
ENSMUSG00000102762.1	9.73533	20.9868	3.60054	5.82879	5.58307e-09	4.14432e-06	ENSMUSG00000102762	NA	NA
ENSMUSG00000085174.1	11.8344	21.1296	4.20977	5.01919	5.18892e-07	0.000221242	ENSMUSG00000085174	Gm16206	102632669
ENSMUSG00000087340.1	38.9529	21.7879	3.92161	5.55587	2.7623e-08	1.74485e-05	ENSMUSG00000087340	NA	NA
ENSMUSG00000063903.5	23.5272	21.846	3.53338	6.18274	6.29973e-10	5.969e-07	ENSMUSG00000063903	Klk1	16612
ENSMUSG00000031494.7	17.9463	21.9474	3.74958	5.85331	4.81892e-09	3.91365e-06	ENSMUSG00000031494	Cd209a	170786
ENSMUSG00000038173.14	11.3378	21.9744	4.15619	5.28715	1.24234e-07	5.88556e-05	ENSMUSG00000038173	Enpp6	320981
ENSMUSG00000033368.8	14.5525	22.0772	4.1368	5.33678	9.46125e-08	4.74593e-05	ENSMUSG00000033368	Trim69	70928
ENSMUSG00000046008.7	116.446	22.0994	3.13041	7.05958	1.67001e-12	2.58928e-09	ENSMUSG00000046008	Pnlip	69060
ENSMUSG00000086683.1	14.4707	22.6462	4.10221	5.5205	3.38038e-08	1.98801e-05	ENSMUSG00000086683	NA	NA
ENSMUSG00000044701.5	6.15634	32.5115	4.20952	7.72332	1.13336e-14	2.14772e-11	ENSMUSG00000044701	Il27	246779

## Sheet: N4mut vs N4WT
	baseMean	log2FoldChange	lfcSE	stat	pvalue	padj	ID1	symbol	entrez
ENSMUSG00000042554.10	21.0524	-20.8933	4.05919	-5.14717	2.64449e-07	0.000131352	ENSMUSG00000042554	Zp3r	22789
ENSMUSG00000085421.1	17.8545	-20.2783	3.61234	-5.61363	1.98129e-08	1.28362e-05	ENSMUSG00000085421	4732490B19Rik	319871
ENSMUSG00000092392.1	8.4782	-20.1652	4.06856	-4.95634	7.1833e-07	0.000297329	ENSMUSG00000092392	NA	NA
ENSMUSG00000003849.8	15.2125	-20.0642	3.58864	-5.59102	2.25741e-08	1.40157e-05	ENSMUSG00000003849	Nqo1	18104
ENSMUSG00000020319.9	30.4812	-19.9478	3.0122	-6.62234	3.5355e-11	4.0525e-08	ENSMUSG00000020319	Wdpcp	216560
ENSMUSG00000096459.1	40.8323	-19.797	4.14545	-4.7756	1.79176e-06	0.000721595	ENSMUSG00000096459	NA	NA
ENSMUSG00000103135.1	10.7181	-19.7396	3.39316	-5.81746	5.97469e-09	4.68573e-06	ENSMUSG00000103135	NA	NA
ENSMUSG00000025920.19	23.4576	-19.6799	3.25625	-6.04373	1.5059e-09	1.40246e-06	ENSMUSG00000025920	Stau2	29819
ENSMUSG00000044701.5	6.15634	-19.6384	4.20942	-4.66534	3.08107e-06	0.00111978	ENSMUSG00000044701	Il27	246779
ENSMUSG00000106290.1	10.677	-19.5269	3.05571	-6.39029	1.65569e-10	1.76225e-07	ENSMUSG00000106290	NA	NA
ENSMUSG00000076532.3	11.5688	-19.4351	3.86006	-5.03491	4.78066e-07	0.000215869	ENSMUSG00000076532	NA	NA
ENSMUSG00000024340.14	13.1788	-19.4116	4.20938	-4.61152	3.99739e-06	0.00135375	ENSMUSG00000024340	Btnl2	547431
ENSMUSG00000026354.8	7.49337	-19.3909	4.21009	-4.60581	4.10869e-06	0.00136052	ENSMUSG00000026354	Lct	226413
ENSMUSG00000027556.15	225.931	-18.7297	2.69083	-6.96057	3.38909e-12	5.05008e-09	ENSMUSG00000027556	Car1	12346
ENSMUSG00000052713.8	12.3476	-15.9621	3.21687	-4.96199	6.97748e-07	0.000297061	ENSMUSG00000052713	Zfp608	269023
ENSMUSG00000043456.16	9.40982	-14.9047	3.63133	-4.10446	4.05253e-05	0.010206	ENSMUSG00000043456	Zfp536	243937
ENSMUSG00000025433.7	15.4847	-13.3496	3.47313	-3.84368	0.000121204	0.0247605	ENSMUSG00000025433	Crisp3	11572
ENSMUSG00000025491.14	253.568	-11.119	1.75334	-6.34161	2.27375e-10	2.25874e-07	ENSMUSG00000025491	Ifitm1	68713
ENSMUSG00000005220.10	30.9411	-8.14045	1.9746	-4.12259	3.74641e-05	0.00962505	ENSMUSG00000005220	Corin	53419
ENSMUSG00000074824.3	29.9193	-7.93556	2.16435	-3.66648	0.000245912	0.043623	ENSMUSG00000074824	Rslcan18	432770
ENSMUSG00000084824.1	17.3986	-7.783	1.33562	-5.82724	5.63532e-09	4.66511e-06	ENSMUSG00000084824	NA	NA
ENSMUSG00000074283.5	23.6494	-7.41792	1.78907	-4.14624	3.37976e-05	0.00899317	ENSMUSG00000074283	Zfp109	56869
ENSMUSG00000032841.15	66.7083	-6.21452	1.65407	-3.7571	0.000171897	0.0341524	ENSMUSG00000032841	Prr5l	72446
ENSMUSG00000084969.1	9.82017	-6.05759	1.52797	-3.96447	7.35606e-05	0.016608	ENSMUSG00000084969	NA	NA
ENSMUSG00000097178.7	15.6508	-5.47413	1.28234	-4.26887	1.96464e-05	0.0054213	ENSMUSG00000097178	NA	NA
ENSMUSG00000061740.7	91.9674	-5.2166	1.35304	-3.85545	0.000115518	0.0245244	ENSMUSG00000061740	Cyp2d22	56448
ENSMUSG00000042272.17	34.0656	-4.93661	1.31879	-3.74328	0.000181637	0.0347919	ENSMUSG00000042272	Sestd1	228071
ENSMUSG00000042369.8	238.303	-4.76526	0.701221	-6.79566	1.07819e-11	1.33885e-08	ENSMUSG00000042369	Rbm45	241490
ENSMUSG00000032109.14	61.1512	-4.57626	1.14195	-4.00741	6.13885e-05	0.0145198	ENSMUSG00000032109	Nlrx1	270151
ENSMUSG00000059040.4	2339.89	-3.93016	0.35209	-11.1624	6.23091e-29	9.28468e-25	ENSMUSG00000059040	Eno1b	433182
ENSMUSG00000085721.1	38.248	-3.74939	0.79071	-4.74181	2.11821e-06	0.000809321	ENSMUSG00000085721	NA	NA
ENSMUSG00000001420.13	26.6846	-3.42707	0.79292	-4.32209	1.54558e-05	0.0043454	ENSMUSG00000001420	Tmem79	71913
ENSMUSG00000064193.8	2017.05	-2.75283	0.399593	-6.88909	5.61516e-12	7.60649e-09	ENSMUSG00000064193	NA	NA
ENSMUSG00000072721.8	613.226	-2.74491	0.720391	-3.8103	0.000138799	0.0279492	ENSMUSG00000072721	Klra14-ps	654449
ENSMUSG00000018983.9	374.554	-2.1828	0.597225	-3.65491	0.000257276	0.045102	ENSMUSG00000018983	E2f2	242705
ENSMUSG00000094627.1	143.307	-2.00009	0.400637	-4.99227	5.96744e-07	0.000261532	ENSMUSG00000094627	NA	NA
ENSMUSG00000046341.5	855.694	-1.9585	0.382033	-5.12653	2.95135e-07	0.000141865	ENSMUSG00000046341	NA	NA
ENSMUSG00000031132.1	1328.71	-1.90569	0.40893	-4.66018	3.15934e-06	0.00112089	ENSMUSG00000031132	Cd40lg	21947
ENSMUSG00000032114.8	769.743	-1.33096	0.322552	-4.12632	3.68608e-05	0.00962505	ENSMUSG00000032114	Slc37a4	14385
ENSMUSG00000038268.4	175.324	-1.22285	0.299998	-4.07618	4.57823e-05	0.0111836	ENSMUSG00000038268	Ovca2	246257
ENSMUSG00000011877.13	463.316	-1.16246	0.313832	-3.70409	0.000212154	0.0385525	ENSMUSG00000011877	Git1	216963
ENSMUSG00000041609.16	641.698	0.951125	0.25591	3.71664	0.000201888	0.0371399	ENSMUSG00000041609	Bicdl1	75665
ENSMUSG00000026939.12	493.742	1.27718	0.311415	4.10123	4.10953e-05	0.010206	ENSMUSG00000026939	Tmem141	51875
ENSMUSG00000033871.14	91.4018	1.65916	0.430655	3.85264	0.000116853	0.0245244	ENSMUSG00000033871	Ppargc1b	170826
ENSMUSG00000076757.9	762.117	2.25028	0.603023	3.73166	0.000190221	0.0358796	ENSMUSG00000076757	NA	NA
ENSMUSG00000076752.2	770.363	2.44386	0.613391	3.98418	6.77126e-05	0.0157654	ENSMUSG00000076752	NA	NA
ENSMUSG00000076754.2	153.009	3.48338	0.763712	4.56111	5.0884e-06	0.00156727	ENSMUSG00000076754	NA	NA
ENSMUSG00000102252.5	56.1865	3.56649	0.772666	4.61583	3.91531e-06	0.00135375	ENSMUSG00000102252	Snrpn	20646
ENSMUSG00000052949.14	172.308	3.62854	0.987739	3.67359	0.000239169	0.0429381	ENSMUSG00000052949	Rnf157	217340
ENSMUSG00000039007.9	173.903	3.97124	1.01393	3.91667	8.97817e-05	0.0196741	ENSMUSG00000039007	Cpq	54381
ENSMUSG00000017412.15	55.5616	4.49697	0.983153	4.57403	4.78441e-06	0.00151686	ENSMUSG00000017412	Cacnb4	12298
ENSMUSG00000076677.1	216.701	5.35999	1.26809	4.22682	2.37016e-05	0.00642141	ENSMUSG00000076677	NA	NA
ENSMUSG00000079071.2	77.6668	6.18934	1.16026	5.33444	9.58421e-08	5.28942e-05	ENSMUSG00000079071	Gm14085	381417
ENSMUSG00000027171.10	46.825	6.60658	1.67525	3.94364	8.0254e-05	0.0178487	ENSMUSG00000027171	Prrg4	228413
ENSMUSG00000097303.1	42.0869	6.94264	1.54539	4.49248	7.04e-06	0.00209806	ENSMUSG00000097303	3110083C13Rik	73208
ENSMUSG00000042814.7	27.1843	6.95572	1.85852	3.74261	0.00018212	0.0347919	ENSMUSG00000042814	Mcts2	66405
ENSMUSG00000051586.15	18.8893	7.01784	1.88715	3.71876	0.000200205	0.0371399	ENSMUSG00000051586	Mical3	194401
ENSMUSG00000025702.15	21.5307	7.22328	1.81759	3.97409	7.06485e-05	0.0161959	ENSMUSG00000025702	2021-03-08	71779
ENSMUSG00000105858.1	12.6421	7.35329	1.96342	3.74514	0.000180293	0.0347919	ENSMUSG00000105858	NA	NA
ENSMUSG00000021552.6	24.4146	7.67975	1.90891	4.0231	5.74365e-05	0.0138042	ENSMUSG00000021552	Gkap1	56278
ENSMUSG00000020105.8	17.4365	7.92291	1.69251	4.68116	2.85251e-06	0.00106263	ENSMUSG00000020105	Lrig3	320398
ENSMUSG00000038235.4	37.2212	8.21849	2.12508	3.86738	0.000110009	0.0237571	ENSMUSG00000038235	F11r	16456
ENSMUSG00000046223.10	52.0548	8.32473	2.16594	3.84348	0.000121302	0.0247605	ENSMUSG00000046223	Plaur	18793
ENSMUSG00000103746.1	33.2009	9.08543	2.08103	4.36584	1.26636e-05	0.00362884	ENSMUSG00000103746	1700001G17Rik	67503
ENSMUSG00000067149.6	8214.66	10.2471	2.14941	4.76741	1.8661e-06	0.000731758	ENSMUSG00000067149	Jchain	16069
ENSMUSG00000027555.8	18.4814	15.4186	3.43755	4.48535	7.27933e-06	0.00212685	ENSMUSG00000027555	Car13	71934
ENSMUSG00000044453.5	8.52586	16.3131	3.57867	4.55843	5.15377e-06	0.00156727	ENSMUSG00000044453	Ffar1	233081
ENSMUSG00000032028.15	14.6669	17.7653	3.44937	5.15031	2.60061e-07	0.000131352	ENSMUSG00000032028	Nxpe2	78252
ENSMUSG00000029915.14	18.2601	18.7934	3.40467	5.51988	3.39224e-08	2.02191e-05	ENSMUSG00000029915	Clec5a	23845
ENSMUSG00000067586.3	53.8276	19.3218	4.2197	4.57894	4.67342e-06	0.00151388	ENSMUSG00000067586	S1pr3	13610
ENSMUSG00000107254.1	13.8322	19.8818	2.45549	8.09684	5.64037e-16	1.20067e-12	ENSMUSG00000107254	NA	NA
ENSMUSG00000067341.5	28.3418	20.3645	3.93543	5.17466	2.28329e-07	0.000121512	ENSMUSG00000067341	H2-Eb2	381091
ENSMUSG00000048031.15	26.637	20.8919	2.6487	7.8876	3.08049e-15	5.73781e-12	ENSMUSG00000048031	Fcrl5	329693
ENSMUSG00000023043.6	15.3332	21.0593	3.63115	5.79962	6.64662e-09	4.95206e-06	ENSMUSG00000023043	Krt18	16668
ENSMUSG00000022305.12	27.861	21.1058	2.59016	8.14847	3.68565e-16	9.15331e-13	ENSMUSG00000022305	Lrp12	239393
ENSMUSG00000026807.8	7.90188	21.3835	3.72536	5.73998	9.46861e-09	6.41326e-06	ENSMUSG00000026807	Ak8	68870
ENSMUSG00000069515.5	40.6203	21.4224	4.20888	5.08981	3.58414e-07	0.000166898	ENSMUSG00000069515	Lyz1	17110
ENSMUSG00000062524.4	40.9747	21.5858	2.50119	8.63022	6.12351e-18	3.04155e-14	ENSMUSG00000062524	Ncr1	17086
ENSMUSG00000002007.5	65.0979	21.6039	2.56338	8.4279	3.51912e-17	1.29276e-13	ENSMUSG00000002007	Srpk3	56504
ENSMUSG00000026170.6	34.1358	21.6342	2.75767	7.84511	4.32567e-15	7.16186e-12	ENSMUSG00000026170	Cyp27a1	104086
ENSMUSG00000029102.9	19.5247	21.7473	3.64176	5.97163	2.34888e-09	2.05886e-06	ENSMUSG00000029102	Hgfac	54426
ENSMUSG00000026700.4	46.634	21.9643	3.80347	5.77481	7.70421e-09	5.46669e-06	ENSMUSG00000026700	Tnfsf4	22164
ENSMUSG00000048621.3	64.554	21.9956	4.10383	5.35977	8.33282e-08	4.77566e-05	ENSMUSG00000048621	Gm6377	622976
ENSMUSG00000028332.13	36.9407	22.5818	2.68723	8.40339	4.33782e-17	1.29276e-13	ENSMUSG00000028332	Hemgn	93966
ENSMUSG00000030173.15	46.7934	23.5896	2.48761	9.48284	2.47465e-21	1.84374e-17	ENSMUSG00000030173	Klra5	16636

## Sheet: N4mut vs T4mut
	baseMean	log2FoldChange	lfcSE	stat	pvalue	padj	ID1	symbol	entrez
ENSMUSG00000027556.15	225.931	-22.9559	2.68369	-8.55387	1.1903e-17	1.8133e-13	ENSMUSG00000027556	Car1	12346
ENSMUSG00000020319.9	30.4812	-21.6616	3.01015	-7.1962	6.1916e-13	4.71614e-09	ENSMUSG00000020319	Wdpcp	216560
ENSMUSG00000096459.1	40.8323	-21.5753	4.14382	-5.20663	1.92305e-07	0.000172328	ENSMUSG00000096459	NA	NA
ENSMUSG00000045664.4	19.0366	-21.1342	3.65964	-5.77494	7.69819e-09	9.77285e-06	ENSMUSG00000045664	Cdc42ep2	104252
ENSMUSG00000025920.19	23.4576	-20.9504	3.25442	-6.43754	1.21426e-10	4.62452e-07	ENSMUSG00000025920	Stau2	29819
ENSMUSG00000025433.7	15.4847	-20.6643	3.3221	-6.22026	4.96336e-10	1.2602e-06	ENSMUSG00000025433	Crisp3	11572
ENSMUSG00000044534.7	29.7442	-20.1683	3.42519	-5.88822	3.90369e-09	6.03698e-06	ENSMUSG00000044534	Ackr2	59289
ENSMUSG00000024340.14	13.1788	-19.9948	4.20859	-4.75094	2.02472e-06	0.00128519	ENSMUSG00000024340	Btnl2	547431
ENSMUSG00000003849.8	15.2125	-19.9279	3.58929	-5.55205	2.82342e-08	3.30862e-05	ENSMUSG00000003849	Nqo1	18104
ENSMUSG00000042554.10	21.0524	-19.8423	4.06089	-4.8862	1.02802e-06	0.000711857	ENSMUSG00000042554	Zp3r	22789
ENSMUSG00000085421.1	17.8545	-19.8311	3.61353	-5.488	4.06513e-08	4.12854e-05	ENSMUSG00000085421	4732490B19Rik	319871
ENSMUSG00000052713.8	12.3476	-19.7709	3.17115	-6.23462	4.52878e-10	1.2602e-06	ENSMUSG00000052713	Zfp608	269023
ENSMUSG00000103135.1	10.7181	-19.7314	3.3937	-5.81414	6.09466e-09	8.44055e-06	ENSMUSG00000103135	NA	NA
ENSMUSG00000043456.16	9.40982	-19.5424	3.54125	-5.51852	3.41873e-08	3.72006e-05	ENSMUSG00000043456	Zfp536	243937
ENSMUSG00000044701.5	6.15634	-18.4131	4.21516	-4.3683	1.25219e-05	0.00681278	ENSMUSG00000044701	Il27	246779
ENSMUSG00000106290.1	10.677	-14.4345	3.20851	-4.49882	6.83313e-06	0.00416384	ENSMUSG00000106290	NA	NA
ENSMUSG00000025491.14	253.568	-10.5353	1.7536	-6.00781	1.88046e-09	4.09242e-06	ENSMUSG00000025491	Ifitm1	68713
ENSMUSG00000005220.10	30.9411	-8.2996	1.97467	-4.20302	2.63372e-05	0.0118006	ENSMUSG00000005220	Corin	53419
ENSMUSG00000029348.11	27.0188	-7.4284	1.91175	-3.88566	0.000102052	0.0370155	ENSMUSG00000029348	Asphd2	72898
ENSMUSG00000103283.2	32.0361	-7.26343	1.88926	-3.84459	0.000120752	0.0418076	ENSMUSG00000103283	NA	NA
ENSMUSG00000061740.7	91.9674	-6.66099	1.35138	-4.92903	8.26384e-07	0.000599483	ENSMUSG00000061740	Cyp2d22	56448
ENSMUSG00000001420.13	26.6846	-4.07396	0.789848	-5.15791	2.49725e-07	0.000200227	ENSMUSG00000001420	Tmem79	71913
ENSMUSG00000030178.15	278.404	-2.94888	0.68832	-4.28417	1.83424e-05	0.00931427	ENSMUSG00000030178	Klra13-ps	16631
ENSMUSG00000025461.10	1049.52	-2.65748	0.614164	-4.327	1.51157e-05	0.00794045	ENSMUSG00000025461	Cd163l1	244233
ENSMUSG00000025171.1	64.9355	-2.55965	0.645613	-3.96468	7.34949e-05	0.0276122	ENSMUSG00000025171	Ubtd1	226122
ENSMUSG00000035919.16	1561.52	-1.74664	0.399102	-4.37642	1.20645e-05	0.00680705	ENSMUSG00000035919	Bbs9	319845
ENSMUSG00000100426.1	2494.99	-1.54543	0.228845	-6.75321	1.44613e-11	7.34345e-08	ENSMUSG00000100426	NA	NA
ENSMUSG00000032114.8	769.743	-1.27913	0.322699	-3.96385	7.37497e-05	0.0276122	ENSMUSG00000032114	Slc37a4	14385
ENSMUSG00000003420.7	3977.1	-1.05556	0.249118	-4.23721	2.26318e-05	0.0107741	ENSMUSG00000003420	Fcgrt	14132
ENSMUSG00000099974.1	2373.01	0.765738	0.198086	3.86569	0.000110775	0.0392452	ENSMUSG00000099974	Bcl2a1d	12047
ENSMUSG00000046876.15	726.859	0.796187	0.19183	4.15049	3.31765e-05	0.0144403	ENSMUSG00000046876	Atxn1	20238
ENSMUSG00000049090.2	420.544	1.28552	0.335889	3.82722	0.000129596	0.0429189	ENSMUSG00000049090	Zadh2	225791
ENSMUSG00000021947.10	591.948	1.29525	0.315773	4.10183	4.09899e-05	0.0173455	ENSMUSG00000021947	Cryl1	68631
ENSMUSG00000079017.3	3946.17	1.60454	0.331642	4.83816	1.3105e-06	0.000868006	ENSMUSG00000079017	Ifi27l2a	76933
ENSMUSG00000027650.12	665.575	1.7199	0.434094	3.96203	7.43142e-05	0.0276122	ENSMUSG00000027650	Tti1	75425
ENSMUSG00000006310.10	198.726	2.68718	0.630373	4.26284	2.01841e-05	0.00991887	ENSMUSG00000006310	Zbtb32	58206
ENSMUSG00000100108.1	67.6049	2.95384	0.596547	4.95156	7.36227e-07	0.000560784	ENSMUSG00000100108	NA	NA
ENSMUSG00000052539.15	102.048	3.33456	0.826987	4.03218	5.52623e-05	0.0221544	ENSMUSG00000052539	Magi3	99470
ENSMUSG00000036052.14	57.1242	4.36039	1.13714	3.83452	0.00012581	0.0425909	ENSMUSG00000036052	Dnajb5	56323
ENSMUSG00000080939.1	25.2074	6.46713	1.58221	4.08741	4.36225e-05	0.0179607	ENSMUSG00000080939	NA	NA
ENSMUSG00000039103.12	22.4454	8.35518	1.9867	4.20556	2.60434e-05	0.0118006	ENSMUSG00000039103	Nexn	68810
ENSMUSG00000106620.1	38.8264	8.86148	1.98692	4.4599	8.19969e-06	0.00480439	ENSMUSG00000106620	NA	NA
ENSMUSG00000036655.7	11.4346	19.3255	3.70082	5.22196	1.77043e-07	0.000168567	ENSMUSG00000036655	Colec11	71693
ENSMUSG00000076778.3	5.41039	21.0496	3.57638	5.88574	3.96284e-09	6.03698e-06	ENSMUSG00000076778	NA	NA
ENSMUSG00000029102.9	19.5247	21.4768	3.64176	5.89736	3.69359e-09	6.03698e-06	ENSMUSG00000029102	Hgfac	54426
ENSMUSG00000085174.1	11.8344	21.7767	4.2079	5.1752	2.27668e-07	0.000192683	ENSMUSG00000085174	Gm16206	102632669

## Sheet: N4mut vs T4WT
	baseMean	log2FoldChange	lfcSE	stat	pvalue	padj	ID1	symbol	entrez
ENSMUSG00000027556.15	225.931	-24.5085	2.68335	-9.13353	6.63028e-20	5.31483e-16	ENSMUSG00000027556	Car1	12346
ENSMUSG00000044534.7	29.7442	-22.3063	3.42213	-6.51825	7.11305e-11	1.42546e-07	ENSMUSG00000044534	Ackr2	59289
ENSMUSG00000096459.1	40.8323	-20.9892	4.14403	-5.06492	4.0857e-07	0.000198491	ENSMUSG00000096459	NA	NA
ENSMUSG00000076532.3	11.5688	-20.5309	3.85767	-5.3221	1.02574e-07	6.57786e-05	ENSMUSG00000076532	NA	NA
ENSMUSG00000045664.4	19.0366	-20.3707	3.66032	-5.56528	2.61732e-08	1.90731e-05	ENSMUSG00000045664	Cdc42ep2	104252
ENSMUSG00000052713.8	12.3476	-20.0279	3.16991	-6.31811	2.64785e-10	3.85912e-07	ENSMUSG00000052713	Zfp608	269023
ENSMUSG00000106290.1	10.677	-19.9671	3.05439	-6.53718	6.26901e-11	1.42546e-07	ENSMUSG00000106290	NA	NA
ENSMUSG00000025433.7	15.4847	-19.8265	3.32317	-5.96613	2.42952e-09	2.43438e-06	ENSMUSG00000025433	Crisp3	11572
ENSMUSG00000043456.16	9.40982	-19.5846	3.54042	-5.53172	3.17109e-08	2.21039e-05	ENSMUSG00000043456	Zfp536	243937
ENSMUSG00000025920.19	23.4576	-19.5258	3.2565	-5.99596	2.02287e-09	2.16204e-06	ENSMUSG00000025920	Stau2	29819
ENSMUSG00000026354.8	7.49337	-19.5046	4.20964	-4.63332	3.59856e-06	0.00131118	ENSMUSG00000026354	Lct	226413
ENSMUSG00000085421.1	17.8545	-19.1692	3.6146	-5.30328	1.13742e-07	7.0135e-05	ENSMUSG00000085421	4732490B19Rik	319871
ENSMUSG00000042554.10	21.0524	-18.6812	4.06344	-4.59738	4.27831e-06	0.00149108	ENSMUSG00000042554	Zp3r	22789
ENSMUSG00000020319.9	30.4812	-18.6015	3.01675	-6.16607	7.00072e-10	8.6335e-07	ENSMUSG00000020319	Wdpcp	216560
ENSMUSG00000024340.14	13.1788	-18.4738	4.21221	-4.38577	1.15574e-05	0.00370577	ENSMUSG00000024340	Btnl2	547431
ENSMUSG00000003849.8	15.2125	-18.2247	3.59469	-5.0699	3.98029e-07	0.000198491	ENSMUSG00000003849	Nqo1	18104
ENSMUSG00000092392.1	8.4782	-17.9345	4.07635	-4.39964	1.08433e-05	0.00354774	ENSMUSG00000092392	NA	NA
ENSMUSG00000103135.1	10.7181	-15.1538	3.46882	-4.36857	1.2506e-05	0.0039313	ENSMUSG00000103135	NA	NA
ENSMUSG00000025491.14	253.568	-11.0329	1.75334	-6.29246	3.12464e-10	4.17453e-07	ENSMUSG00000025491	Ifitm1	68713
ENSMUSG00000074283.5	23.6494	-8.44909	1.78662	-4.7291	2.25516e-06	0.000903867	ENSMUSG00000074283	Zfp109	56869
ENSMUSG00000004988.9	20.5221	-7.93081	1.98346	-3.99848	6.37503e-05	0.0170341	ENSMUSG00000004988	Fxyd4	108017
ENSMUSG00000035878.13	19.4409	-7.79152	1.64971	-4.72296	2.32433e-06	0.000908871	ENSMUSG00000035878	Hykk	235386
ENSMUSG00000084824.1	17.3986	-7.47414	1.33654	-5.59214	2.24286e-08	1.72362e-05	ENSMUSG00000084824	NA	NA
ENSMUSG00000076940.3	130.554	-7.44232	1.55901	-4.77374	1.80837e-06	0.000743379	ENSMUSG00000076940	NA	NA
ENSMUSG00000061740.7	91.9674	-6.25053	1.35152	-4.62483	3.74902e-06	0.00133565	ENSMUSG00000061740	Cyp2d22	56448
ENSMUSG00000076746.3	13.1707	-5.25742	1.26029	-4.1716	3.02465e-05	0.00914928	ENSMUSG00000076746	NA	NA
ENSMUSG00000042369.8	238.303	-5.15136	0.700987	-7.34872	2.0011e-13	6.41632e-10	ENSMUSG00000042369	Rbm45	241490
ENSMUSG00000059040.4	2339.89	-4.0072	0.352075	-11.3817	5.1613e-30	8.2746e-26	ENSMUSG00000059040	Eno1b	433182
ENSMUSG00000001420.13	26.6846	-3.77376	0.790114	-4.77622	1.7862e-06	0.000743379	ENSMUSG00000001420	Tmem79	71913
ENSMUSG00000042757.15	104.767	-2.98181	0.533324	-5.59099	2.25773e-08	1.72362e-05	ENSMUSG00000042757	Tmem108	81907
ENSMUSG00000064193.8	2017.05	-2.8778	0.399571	-7.20222	5.92399e-13	1.58289e-09	ENSMUSG00000064193	NA	NA
ENSMUSG00000025171.1	64.9355	-2.51535	0.645031	-3.89958	9.63588e-05	0.0249165	ENSMUSG00000025171	Ubtd1	226122
ENSMUSG00000031132.1	1328.71	-2.41654	0.408812	-5.91113	3.39777e-09	3.02628e-06	ENSMUSG00000031132	Cd40lg	21947
ENSMUSG00000094627.1	143.307	-2.04531	0.400445	-5.10759	3.26298e-07	0.000174374	ENSMUSG00000094627	NA	NA
ENSMUSG00000092118.1	65.4282	-1.95983	0.521154	-3.76056	0.000169536	0.0418154	ENSMUSG00000092118	Fancf	100040608
ENSMUSG00000046341.5	855.694	-1.9513	0.382017	-5.10788	3.25801e-07	0.000174374	ENSMUSG00000046341	NA	NA
ENSMUSG00000100426.1	2494.99	-1.81849	0.228729	-7.95045	1.85835e-15	7.44828e-12	ENSMUSG00000100426	NA	NA
ENSMUSG00000028860.13	605.346	-1.39603	0.359486	-3.88341	0.000103001	0.0262113	ENSMUSG00000028860	Sytl1	269589
ENSMUSG00000027111.15	1060.88	0.676938	0.18222	3.71494	0.000203248	0.0479187	ENSMUSG00000027111	Itga6	16403
ENSMUSG00000032175.10	1250.88	0.982572	0.249851	3.93263	8.40225e-05	0.0220828	ENSMUSG00000032175	Tyk2	54721
ENSMUSG00000046876.15	726.859	0.985028	0.191719	5.13789	2.77846e-07	0.000159087	ENSMUSG00000046876	Atxn1	20238
ENSMUSG00000029684.14	702.006	1.25384	0.333806	3.75619	0.000172518	0.0419062	ENSMUSG00000029684	Wasl	73178
ENSMUSG00000015189.12	1082.35	1.59071	0.384971	4.13203	3.5957e-05	0.010294	ENSMUSG00000015189	Casd1	213819
ENSMUSG00000036955.16	218.87	1.71857	0.414291	4.14822	3.35069e-05	0.00994782	ENSMUSG00000036955	Kif1bp	72320
ENSMUSG00000046532.7	385.765	1.85593	0.494634	3.75213	0.00017534	0.041956	ENSMUSG00000046532	Ar	11835
ENSMUSG00000049940.7	312.451	2.10132	0.51622	4.0706	4.68926e-05	0.0131891	ENSMUSG00000049940	Pgrmc2	70804
ENSMUSG00000104413.1	197.338	2.24867	0.477016	4.71403	2.42871e-06	0.000927072	ENSMUSG00000104413	Gm37065	105244010
ENSMUSG00000060579.12	167.583	2.68737	0.585211	4.59214	4.38722e-06	0.00149651	ENSMUSG00000060579	Fhit	14198
ENSMUSG00000103285.1	100.881	2.94541	0.579597	5.08181	3.73846e-07	0.000193339	ENSMUSG00000103285	NA	NA
ENSMUSG00000034573.14	91.0024	2.96075	0.60543	4.89032	1.00672e-06	0.000448327	ENSMUSG00000034573	Ptpn13	19249
ENSMUSG00000103693.1	92.7484	4.68744	1.13389	4.13396	3.56565e-05	0.010294	ENSMUSG00000103693	NA	NA
ENSMUSG00000107726.1	44.1145	5.98087	1.24703	4.7961	1.61786e-06	0.000701014	ENSMUSG00000107726	NA	NA
ENSMUSG00000021782.14	56.6269	7.92425	1.96489	4.03293	5.50863e-05	0.0149685	ENSMUSG00000021782	Dlg5	71228
ENSMUSG00000034023.16	44.7078	8.05025	1.90847	4.21817	2.4629e-05	0.00759331	ENSMUSG00000034023	Fancd2	211651
ENSMUSG00000055538.7	63.1529	8.25368	2.12946	3.87596	0.000106206	0.0266045	ENSMUSG00000055538	Zcchc24	71918
ENSMUSG00000031957.5	48.707	9.54042	2.34945	4.0607	4.89249e-05	0.0135235	ENSMUSG00000031957	Ctrb1	66473
ENSMUSG00000030516.14	15.7975	15.45	3.42566	4.51008	6.48039e-06	0.00216445	ENSMUSG00000030516	Tjp1	21872
ENSMUSG00000033368.8	14.5525	19.4577	4.14727	4.69167	2.70978e-06	0.00101031	ENSMUSG00000033368	Trim69	70928
ENSMUSG00000086683.1	14.4707	20.1858	4.10834	4.91338	8.95182e-07	0.000410045	ENSMUSG00000086683	NA	NA
ENSMUSG00000038173.14	11.3378	20.9527	4.15829	5.03878	4.68519e-07	0.000220921	ENSMUSG00000038173	Enpp6	320981
ENSMUSG00000102762.1	9.73533	21.1964	3.59996	5.88795	3.91014e-09	3.29933e-06	ENSMUSG00000102762	NA	NA
ENSMUSG00000103948.1	16.2821	21.3583	3.48445	6.12961	8.80924e-10	1.00878e-06	ENSMUSG00000103948	4930594C11Rik	77633
ENSMUSG00000087340.1	38.9529	21.4429	3.9222	5.46705	4.57599e-08	3.05676e-05	ENSMUSG00000087340	NA	NA
ENSMUSG00000085174.1	11.8344	22.0905	4.2079	5.24977	1.52286e-07	9.04238e-05	ENSMUSG00000085174	Gm16206	102632669
ENSMUSG00000031494.7	17.9463	22.1992	3.7492	5.92106	3.19866e-09	3.01653e-06	ENSMUSG00000031494	Cd209a	170786
ENSMUSG00000063903.5	23.5272	22.4207	3.5325	6.34697	2.19594e-10	3.52052e-07	ENSMUSG00000063903	Klk1	16612
ENSMUSG00000035896.4	53.9435	24.232	3.77292	6.42262	1.33951e-10	2.38611e-07	ENSMUSG00000035896	Rnase1	19752
ENSMUSG00000046008.7	116.446	24.924	3.12853	7.96668	1.62991e-15	7.44828e-12	ENSMUSG00000046008	Pnlip	69060

## Sheet: T4mut vs T4WT
	baseMean	log2FoldChange	lfcSE	stat	pvalue	padj	ID1	symbol	entrez
ENSMUSG00000026354.8	7.49337	-31.6756	4.20974	-7.52436	5.29805e-14	2.01776e-10	ENSMUSG00000026354	Lct	226413
ENSMUSG00000076532.3	11.5688	-31.4796	3.85774	-8.16011	3.34714e-16	2.54952e-12	ENSMUSG00000076532	NA	NA
ENSMUSG00000029102.9	19.5247	-22.5529	3.64034	-6.19526	5.81894e-10	8.86457e-07	ENSMUSG00000029102	Hgfac	54426
ENSMUSG00000036655.7	11.4346	-21.0668	3.69128	-5.7072	1.14853e-08	1.24977e-05	ENSMUSG00000036655	Colec11	71693
ENSMUSG00000076778.3	5.41039	-18.9369	3.58896	-5.27644	1.3172e-07	0.00011444	ENSMUSG00000076778	NA	NA
ENSMUSG00000025930.6	55.7489	-7.43266	1.82315	-4.07682	4.56557e-05	0.019872	ENSMUSG00000025930	Msc	17681
ENSMUSG00000084824.1	17.3986	-7.28801	1.33655	-5.45285	4.95677e-08	4.71947e-05	ENSMUSG00000084824	NA	NA
ENSMUSG00000042369.8	238.303	-4.66147	0.696528	-6.69244	2.19474e-11	4.77637e-08	ENSMUSG00000042369	Rbm45	241490
ENSMUSG00000052539.15	102.048	-4.50237	0.824605	-5.46003	4.76056e-08	4.71947e-05	ENSMUSG00000052539	Magi3	99470
ENSMUSG00000059040.4	2339.89	-3.75103	0.351976	-10.6571	1.61638e-26	2.46239e-22	ENSMUSG00000059040	Eno1b	433182
ENSMUSG00000064193.8	2017.05	-2.50922	0.399431	-6.28199	3.34272e-10	5.6581e-07	ENSMUSG00000064193	NA	NA
ENSMUSG00000092118.1	65.4282	-2.16579	0.526055	-4.11703	3.83783e-05	0.0177168	ENSMUSG00000092118	Fancf	100040608
ENSMUSG00000046341.5	855.694	-1.80301	0.382083	-4.71888	2.37142e-06	0.00172029	ENSMUSG00000046341	NA	NA
ENSMUSG00000094627.1	143.307	-1.65355	0.399017	-4.14405	3.4122e-05	0.0162442	ENSMUSG00000094627	NA	NA
ENSMUSG00000025461.10	1049.52	2.42848	0.614011	3.9551	7.65013e-05	0.0314978	ENSMUSG00000025461	Cd163l1	244233
ENSMUSG00000076752.2	770.363	3.16272	0.612146	5.16661	2.38379e-07	0.00019113	ENSMUSG00000076752	NA	NA
ENSMUSG00000107726.1	44.1145	4.98446	1.24932	3.98975	6.61426e-05	0.0279893	ENSMUSG00000107726	NA	NA
ENSMUSG00000068130.11	91.1572	5.24742	1.14396	4.58707	4.49507e-06	0.00285324	ENSMUSG00000068130	Zfp442	668923
ENSMUSG00000074577.9	21.1742	7.00169	1.80063	3.88846	0.000100881	0.0404426	ENSMUSG00000074577	Ripor3	69553
ENSMUSG00000103928.1	15.8663	7.28987	1.58064	4.61198	3.98858e-06	0.00264183	ENSMUSG00000103928	NA	NA
ENSMUSG00000053399.8	23.782	7.50309	1.71236	4.38173	1.17742e-05	0.00616544	ENSMUSG00000053399	Adamts18	208936
ENSMUSG00000021782.14	56.6269	7.57935	1.9654	3.85638	0.000115077	0.044951	ENSMUSG00000021782	Dlg5	71228
ENSMUSG00000039315.15	26.9502	7.77448	1.77701	4.37503	1.21415e-05	0.00616544	ENSMUSG00000039315	Clnk	27278
ENSMUSG00000050556.9	38.234	8.24433	1.75249	4.70436	2.54665e-06	0.00176344	ENSMUSG00000050556	Kcnb1	16500
ENSMUSG00000034023.16	44.7078	8.27044	1.90845	4.33359	1.46695e-05	0.00720888	ENSMUSG00000034023	Fancd2	211651
ENSMUSG00000030200.13	52.7083	8.6955	1.96451	4.4263	9.58644e-06	0.00521571	ENSMUSG00000030200	Bcl2l14	66813
ENSMUSG00000055538.7	63.1529	8.72365	2.12923	4.0971	4.18364e-05	0.0187452	ENSMUSG00000055538	Zcchc24	71918
ENSMUSG00000021403.2	69.7034	8.82882	1.97684	4.46614	7.96451e-06	0.00449375	ENSMUSG00000021403	Serpinb9b	20706
ENSMUSG00000031494.7	17.9463	14.8552	3.88392	3.82478	0.000130886	0.0498481	ENSMUSG00000031494	Cd209a	170786
ENSMUSG00000102762.1	9.73533	16.8199	3.67637	4.57514	4.75894e-06	0.00289991	ENSMUSG00000102762	NA	NA
ENSMUSG00000038173.14	11.3378	18.8428	4.17527	4.51296	6.39286e-06	0.00374572	ENSMUSG00000038173	Enpp6	320981
ENSMUSG00000086683.1	14.4707	19.8085	4.11213	4.81709	1.45666e-06	0.00110954	ENSMUSG00000086683	NA	NA
ENSMUSG00000063903.5	23.5272	21.6653	3.53413	6.1303	8.77133e-10	1.21475e-06	ENSMUSG00000063903	Klk1	16612
ENSMUSG00000033368.8	14.5525	21.8118	4.13759	5.27163	1.35218e-07	0.00011444	ENSMUSG00000033368	Trim69	70928
ENSMUSG00000035896.4	53.9435	22.2075	3.77448	5.88358	4.0148e-09	4.70473e-06	ENSMUSG00000035896	Rnase1	19752
ENSMUSG00000103948.1	16.2821	22.5816	3.48258	6.48415	8.92327e-11	1.69921e-07	ENSMUSG00000103948	4930594C11Rik	77633
ENSMUSG00000030516.14	15.7975	23.327	3.2719	7.12948	1.00752e-12	2.55808e-09	ENSMUSG00000030516	Tjp1	21872
ENSMUSG00000087340.1	38.9529	23.8886	3.9198	6.09434	1.0989e-09	1.39505e-06	ENSMUSG00000087340	NA	NA
ENSMUSG00000046008.7	116.446	24.2982	3.1288	7.766	8.10058e-15	4.11347e-11	ENSMUSG00000046008	Pnlip	69060
ENSMUSG00000044701.5	6.15634	31.2862	4.21526	7.42212	1.15261e-13	3.51177e-10	ENSMUSG00000044701	Il27	246779

## Sheet: T4mut vs N4WT
	baseMean	log2FoldChange	lfcSE	stat	pvalue	padj	ID1	symbol	entrez
ENSMUSG00000026354.8	7.49337	-31.5619	4.21019	-7.49654	6.55258e-14	8.13666e-11	ENSMUSG00000026354	Lct	226413
ENSMUSG00000076532.3	11.5688	-30.3838	3.86014	-7.87117	3.51347e-15	4.75948e-12	ENSMUSG00000076532	NA	NA
ENSMUSG00000036655.7	11.4346	-21.6044	3.69018	-5.85458	4.78231e-09	2.37537e-06	ENSMUSG00000036655	Colec11	71693
ENSMUSG00000085174.1	11.8344	-20.8158	4.20977	-4.94465	7.62807e-07	0.000252591	ENSMUSG00000085174	Gm16206	102632669
ENSMUSG00000076778.3	5.41039	-14.7511	3.71524	-3.97043	7.17436e-05	0.0142689	ENSMUSG00000076778	NA	NA
ENSMUSG00000106620.1	38.8264	-8.19729	1.98771	-4.12398	3.72383e-05	0.00880775	ENSMUSG00000106620	NA	NA
ENSMUSG00000093672.2	20.6785	-7.96971	2.07949	-3.83253	0.000126833	0.0230481	ENSMUSG00000093672	NA	NA
ENSMUSG00000006342.14	72.2834	-7.96505	1.97524	-4.03245	5.51989e-05	0.01246	ENSMUSG00000006342	Susd2	71733
ENSMUSG00000025930.6	55.7489	-7.61615	1.82303	-4.17774	2.94421e-05	0.00719207	ENSMUSG00000025930	Msc	17681
ENSMUSG00000084824.1	17.3986	-7.59686	1.33563	-5.68785	1.28648e-08	5.63818e-06	ENSMUSG00000084824	NA	NA
ENSMUSG00000031497.9	53.1515	-7.23251	1.8043	-4.00849	6.11085e-05	0.0131917	ENSMUSG00000031497	Tnfsf13b	24099
ENSMUSG00000036578.7	6.91662	-6.55742	1.82056	-3.60186	0.000315946	0.0444142	ENSMUSG00000036578	Fxyd7	57780
ENSMUSG00000080939.1	25.2074	-6.4226	1.58231	-4.05899	4.9285e-05	0.0114749	ENSMUSG00000080939	NA	NA
ENSMUSG00000039813.14	44.3625	-5.54872	1.51789	-3.65554	0.000256645	0.039492	ENSMUSG00000039813	Tbc1d2	381605
ENSMUSG00000052539.15	102.048	-4.5472	0.82462	-5.5143	3.5018e-08	1.44945e-05	ENSMUSG00000052539	Magi3	99470
ENSMUSG00000042369.8	238.303	-4.27538	0.696764	-6.13605	8.46e-10	5.48097e-07	ENSMUSG00000042369	Rbm45	241490
ENSMUSG00000075555.11	51.3683	-3.96258	1.03678	-3.82202	0.000132363	0.0237631	ENSMUSG00000075555	Gm10863	100041655
ENSMUSG00000059040.4	2339.89	-3.67399	0.351991	-10.4377	1.66736e-25	2.48453e-21	ENSMUSG00000059040	Eno1b	433182
ENSMUSG00000027720.7	25.9955	-2.97307	0.78278	-3.79809	0.000145817	0.0252653	ENSMUSG00000027720	Il2	16183
ENSMUSG00000025810.8	944.645	-2.56086	0.671559	-3.81331	0.000137118	0.0243238	ENSMUSG00000025810	Nrp1	18186
ENSMUSG00000064193.8	2017.05	-2.38425	0.399453	-5.9688	2.39012e-09	1.27197e-06	ENSMUSG00000064193	NA	NA
ENSMUSG00000100108.1	67.6049	-2.32423	0.598369	-3.88428	0.000102635	0.0196072	ENSMUSG00000100108	NA	NA
ENSMUSG00000006310.10	198.726	-2.30865	0.630728	-3.66029	0.000251931	0.039492	ENSMUSG00000006310	Zbtb32	58206
ENSMUSG00000038776.13	479.067	-1.89501	0.476849	-3.97402	7.06694e-05	0.0142689	ENSMUSG00000038776	Ephx1	13849
ENSMUSG00000046341.5	855.694	-1.81021	0.382099	-4.73755	2.16318e-06	0.000685821	ENSMUSG00000046341	NA	NA
ENSMUSG00000054418.6	145.536	-1.70045	0.422423	-4.02548	5.68604e-05	0.01246	ENSMUSG00000054418	NA	NA
ENSMUSG00000018451.6	260.838	-1.60945	0.384863	-4.18188	2.89112e-05	0.00718011	ENSMUSG00000018451	6330403K07Rik	103712
ENSMUSG00000094627.1	143.307	-1.60833	0.39921	-4.02878	5.60678e-05	0.01246	ENSMUSG00000094627	NA	NA
ENSMUSG00000045078.12	320.086	-1.46507	0.394598	-3.71282	0.000204965	0.0335624	ENSMUSG00000045078	Rnf216	108086
ENSMUSG00000079017.3	3946.17	-1.29105	0.331672	-3.89255	9.91963e-05	0.0191964	ENSMUSG00000079017	Ifi27l2a	76933
ENSMUSG00000000982.5	854.191	-1.23931	0.344693	-3.5954	0.00032389	0.0451055	ENSMUSG00000000982	Ccl3	20302
ENSMUSG00000028756.12	445.56	-1.11708	0.307138	-3.63707	0.000275754	0.0409219	ENSMUSG00000028756	Pink1	68943
ENSMUSG00000025809.15	18910.1	-1.02047	0.243011	-4.19926	2.67793e-05	0.00676337	ENSMUSG00000025809	Itgb1	16412
ENSMUSG00000002546.16	634.354	-0.970629	0.23102	-4.2015	2.65153e-05	0.00676337	ENSMUSG00000002546	Golga2	99412
ENSMUSG00000099974.1	2373.01	-0.916017	0.198041	-4.62538	3.73909e-06	0.00109247	ENSMUSG00000099974	Bcl2a1d	12047
ENSMUSG00000098322.1	2439.05	0.641413	0.177166	3.62041	0.000294139	0.0417425	ENSMUSG00000098322	NA	NA
ENSMUSG00000015133.17	1547.36	0.880176	0.24572	3.58203	0.000340939	0.0466086	ENSMUSG00000015133	Lrrk1	233328
ENSMUSG00000100426.1	2494.99	1.0585	0.228569	4.631	3.63904e-06	0.00108451	ENSMUSG00000100426	NA	NA
ENSMUSG00000026399.12	4061.5	1.07994	0.274531	3.93376	8.36273e-05	0.0163964	ENSMUSG00000026399	Cd55	13136
ENSMUSG00000028927.6	760.998	1.11476	0.267721	4.16388	3.12886e-05	0.00751987	ENSMUSG00000028927	Padi2	18600
ENSMUSG00000039497.7	1010.63	1.17868	0.328466	3.58845	0.000332655	0.0458972	ENSMUSG00000039497	Dse	212898
ENSMUSG00000024675.19	12619.4	1.22259	0.30631	3.99133	6.57025e-05	0.0135977	ENSMUSG00000024675	Ms4a4c	64380
ENSMUSG00000026939.12	493.742	1.31675	0.31157	4.22616	2.37713e-05	0.00621432	ENSMUSG00000026939	Tmem141	51875
ENSMUSG00000048120.16	1565.1	1.38971	0.361424	3.84511	0.000120501	0.0221676	ENSMUSG00000048120	Entpd1	12495
ENSMUSG00000030653.16	5363.59	1.41704	0.277166	5.11261	3.17746e-07	0.000115481	ENSMUSG00000030653	Pde2a	207728
ENSMUSG00000003420.7	3977.1	1.44491	0.249214	5.79785	6.71701e-09	3.12782e-06	ENSMUSG00000003420	Fcgrt	14132
ENSMUSG00000028214.13	966.896	1.55534	0.365057	4.26053	2.03942e-05	0.00545944	ENSMUSG00000028214	Gem	14579
ENSMUSG00000026581.14	37481.1	1.67777	0.337507	4.97107	6.65838e-07	0.000230736	ENSMUSG00000026581	Sell	20343
ENSMUSG00000058715.11	1214.06	1.84863	0.373558	4.94872	7.47022e-07	0.000252591	ENSMUSG00000058715	Fcer1g	14127
ENSMUSG00000028965.13	788.441	2.09881	0.459171	4.57086	4.8572e-06	0.00139187	ENSMUSG00000028965	Tnfrsf9	21942
ENSMUSG00000035919.16	1561.52	2.43549	0.399571	6.09526	1.09259e-09	6.78359e-07	ENSMUSG00000035919	Bbs9	319845
ENSMUSG00000025969.15	332.962	2.47525	0.547716	4.51921	6.20695e-06	0.00174509	ENSMUSG00000025969	Nrp2	18187
ENSMUSG00000043932.5	301.665	2.9994	0.825185	3.63482	0.000278177	0.0409219	ENSMUSG00000043932	Klri2	320407
ENSMUSG00000076757.9	762.117	3.43506	0.60275	5.69898	1.20528e-08	5.44237e-06	ENSMUSG00000076757	NA	NA
ENSMUSG00000039007.9	173.903	3.69136	1.01422	3.6396	0.000273058	0.0409219	ENSMUSG00000039007	Cpq	54381
ENSMUSG00000076752.2	770.363	3.72942	0.613121	6.08268	1.18187e-09	7.04442e-07	ENSMUSG00000076752	NA	NA
ENSMUSG00000052949.14	172.308	3.92122	0.98767	3.97018	7.18187e-05	0.0142689	ENSMUSG00000052949	Rnf157	217340
ENSMUSG00000096802.1	20.348	4.02289	1.07759	3.73323	0.000189036	0.0316498	ENSMUSG00000096802	NA	NA
ENSMUSG00000025461.10	1049.52	4.22087	0.615817	6.8541	7.17644e-12	7.12907e-09	ENSMUSG00000025461	Cd163l1	244233
ENSMUSG00000076754.2	153.009	4.28424	0.763149	5.61389	1.97828e-08	8.42238e-06	ENSMUSG00000076754	NA	NA
ENSMUSG00000102252.5	56.1865	4.76154	0.769582	6.18718	6.12503e-10	4.34615e-07	ENSMUSG00000102252	Snrpn	20646
ENSMUSG00000021217.7	81.8577	5.23841	1.37543	3.80857	0.000139771	0.0245026	ENSMUSG00000021217	Tshz3	243931
ENSMUSG00000079071.2	77.6668	5.7118	1.16129	4.91848	8.72204e-07	0.000282537	ENSMUSG00000079071	Slc28a2b	381417
ENSMUSG00000034311.3	66.3929	6.02972	1.66003	3.63229	0.00028092	0.0409219	ENSMUSG00000034311	Kif4	16571
ENSMUSG00000017412.15	55.5616	6.10617	0.979096	6.23654	4.4736e-10	3.33306e-07	ENSMUSG00000017412	Cacnb4	12298
ENSMUSG00000020105.8	17.4365	6.18018	1.70229	3.63051	0.000282864	0.0409219	ENSMUSG00000020105	Lrig3	320398
ENSMUSG00000031586.16	24.429	6.51966	1.79756	3.62695	0.000286786	0.0410904	ENSMUSG00000031586	Rbpms	19663
ENSMUSG00000021552.6	24.4146	6.81309	1.91132	3.5646	0.000364417	0.0493652	ENSMUSG00000021552	Gkap1	56278
ENSMUSG00000024978.10	23.1534	6.88693	1.79027	3.84687	0.000119635	0.0221676	ENSMUSG00000024978	Gpam	14732
ENSMUSG00000051586.15	18.8893	7.02903	1.88764	3.72371	0.000196313	0.0325029	ENSMUSG00000051586	Mical3	194401
ENSMUSG00000097472.1	12.3531	7.39722	1.85076	3.99685	6.41914e-05	0.0134721	ENSMUSG00000097472	NA	NA
ENSMUSG00000038793.8	42.9899	7.63484	2.04305	3.73698	0.00018624	0.0315359	ENSMUSG00000038793	Lefty1	13590
ENSMUSG00000021624.9	38.1786	7.85002	1.81982	4.31361	1.6061e-05	0.00443194	ENSMUSG00000021624	Cd180	17079
ENSMUSG00000097737.1	13.1266	8.04062	1.72426	4.66323	3.11289e-06	0.000966358	ENSMUSG00000097737	NA	NA
ENSMUSG00000046688.14	33.6614	8.18129	2.24728	3.64053	0.000272075	0.0409219	ENSMUSG00000046688	Tifa	211550
ENSMUSG00000085913.1	25.6766	8.26558	2.23666	3.6955	0.000219454	0.0351622	ENSMUSG00000085913	NA	NA
ENSMUSG00000097303.1	42.0869	8.33956	1.54284	5.40534	6.46868e-08	2.60513e-05	ENSMUSG00000097303	NA	NA
ENSMUSG00000045928.2	26.0178	8.38136	2.21403	3.78556	0.000153361	0.026267	ENSMUSG00000045928	4933440M02Rik	71208
ENSMUSG00000042814.7	27.1843	8.63893	1.85457	4.65819	3.19009e-06	0.000970114	ENSMUSG00000042814	Mcts2	66405
ENSMUSG00000046223.10	52.0548	8.74942	2.16565	4.04009	5.34302e-05	0.0122487	ENSMUSG00000046223	Plaur	18793
ENSMUSG00000053399.8	23.782	8.86474	1.72168	5.14888	2.6205e-07	0.000100123	ENSMUSG00000053399	Adamts18	208936
ENSMUSG00000039315.15	26.9502	9.15575	1.78789	5.12097	3.03976e-07	0.000113239	ENSMUSG00000039315	Clnk	27278
ENSMUSG00000104554.1	37.5504	9.2278	2.30397	4.00518	6.19704e-05	0.0131917	ENSMUSG00000104554	Gm4610	100043726
ENSMUSG00000052688.12	44.9786	9.59251	2.47204	3.88041	0.000104281	0.0196694	ENSMUSG00000052688	Rab7b	226421
ENSMUSG00000094872.1	104.938	10.0225	2.70213	3.70911	0.000207989	0.0336875	ENSMUSG00000094872	NA	NA
ENSMUSG00000041700.9	60.0096	10.1145	1.99171	5.0783	3.8083e-07	0.000135113	ENSMUSG00000041700	Lhfpl1	237091
ENSMUSG00000076577.2	86.2715	10.9403	2.99314	3.6551	0.000257078	0.039492	ENSMUSG00000076577	NA	NA
ENSMUSG00000067149.6	8214.66	12.9653	2.14937	6.03215	1.61797e-09	9.27281e-07	ENSMUSG00000067149	Jchain	16069
ENSMUSG00000069515.5	40.6203	15.9652	4.32744	3.6893	0.000224875	0.0356474	ENSMUSG00000069515	Lyz1	17110
ENSMUSG00000026807.8	7.90188	20.0535	3.73172	5.3738	7.70937e-08	3.02309e-05	ENSMUSG00000026807	Ak8	68870
ENSMUSG00000030173.15	46.7934	20.4989	2.4962	8.21204	2.17453e-16	3.24027e-13	ENSMUSG00000030173	Klra5	16636
ENSMUSG00000048031.15	26.637	21.9575	2.64571	8.29929	1.04737e-16	1.7341e-13	ENSMUSG00000048031	Fcrl5	329693
ENSMUSG00000107254.1	13.8322	22.0906	2.44403	9.0386	1.5869e-19	4.8961e-16	ENSMUSG00000107254	NA	NA
ENSMUSG00000044453.5	8.52586	22.1304	3.43536	6.44196	1.17937e-10	9.76321e-08	ENSMUSG00000044453	Ffar1	233081
ENSMUSG00000023043.6	15.3332	22.326	3.62898	6.15213	7.6451e-10	5.17816e-07	ENSMUSG00000023043	Krt18	16668
ENSMUSG00000032028.15	14.6669	22.3572	3.39877	6.57803	4.76712e-11	4.17852e-08	ENSMUSG00000032028	Nxpe2	78252
ENSMUSG00000029915.14	18.2601	22.761	3.38095	6.73214	1.67181e-11	1.55698e-08	ENSMUSG00000029915	Clec5a	23845
ENSMUSG00000028332.13	36.9407	22.8842	2.68712	8.51627	1.64773e-17	3.0691e-14	ENSMUSG00000028332	Hemgn	93966
ENSMUSG00000027555.8	18.4814	23.3255	3.28432	7.10206	1.22907e-12	1.40879e-09	ENSMUSG00000027555	Car13	71934
ENSMUSG00000022305.12	27.861	23.362	2.58577	9.03481	1.64288e-19	4.8961e-16	ENSMUSG00000022305	Lrp12	239393
ENSMUSG00000026170.6	34.1358	23.4882	2.75523	8.52495	1.52871e-17	3.0691e-14	ENSMUSG00000026170	Cyp27a1	104086
ENSMUSG00000067341.5	28.3418	23.5777	3.92962	6	1.97322e-09	1.089e-06	ENSMUSG00000067341	H2-Eb2	381091
ENSMUSG00000044534.7	29.7442	23.6801	3.42524	6.91342	4.73119e-12	5.03568e-09	ENSMUSG00000044534	Ackr2	59289
ENSMUSG00000026700.4	46.634	23.9754	3.80201	6.30598	2.86375e-10	2.24594e-07	ENSMUSG00000026700	Tnfsf4	22164
ENSMUSG00000062524.4	40.9747	24.0787	2.498	9.6392	5.46111e-22	4.0688e-18	ENSMUSG00000062524	Ncr1	17086
ENSMUSG00000048621.3	64.554	24.2629	4.10252	5.91415	3.336e-09	1.71413e-06	ENSMUSG00000048621	Gm6377	622976
ENSMUSG00000002007.5	65.0979	24.4843	2.55998	9.56425	1.13015e-21	5.61348e-18	ENSMUSG00000002007	Srpk3	56504
ENSMUSG00000067586.3	53.8276	24.5842	4.20652	5.84432	5.08631e-09	2.44487e-06	ENSMUSG00000067586	S1pr3	13610
ENSMUSG00000045664.4	19.0366	31.4022	3.65971	8.58052	9.44416e-18	2.34546e-14	ENSMUSG00000045664	Cdc42ep2	104252
