# Supplementary material for: T cell receptor and IL-2 signaling strength control memory CD8+ T cell functional fitness via chromatin remodeling
Source: Nat Commun. 2022 Apr 26;13:2240. doi: 10.1038/s41467-022-29718-2 (PMC9042912; doi:10.1038/s41467-022-29718-2)
Supplement: Supplementary file 6 — Supplementary Data 3 [file 41467_2022_29718_MOESM6_ESM.xlsx]

## Sheet: list_gene_TCRIL2_for_pathways_I
Chromosome	start	end	Gene ID	distance to TSS	Gene Symbol
chr11	90387380	90391255	217082	0	Hlf
chr11	52279078	52282904	21414	0	Tcf7
chr3	37125538	37127035	16183	0	Il2
chr4	144891979	144894786	20148	0	Dhrs3
chr17	17590522	17593499	240028	-11828	Lnpep
chr2	178077933	178079437	353208	0	Zfp931
chr2	72475594	72477508	66953	0	Cdca7
chr1	92102299	92105094	208727	8237	Hdac4
chr7	5051095	5053537	68992	0	Zfp580
chr12	100875624	100878383	217830	8435	Dglucy
chr4	152130103	152132515	56226	0	Espn
chr6	136520279	136523320	54343	1438	Atf7ip
chr6	99520902	99523942	108655	0	Foxp1
chr11	108342766	108344601	11818	0	Apoh
chr16	76560078	76562256	102632730	11283	Gm30726
chrX	18186273	18189419	22289	23625	Kdm6a
chr17	34999741	35001491	22321	0	Vars
chr3	14885947	14887968	12349	0	Car2
chr16	32913689	32915157	70144	0	Lrch3
chr1	36323128	36326530	214855	6101	Arid5a
chr10	80663232	80665434	208198	-6161	Btbd2
chr1	62907413	62909826	227195	182103	Ino80d
chr13	64240415	64242991	218294	5651	Cdc14b
chr1	161037645	161041272	100217446	0	Snord47
chr9	79789110	79791784	69981	1646	Tmem30a
chr15	31545933	31547794	223455	-14880	2021-03-06
chr17	31204955	31206939	328795	-934	Ubash3a
chr17	65603733	65605698	30960	7857	Vapa
chr14	54876066	54877817	105651	0	Ppp1r3e
chr15	60164141	60166322	71088	-147528	4933412E24Rik
chr10	40309763	40310963	11702	-7577	Amd1
chrX	50560662	50562302	103012	7897	Firre
chr13	23452787	23454353	12231	11056	Btn1a1
chr2	18046157	18049150	17354	-6087	Mllt10
chr8	57331806	57334805	75996	0	5033428I22Rik
chr17	6662770	6664489	83672	0	Sytl3
chr17	80727141	80728958	225028	0	Map4k3
chr13	83737516	83739851	723967	0	Mir9-2
chr19	10782386	10784605	403202	471	A430093F15Rik
chr1	106568762	106570843	102466254	-22131	Mir3473f
chr14	14352482	14355826	16188	2861	Il3ra
chr4	132260345	132262898	56809	0	Gmeb1
chr8	57578718	57580573	108150	-40265	Galnt7
chr15	65744306	65745838	76740	-41196	Efr3a
chr15	66803693	66805652	20491	0	Sla
chr6	120492289	120494906	94047	0	Tmem121b
chr10	111102271	111103516	237542	-61236	Osbpl8
chr15	79895168	79896816	80287	0	Apobec3
chr6	82747105	82748781	15277	24207	Hk2
chr17	13658519	13660419	72578	8472	2700054A10Rik
chr14	105896935	105899303	24064	-116	Spry2
chr10	94514255	94516014	319880	0	Tmcc3
chr4	147424619	147427168	195531	-65249	Zfp982
chr4	121230898	121232523	109263	-15814	Rlf
chr8	116627669	116629508	75796	103483	Cdyl2
chr16	76336481	76337957	268903	-12823	Nrip1
chr12	111758155	111759711	16593	0	Klc1
chr2	167334265	167336348	56336	12835	B4galt5
chr7	17155616	17157425	384557	5334	Ceacam3
chr4	59192593	59195932	22234	3035	Ugcg
chr13	44810520	44812098	16468	-28593	Jarid2
chr11	75732402	75733984	22627	0	Ywhae
chr16	49958200	49959482	16423	91367	Cd47
chr2	51945800	51948703	64685	3874	Nmi
chr8	22124083	22125291	330721	0	Nek5
chr18	82507852	82510251	17196	32482	Mbp
chr3	95985338	95986754	67220	8914	Plekho1
chr9	100723613	100725383	20842	-71321	Stag1
chr11	77983288	77985378	268448	486	Phf12
chr14	121107221	121108343	223254	5142	Farp1
chr4	63360842	63364057	18406	0	Orm2
chr8	33516210	33518478	104271	0	Tex15
chr10	67125512	67127934	108829	0	Jmjd1c
chr19	61151370	61152535	414758	-10530	Zfp950
chr4	130016850	130017960	230775	-816	Adgrb2
chr2	114200665	114202038	228491	0	Zfp770
chr1	58407907	58411106	12747	1755	Clk1
chr5	112342425	112343708	192232	0	Hps4
chr13	29978927	29979938	13557	4303	E2f3
chr11	50430216	50431856	216724	0	Rufy1
chr1	146805369	146806630	215378	307631	Brinp3
chr11	74559494	74561228	380711	28896	Rap1gap2
chr1	74372613	74373827	18173	-1368	Slc11a1
chr10	53527260	53528830	100502868	-8271	Gm20597
chr7	35118081	35119572	12606	0	Cebpa
chr12	33170048	33171356	380753	22243	Atxn7l1
chr16	36655163	36656254	12524	9823	Cd86
chr6	142822605	142823870	665037	8220	Gm7457
chr14	47648731	47650440	16709	0	Ktn1
chr10	108331155	108333950	114774	0	Pawr
chr14	25767846	25769424	71918	0	Zcchc24
chr5	134965272	134966699	12740	-18338	Cldn4
chr14	20845527	20846732	18792	8803	Plau
chr11	98476627	98478349	22780	0	Ikzf3
chr11	88067712	88069449	22344	0	Vezf1
chr1	159232712	159233949	26374	22	Cop1
chr7	46395951	46397544	16502	0	Kcnc1
chr18	89231272	89232861	225825	33774	Cd226
chr5	3508254	3509907	68152	-33926	Fam133b
chr9	57633236	57634540	12988	0	Csk
chr3	148510191	148511381	99633	311598	Adgrl2
chr13	40729012	40731248	21418	0	Tfap2a
chr1	155200938	155201970	58244	5917	Stx6
chr4	89274621	89277139	12578	5053	Cdkn2a
chr3	22162419	22163470	81004	13477	Tbl1xr1
chr4	72194672	72196542	21885	2550	Tle1
chr8	115276126	115277247	17132	430547	Maf
chr18	4368272	4369591	73915	5222	4833419F23Rik
chr11	21549048	21550541	17449	9188	Mdh1
chr3	104640761	104641586	20501	2093	Slc16a1
chr7	29169502	29171902	101809	0	Spred3
chr5	124028196	124029839	330192	2419	Vps37b
chrX	48449241	48451075	56501	3094	Elf4
chr12	73644860	73646753	18755	60017	Prkch
chr2	158154011	158155052	21817	-7575	Tgm2
chr11	86256955	86258036	70422	0	Ints2
chr3	7612123	7614021	16196	0	Il7
chr1	36368132	36369468	226976	0	Kansl3
chrX	12128163	12130468	71458	0	Bcor
chr13	80896396	80897789	105171	5878	Arrdc3
chr11	86356158	86357695	327987	0	Med13
chr1	72236084	72237696	320933	0	D230017M19Rik
chr7	119800336	119801897	434234	6185	Rexo5
chr2	57407369	57408770	14571	139992	Gpd2
chr1	151074364	151075517	402734	-62517	C730036E19Rik
chr10	22273092	22275008	667281	0	H60b
chr7	66183117	66184499	269941	73602	Chsy1
chr3	60589179	60591281	56758	-4360	Mbnl1
chr7	51858676	51860853	14453	-1162	Gas2
chr12	25239624	25240886	432641	110450	Gm17746
chr2	119166311	119167872	320415	0	Gchfr
chr4	3607141	3608699	116940	1504	Tgs1
chr11	80489133	80490267	12569	12110	Cdk5r1
chr2	91255658	91257710	80708	0	Pacsin3
chr2	34204187	34205218	18516	83634	Pbx3
chrX	150472164	150474302	382245	-13010	Tmem29
chrX	167110306	167111875	667794	-39926	Gm8817
chr12	77153416	77154665	53618	-83460	Fut8
chr2	32574780	32575975	227733	0	Pip5kl1
chr19	5366029	5367180	23825	0	Banf1
chr17	35058486	35060061	51793	0	Ddah2
chr13	21233826	21234768	19720	43965	Trim27
chr7	58400535	58402603	11982	-255643	Atp10a
chr11	64082799	64084290	66456	3217	2810001G20Rik
chr10	117909566	117911064	71067	-14395	4933411E08Rik
chr7	4788559	4789960	664968	0	Tmem238
chr19	42146996	42148604	277010	0	Marveld1
chr1	13335782	13336874	17978	35555	Ncoa2
chr13	105066455	105067925	52882	-11525	Rgs7bp
chr11	117685482	117686856	217351	30669	Tnrc6c
chr16	45226694	45228010	208154	2357	Btla
chr1	192752458	192753942	226861	-15178	Hhat
chr5	118380285	118381826	76792	135058	2410131K14Rik
chr2	61655501	61657435	21353	11670	Tank
chr14	47356549	47358608	16854	-9143	Lgals3
chr9	116270233	116271437	100043817	81053	Gm4668
chr8	126853944	126855284	414091	14711	A630001O12Rik
chr18	66441507	66443142	58801	-15462	Pmaip1
chr19	57030722	57033230	226251	11712	Ablim1
chr2	179974145	179975491	66730	-502	4921531C22Rik
chr7	137474479	137475976	620016	36790	Gm12669
chrX	57211861	57214108	21947	0	Cd40lg
chr11	51837085	51838267	76901	18858	Jade2
chr6	38297958	38299685	209032	0	Zc3hav1l
chr7	63754705	63756174	170711	0	Otud7a
chr2	16355499	16357127	67448	0	Plxdc2
chr3	136768864	136770717	19055	-63976	Ppp3ca
chr4	147219327	147220047	71270	-150891	4933438K21Rik
chr18	10051635	10053205	59025	-6516	Usp14
chr1	80641242	80642627	210293	22648	Dock10
chr3	152431977	152433277	108946	-24140	Zzz3
chr1	135593604	135595193	215690	-7899	Nav1
chr4	11387267	11389630	207920	-484	Esrp1
chr4	117681583	117682539	66233	0	Dmap1
chr1	69545332	69546532	22779	137625	Ikzf2
chr6	17642104	17644610	12343	4991	Capza2
chr16	93779230	93781357	70028	1829	Dop1b
chr5	113985716	113986960	231637	2783	Ssh1
chr7	80904683	80905891	68039	0	Nmb
chr3	96487169	96488417	329716	-34863	BC107364
chr2	75891721	75893120	228061	-989	Agps
chr18	80979262	80980536	20689	6042	Sall3
chr16	55575431	55576348	100628589	80700	Mir5118
chr5	129908093	129909196	69034	0	Nupr1l
chr7	31049403	31052144	57780	0	Fxyd7
chr10	62946595	62948213	327762	0	Dna2
chr7	127139850	127141436	20737	-2027	Spn
chr14	74918215	74919335	380916	-18493	Lrch1
chr5	115279411	115280483	52064	0	Coq5
chr1	144214606	144216005	50778	33022	Rgs1
chr7	88318298	88320251	13032	21446	Ctsc
chr9	73087042	73088138	66991	-13698	Khdc3
chr14	55745403	55746659	52585	0	Dhrs1
chr14	47086590	47087717	74480	0	Samd4
chr1	88693967	88695006	320982	7215	Arl4c
chr3	51539542	51540486	73251	-2414	Setd7
chr19	32221780	32223295	208449	-10790	Sgms1
chr6	129743379	129744547	320407	-2895	Klri2
chr2	76128083	76129434	241489	85960	Pde11a
chr8	117127060	117128276	209239	-29859	Gan
chr8	81341449	81343199	234515	0	Inpp4b
chr2	125251743	125252690	110074	4261	Dut
chr7	42492655	42494450	434178	11275	Zfp141
chr13	47014246	47015440	105193	0	Nhlrc1
chrX	153888741	153891648	278240	56448	Spin2c
chr11	117242144	117243188	53860	9859	2021-09-09
chr8	106006945	106008332	66369	-3175	Dus2
chr4	88015131	88016333	70122	16480	Mllt3
chr17	32195314	32197046	57261	1775	Brd4
chr12	40380507	40382174	246196	63600	Zfp277
chr4	19922280	19923815	242341	0	Atp6v0d2
chr5	115340442	115341865	384281	0	Gatc
chr19	5432890	5433915	107242	7733	AI837181
chr10	21160767	21161863	17863	0	Myb
chr9	114758059	114759234	102545	16217	Cmtm7
chr17	36082938	36084458	14963	0	H2-Bl
chr11	121434349	121435240	63828	0	Fn3k
chr13	54610623	54611898	74325	0	Cltb
chr9	32393665	32395645	56379	0	Kcnj1
chr5	65833429	65835480	333789	8187	N4bp2
chr4	129555778	129557534	16818	0	Lck
chr6	51177826	51179042	387166	90868	Mir148a
chr1	139481888	139484336	12316	0	Aspm
chr7	142373940	142376417	320802	-187	Ifitm10
chr19	40366048	40366911	20411	-874	Sorbs1
chr1	60568835	60570039	77300	-1731	Raph1
chr15	44440611	44441838	223527	7066	Eny2
chr2	6212865	6213574	67856	0	Echdc3
chr1	52388080	52389266	17936	77791	Nab1
chr1	167273247	167275229	80914	9372	Uck2
chr6	124755746	124757139	13498	0	Atn1
chr2	173768306	173769681	56491	106	Vapb
chr10	10189928	10190759	215772	220985	Adgb
chr14	100458996	100460132	16597	-174317	Klf12
chrX	96120900	96123361	17698	24803	Msn
chr17	24426214	24427453	13177	0	Eci1
chr3	37974588	37975862	626410	75775	Gm20755
chr12	89764550	89765590	18191	-46893	Nrxn3
chr10	88383463	88384939	432486	4237	Gnptab
chr11	75945693	75946560	380714	-7264	Rph3al
chr19	35126260	35127643	240641	153531	Kif20b
chr4	132753099	132753962	100340	3290	Smpdl3b
chr17	5567240	5568424	224454	74683	Zdhhc14
chr13	28953251	28954148	20677	0	Sox4
chr1	172289558	172290694	98660	7370	Atp1a2
chr11	43376807	43378363	387164	-2346	Mir146
chr4	145177489	145178368	230895	12298	Vps13d
chr16	94328107	94329729	170765	0	Ripply3
chr14	66224399	66226114	19229	-10847	Ptk2b
chr4	141618449	141619309	213989	0	Tmem82
chr3	95906120	95907299	23831	-1429	Car14
chr5	86075397	86076442	56792	3585	Stap1
chrX	126693169	126693774	211208	-346198	Gm382
chr6	70830556	70831589	13666	-12926	Eif2ak3
chr18	62191340	62192730	225609	11214	Gm9949
chr5	65869162	65870750	74734	5582	Rhoh
chr16	75906139	75907409	67742	1870	Samsn1
chr15	101173473	101174989	11479	0	Acvr1b
chr4	136027933	136029222	27224	-6170	Eloa
chr5	38579845	38581245	22388	-16624	Wdr1
chr17	73881816	73882641	22436	4109	Xdh
chr12	21542864	21544051	22630	-125227	Ywhaq
chrX	107092806	107094612	78826	3528	P2ry10
chrX	10713906	10715202	68041	0	Mid1ip1
chr11	52231434	52233008	21402	0	Skp1a
chr11	5706895	5707993	64660	0	Mrps24
chr13	43456027	43457700	56705	4031	Ranbp9
chr18	67209730	67210799	67064	4339	Chmp1b
chr14	15698163	15699098	218763	-259176	Lrrc3b
chr3	55516876	55518116	13175	-9763	Dclk1
chr13	108861527	108862682	238871	1361	Pde4d
chr17	72966905	72968173	77889	45717	Lbh
chr8	34083247	34084013	22428	8912	Dctn6
chr14	54605699	54606560	74359	0	4931414P19Rik
chr5	73650402	73652145	73472	0	Spata18
chr6	3392954	3394948	209086	4624	Samd9l
chr15	78447609	78448883	71753	-3230	Tmprss6
chr8	46849527	46851258	16363	42297	Irf2
chr16	44328305	44329955	320007	2586	Sidt1
chr14	60715996	60717171	219140	9263	Spata13
chr3	20141904	20143137	27357	11932	Gyg
chr6	17280856	17282572	12390	0	Cav2
chr1	173548164	173549227	545384	-12207	Ifi214
chr10	45002625	45003942	19072	-63261	Prep
chr14	76764230	76765095	73883	4099	4930431P22Rik
chr18	46798048	46799010	11777	40433	Ap3s1
chr17	83720448	83721766	116871	-7398	Mta3
chr2	58822283	58822967	76654	56958	Upp2
chr9	46158316	46159316	70661	2937	Sik3
chr5	90594852	90595517	73246	14284	Rassf6
chr12	86309485	86310809	70373	47809	Gpatch2l
chr1	9797862	9799057	170755	0	Sgk3
chr5	122613964	122614796	12589	0	Ift81
chr12	32008686	32009969	19088	50620	Prkar2b
chr9	96441531	96442722	19823	35866	Rnf7
chr10	59910203	59912088	56709	30577	Dnajb12
chr4	32287530	32289054	12014	48453	Bach2
chr2	154753956	154754679	19383	-36417	Raly
chr14	87463793	87465129	219249	6712	Tdrd3
chr2	180435141	180436040	108115	-20205	Slco4a1
chr17	88668205	88669095	71828	0	Gtf2a1l
chr2	117332865	117334608	19419	8101	Rasgrp1
chr14	121342464	121343778	223255	16090	Stk24
chr17	27405343	27406191	102466228	47246	Mir7218
chr4	83342149	83343337	69863	-17894	Ttc39b
chr14	84442570	84443791	219228	0	Pcdh17
chr10	17548399	17549751	17684	-173467	Cited2
chr13	113096117	113097881	14938	3090	Gzma
chr14	86781053	86782573	56419	7316	Diaph3
chr4	24497927	24499387	212377	31	Mms22l
chr8	83996381	83997519	666704	-153	Samd1
chr1	54866054	54867292	329154	17419	Ankrd44
chr11	95075930	95077040	16400	0	Itga3
chr9	108791899	108793109	76500	-2885	Ip6k2
chr13	46724179	46725708	218210	2232	Nup153
chr9	117924527	117925548	27215	-114951	Azi2
chr2	144248398	144250538	69178	2139	Snx5
chr5	96220893	96222461	94061	10749	Mrpl1
chr13	69821105	69822076	28077	9520	Med10
chr2	132691476	132692811	73747	1193	Shld1
chr4	86718375	86719694	329877	-28861	Dennd4c
chr11	70805521	70806518	327957	6041	Scimp
chr7	143783569	143784801	244238	0	Mrgpre
chr2	84476070	84477066	21788	0	Tfpi
chr13	85206825	85208485	66671	-2837	Ccnh
chr7	122296174	122297154	18751	6146	Prkcb
chr15	63895387	63896394	74548	6542	Gsdmc4
chr11	116218324	116219171	69681	1784	Cdk3
chr17	27622710	27624020	56409	0	Nudt3
chr17	44187387	44189269	224796	0	Clic5
chr13	6628747	6629659	56421	-6695	Pfkp
chr12	104235520	104236649	20715	0	Serpina3g
chr2	173029594	173031064	56190	6544	Rbm38
chr6	115649152	115651258	110157	-14531	Raf1
chr11	116412830	116414337	217340	0	Rnf157
chr12	70101851	70103567	18080	0	Nin
chr18	69083947	69085482	102465187	-61674	Mir145b
chr8	86734964	86736081	666945	-9618	Gm10638
chr10	99208690	99209970	382406	15798	Poc1b
chr10	80136948	80138071	100503659	0	Cbarp
chr15	63657255	63658749	432958	59540	Gm20740
chr11	118980305	118981353	238011	-6835	Enpp7
chr16	36007907	36009361	16646	-4436	Kpna1
chrX	20285846	20287367	236727	4403	Slc9a7
chr4	46641191	46642424	381605	7785	Tbc1d2
chrX	170813871	170814721	107626	141227	Asmt
chr9	53383776	53385059	68304	0	Poglut3
chr11	51915647	51916857	52626	-50804	Cdkn2aipnl
chr7	101457299	101458354	207728	1237	Pde2a
chr18	67442043	67444352	69597	4814	Afg3l2
chr16	94599908	94601074	13548	29001	Dyrk1a
chr1	40522252	40523345	16174	6804	Il18rap
chr6	121210159	121212025	53857	0	Tuba8
chr15	93251504	93252851	223827	22300	Gxylt1
chr11	58201094	58202208	54396	1476	Irgm2
chr6	143174765	143175909	75320	7511	Etnk1
chr10	80603926	80604990	56214	969	Scamp4
chr10	23782235	23784629	100529074	846	Snora33
chr7	31130624	31131589	52857	1725	Gramd1a
chr1	64003108	64004274	102466760	38227	Mir6899
chrX	159768756	159770163	58194	60155	Sh3kbp1
chr17	47203964	47205249	224829	-7138	Trerf1
chr13	52026165	52026857	74050	-69884	4921525O09Rik
chr17	31439448	31440448	18585	-2484	Pde9a
chr16	64961423	64962122	106143	108721	Cggbp1
chr6	30053049	30053892	18181	4898	Nrf1
chr2	38511302	38512288	59126	0	Nek6
chr18	73575270	73576667	240396	2226	Mex3c
chr6	67268945	67270721	66870	-1158	Serbp1
chr12	108637290	108638052	14026	1537	Evl
chr9	51020342	51020858	235344	-11269	Sik2
chr15	36799040	36800255	22631	-2111	Ywhaz
chr14	73253468	73254216	19645	10105	Rb1
chr3	145905053	145906104	12042	-18158	Bcl10
chr5	37082429	37083799	76071	-1571	Jakmip1
chr10	99029283	99031839	67972	10246	Atp2b1
chr19	34167678	34168726	52024	-1625	Ankrd22
chrX	21360675	21361850	629024	-25948	Gm6938
chr16	38378603	38379582	64082	6605	Popdc2
chr4	59294699	59295637	634731	20329	Susd1
chr4	128924914	128925437	242669	35961	Azin2
chr2	19201449	19202120	70882	2147	Armc3
chr8	128610541	128611138	16412	-74516	Itgb1
chr17	64242817	64243960	224938	69071	Pja2
chr17	34201062	34202297	21355	-1230	Tap2
chr2	151970793	151971351	73847	2043	Fam110a
chr2	30048630	30049369	71820	0	Wdr34
chr9	41181227	41181891	78500	-10555	1700063D05Rik
chr7	114139163	114140408	66922	-21382	Rras2
chr4	148900196	148901492	69743	0	Casz1
chr12	34075285	34076576	22160	117614	Twist1
chr1	166381003	166382960	27878	1664	Tada1
chr18	35093315	35094407	12385	-24481	Ctnna1
chr5	148541288	148543037	24109	-3698	Ubl3
chr11	62820106	62821442	94092	0	Trim16
chr2	48381152	48382313	11480	-431796	Acvr2a
chr1	181022173	181022708	13849	-1269	Ephx1
chr6	25807068	25808094	101185	1101	Pot1a
chr13	35870218	35872056	208366	26812	Rpp40
chr17	32160822	32161500	18131	5380	Notch3
chr13	73626374	73627259	21752	0	Tert
chr6	140472070	140473365	109135	39081	Plekha5
chr11	119050236	119050821	30951	-9267	Cbx8
chr11	98952548	98953295	19401	-7117	Rara
chrX	142464111	142465193	50790	-73576	Acsl4
chr2	92485655	92486960	228368	-25117	Slc35c1
chr16	90953077	90954115	104015	-1099	Synj1
chr16	57243105	57244303	67581	-11601	Tbc1d23
chr11	117027553	117028093	76972	-47915	Snhg20
chr17	84837689	84838354	72416	-46900	Lrpprc
chr18	70587433	70588425	17191	-4830	Mbd2
chr13	115103475	115104343	109700	-1511	Itga1
chr2	25607748	25608938	227624	0	Rabl6
chr1	170907656	170908880	435653	4061	Fcrlb
chr17	5138036	5139358	239985	97458	Arid1b
chr2	73566863	73567575	11435	12763	Chrna1
chr15	10144221	10145014	19116	-32224	Prlr
chr9	61331939	61332749	622037	-38130	B930092H01Rik
chr1	180264820	180265812	19165	-1382	Psen2
chr17	5401880	5403069	106557	15698	Ldhal6b
chr11	109721093	109723164	208659	0	Fam20a
chr15	103215129	103215795	12419	0	Cbx5
chr7	135668422	135669926	67765	-16108	5830432E09Rik
chr6	122300853	122301824	17113	-6896	M6pr
chr11	11732484	11734455	22778	46039	Ikzf1
chr11	21095867	21097213	108167888	-2321	2610024D14Rik
chr16	22257962	22259862	20462	0	Tra2b
chr6	83778924	83779636	21766	-3111	Tex261
chr5	99499378	99500446	320292	228366	Rasgef1b
chr10	41880673	41881219	140742	-6220	Sesn1
chr11	83123954	83125428	20555	7105	Slfn1
chr1	43206839	43207977	14200	-9855	Fhl2
chr10	116552862	116554900	72068	-3699	Cnot2
chr5	121710896	121712085	20239	0	Atxn2
chrX	153237322	153238659	245671	0	Klf8
chr17	19436973	19438531	627537	-66201	Vmn2r100
chr9	80071494	80073466	215351	3677	Senp6
chr10	127471216	127472382	71750	-8932	R3hdm2
chr19	21645876	21647334	66206	5276	1110059E24Rik
chr15	100639661	100640850	207818	-2721	Smagp
chr5	52176527	52177587	13204	12790	Dhx15
chr17	23620246	23620866	332221	12756	Zscan10
chr1	128366261	128366831	17219	-6597	Mcm6
chr4	97774775	97776379	18027	-1229	Nfia
chr6	145378720	145379724	381827	-11702	1700073E17Rik
chr12	84589700	84590756	19300	13296	Abcd4
chr2	59180190	59181275	227937	18263	Pkp4
chr1	156027454	156028717	208263	4236	Tor1aip1
chr2	122667714	122668644	387165	26911	Mir147
chr5	52786162	52787155	78796	3040	Zcchc4
chr5	114041411	114042028	68666	853	Svop
chr5	142816352	142817277	231861	103	Tnrc18
chr13	99938796	99939906	78038	21144	Mccc2
chr2	103944902	103946240	16909	-11746	Lmo2
chr2	115610013	115611246	100316703	-27479	Mir1951
chr12	76307936	76308720	108156	870	Mthfd1
chr2	140158985	140160039	66580	-142	Esf1
chr7	28867475	28868122	16858	3020	Lgals7
chr17	79975302	79976863	72692	58693	Hnrnpll
chr16	20908841	20909749	12667	172635	Chrd
chr9	107723804	107725233	20350	-13329	Sema3f
chrX	166316754	166317300	14758	-27392	Gpm6b
chr6	72374795	72375572	53620	-2660	Vamp5
chr11	114322396	114323128	319819	100759	4932435O22Rik
chr11	49972212	49972797	74563	8427	Rasgef1c
chr8	20557222	20558177	100861668	-56742	Gm21119
chr1	138185809	138186369	19264	-10101	Ptprc
chr2	33886498	33887949	72543	0	Mvb12b
chr2	146991111	146991638	24128	-21358	Xrn2
chr11	43174428	43175119	319767	18573	Atp10b
chr7	63884253	63886421	381994	-30436	E030018B13Rik
chr18	24051946	24053028	59057	-31136	Zfp24
chrX	102029097	102030121	100042480	-20730	Nhsl2
chr7	119866105	119867393	233805	-4273	Dcun1d3
chrX	142736795	142737609	723976	-1391	Mir652
chr14	73349144	73349696	16432	18809	Itm2b
chr1	128386330	128387148	226414	-6843	Dars
chr2	173534486	173535054	72221	11900	1700021F07Rik
chr17	26011779	26012541	215445	5919	Rab11fip3
chrX	113849466	113850820	93837	125117	Dach2
chr1	16748334	16749137	17087	59826	Ly96
chr5	136143967	136145669	72041	5186	Alkbh4
chr2	101715585	101716255	22034	31370	Traf6
chr2	43750549	43752556	76117	1679	Arhgap15
chr13	54218159	54219267	15466	4152	Hrh2
chr2	78990770	78991685	22193	72377	Ube2e3
chr17	35509263	35509739	18999	442	Pou5f1
chr7	55956811	55958276	93790	3897	Nipa2
chr1	125400565	125402389	74117	-2249	Actr3
chrX	103356063	103357396	12212	0	Chic1
chr12	4622286	4623053	20403	-6496	Itsn2
chr2	61738617	61739664	59029	22794	Psmd14
chr5	123343653	123344746	77045	0	Bcl7a
chr8	27115141	27116114	78560	1008	Adgra2
chr11	115416527	115417274	71679	0	Atp5h
chr11	94169499	94170313	22057	-41141	Tob1
chr9	35170023	35170554	69305	5439	Dcps
chr15	84680651	84682136	109270	0	Prr5
chr8	14013592	14014523	546036	14652	Gm5907
chrX	170004287	170005894	17318	24836	Mid1
chr10	17923686	17925403	380629	-8464	Heca
chr17	34971953	34972715	15482	0	Hspa1l
chr5	107964644	107965716	67266	7282	Dipk1a
chrX	35930081	35931395	75974	-16002	Dock11
chr19	44280673	44281463	20250	-12213	Scd2
chr3	59087907	59088911	229323	12910	Gpr171
chr2	79179818	79181415	16401	-74011	Itga4
chr13	101758090	101759750	18708	8463	Pik3r1
chr10	20954135	20954821	52906	1588	Ahi1
chr5	142444223	142445478	231855	-18466	Ap5z1
chr16	92927650	92928715	12394	-101501	Runx1
chr4	149650294	149651527	102465983	4040	Mir7023
chr15	38278824	38280142	21847	18697	Klf10
chr1	64985876	64986617	241075	-29052	Plekhm3
chrX	168659071	168660608	17692	-53	Msl3
chr2	32282337	32283153	72931	0	Swi5
chr5	107868246	107869367	14020	0	Evi5
chr8	34671057	34672182	330734	-30741	B930018H19Rik
chr9	116134451	116135914	21813	39351	Tgfbr2
chr12	8846439	8847424	17775	-74240	Laptm4a
chr5	103914378	103915267	246293	-3119	Klhl8
chrX	113001928	113002782	12662	44797	Chm
chr6	120799549	120800435	11973	1987	Atp6v1e1
chr11	21295543	21296327	245944	-3937	Vps54
chr4	143197795	143198985	110593	-3060	Prdm2
chr5	77015570	77016430	71868	0	Thegl
chr9	51401642	51402438	69809	-72725	1810046K07Rik
chr8	90884933	90886497	109151	-22117	Chd9
chr14	20012453	20013304	14702	-34826	Gng2
chr7	110940823	110941648	17540	4539	Mrvi1
chr12	115171526	115172331	102465205	523463	Mir6388
chr6	129349764	129350534	232413	0	Clec12a
chr17	86872430	86873340	78469	-44008	Tmem247
chr12	103421097	103422369	27225	3411	Ddx24
chr15	102393411	102393922	20683	-12221	Sp1
chrX	37161086	37161649	434756	7193	Akap14
chr17	12942484	12943237	224530	-1884	Acat3
chr10	75954080	75954989	333669	0	Gm5134
chr12	102350298	102351361	217835	-3384	Rin3
chr4	127024408	127025683	71514	-241	Sfpq
chr10	53771123	53772105	75906	-20000	Fam184a
chr9	21274504	21275530	215194	0	Kri1
chr3	103887095	103888053	19260	-569	Ptpn22
chr15	98167513	98168054	239650	355	Ccdc184
chr13	24620604	24622544	193385	5977	Ripor2
chr4	148633380	148634194	230908	-6361	Tardbp
chr15	80977537	80978384	105835	0	Sgsm3
chr15	59520463	59520952	211770	-127398	Trib1
chr12	113447067	113448332	238405	-41179	Adam6b
chr3	35929410	35930370	114893	0	Dcun1d1
chr17	31066993	31067487	11307	9219	Abcg1
chr9	50469972	50471123	76509	-23402	Plet1
chr6	149326866	149328513	67246	1408	Resf1
chr16	11869882	11870546	791359	-30817	Gm9961
chr7	106651442	106652524	258445	25961	Olfr693
chr15	9607812	9608928	16197	-77636	Il7r
chr10	117665190	117666166	70574	-9727	Cpm
chr5	118069084	118069919	57816	27767	Tesc
chr2	143944724	143946304	81910	3432	Rrbp1
chr1	80334404	80335534	26554	4745	Cul3
chr11	102155993	102156852	76547	0	Tmem101
chr6	51465182	51467446	53379	0	Hnrnpa2b1
chr7	123399545	123400427	30949	-7753	Lcmt1
chr16	91412924	91413890	16155	6480	Il10rb
chr12	105025089	105025860	100526471	5281	Mir3069
chr15	75134337	75135557	546644	-19683	Ly6g
chr11	68482702	68483708	320207	7221	Pik3r5
chr5	64500237	64501067	77382	23202	C030018K13Rik
chr9	88519613	88520711	72655	1158	Snhg5
chrX	17519997	17521758	72018	49866	Fundc1
chr15	93910038	93911303	77248	15808	9430014N10Rik
chr10	120189135	120190120	73914	11378	Irak3
chr5	44048550	44049697	19126	-2977	Prom1
chr5	64833037	64834488	16599	6228	Klf3
chr11	80078028	80079075	54394	1786	Crlf3
chr2	137116618	137117785	16449	0	Jag1
chr2	31087628	31088618	14269	7882	Fnbp1
chr16	84982441	84983067	11820	-4458	App
chr5	25493005	25493658	231051	5044	Kmt2c
chr17	34896240	34896802	12263	-693	C2
chr11	83010615	83011446	276950	5734	Slfn8
chr10	130457367	130458769	625109	-1317	Vmn2r86
chr4	135567076	135568486	230824	5144	Grhl3
chr6	17086907	17088004	21753	21683	Tes
chr6	142775880	142777751	12764	5914	Cmas
chr8	70659246	70660374	66522	0	Pgpep1
chr3	90446304	90447376	18160	4405	Npr1
chr5	11183718	11185106	545728	0	Gm5861
chr4	120797799	120799482	18046	-7318	Nfyc
chr7	4836208	4836666	232813	-34	Shisa7
chrX	163878998	163880272	108012	-28745	Ap1s2
chr14	118577731	118578407	102465208	14065	Mir6391
chr6	29693881	29694398	232670	0	Tspan33
chr8	13687909	13688896	19414	-10306	Rasa3
chr2	130634746	130636084	241638	2011	Lzts3
chr8	3357235	3358430	319493	3775	A430078G23Rik
chr12	118213685	118214917	13411	-14642	Dnah11
chr6	34292444	34293298	626009	13389	Gm6644
chr11	118200144	118200702	19157	12040	Cyth1
chr3	107759827	107760900	12977	0	Csf1
chr6	129661348	129661855	16642	-659	Klrc2
chr8	122960945	122961861	77087	12912	Ankrd11
chr4	132421691	132423055	100169	0	Phactr4
chr18	32972923	32973700	12326	33765	Camk4
chr4	128804425	128805831	230761	214	Zfp362
chr1	153037633	153038529	226518	4259	Nmnat2
chr19	11292942	11293681	269063	-9069	Ms4a5
chr8	69038318	69039071	110877	36437	Slc18a1
chr3	130899968	130901214	68436	-169570	Rpl34
chr17	71209709	71211107	64898	5033	Lpin2
chr2	153492387	153494689	329540	0	Nol4l
chr3	94387938	94388692	320747	-9825	Lingo4
chr5	146674834	146675803	22217	82645	Usp12
chr10	39241779	39242550	327743	-77985	Ccn6
chr3	5578578	5580256	19302	-2339	Pex2
chr10	78351317	78352868	28169	0	Agpat3
chr11	97149794	97150981	73174	0	Tbkbp1
chr17	70834033	70835784	21815	10542	Tgif1
chr7	123024875	123025903	233833	-5471	Tnrc6a
chr2	13492758	13493748	65969	-945	Cubn
chr18	60710413	60711260	15531	2129	Ndst1
chr12	72461423	72462370	78257	-13704	Lrrc9
chr12	112678560	112679658	382639	0	Zbtb42
chr11	120344033	120345777	11465	1200	Actg1
chr4	149469444	149470061	102636051	-7317	Tmem274
chr6	15786929	15789095	16543	59130	Mdfic
chr1	180406866	180407735	381310	54877	Stum
chr7	35648710	35649780	56330	-1189	Pdcd5
chr16	97312625	97313494	56175	-43248	Bace2
chr4	40785654	40786225	74255	-27731	Smu1
chr6	134219851	134221093	14011	-12507	Etv6
chr7	78882159	78883942	723884	-4335	Mir7-2
chr2	52525809	52526758	12298	29951	Cacnb4
chr2	79294442	79295431	228094	38251	Cerkl
chr4	150937489	150938547	21942	7692	Tnfrsf9
chr1	37000018	37000901	56030	-56352	Tmem131
chr3	52758517	52758992	329639	-5607	Gm2447
chr5	148325068	148325886	77521	21894	Mtus2
chr4	121008349	121009495	69780	7752	Smap2
chr15	41793352	41793931	170719	3837	Oxr1
chr16	32638430	32639072	51789	-4802	Tnk2
chr16	91795654	91796455	16443	-8167	Itsn1
chr3	65846521	65847515	56706	100483	Ccnl1
chr16	43573550	43574622	56490	63242	Zbtb20
chr10	108078781	108079478	17931	-82922	Ppp1r12a
chr16	67620598	67621445	239857	0	Cadm2
chr13	55449640	55450433	102466770	-2673	Mir6943
chrX	50797533	50798434	70415	-42613	Stk26
chr10	37235783	37237428	17118	-96863	Marcks
chr10	42855670	42856143	268297	-4227	Scml4
chr5	137870509	137871079	545812	6	Pilrb2
chr2	109917292	109918038	107515	0	Lgr4
chr2	11355529	11356122	100503147	16041	Gm13293
chr8	3246777	3247783	16337	31768	Insr
chr9	119976574	119977672	215418	0	Csrnp1
chr8	64825977	64827014	77113	15183	Klhl2
chr5	25100382	25101716	108099	0	Prkag2
chr17	19303583	19304455	665376	-57494	Vmn2r99
chr3	123452679	123453647	19142	5766	Prss12
chr9	106306624	106307373	70235	5866	Poc1a
chr4	3659616	3660723	70143	3108	2210414B05Rik
chr3	153959042	153960058	242259	-13378	Slc44a5
chr11	6522715	6524111	246177	-1750	Myo1g
chr4	19702479	19703828	107568	5165	Wwp1
chr2	113494302	113495113	14260	53238	Fmn1
chr14	67060777	67062063	71978	10119	Ppp2r2a
chr5	100917328	100917949	231510	70911	Gpat3
chr11	53128598	53129118	790909	-8542	Gm11186
chr18	50037972	50038730	106869	6943	Tnfaip8
chr6	144602666	144603498	66760	-69370	Sox5os3
chr16	58575403	58576862	328695	40116	Gm813
chr10	119049918	119050697	102636674	0	Gm33677
chr1	105659956	105660434	27392	-948	Pign
chr11	79671714	79672631	72218	2452	Rab11fip4os2
chr14	27562263	27563120	320234	-53803	Ccdc66
chr12	79625658	79626970	77290	297763	9430078K24Rik
chr4	32057020	32057584	26409	64547	Map3k7
chr12	52500893	52501669	11855	-2303	Arhgap5
chr15	89090392	89091186	223776	1308	Selenoo
chr5	121593415	121594226	11669	0	Aldh2
chr18	39105855	39106535	71302	6544	Arhgap26
chr7	80783109	80784537	29875	18726	Iqgap1
chr11	50114364	50114762	76795	-16634	Tbc1d9b
chr12	79579658	79581145	19363	252305	Rad51b
chr14	53881259	53881972	13135	371942	Dad1
chr11	43727740	43728224	70802	10084	Pwwp2a
chr2	38205160	38205969	227801	37501	Dennd1a
chr2	84617603	84618278	12388	-5025	Ctnnd1
chr3	27120114	27121658	13605	1034	Ect2
chr13	20134363	20135527	140580	22851	Elmo1
chr12	33127864	33128601	320046	11020	F730043M19Rik
chr3	88081714	88082203	404710	0	Iqgap3
chrUn_JH584304	42221	42556	66776	17111	Pisd-ps3
chr2	101810759	101812451	72446	1882	Prr5l
chr6	52485842	52486933	74304	-5518	1700094M24Rik
chr17	65771924	65773062	106572	0	Rab31
chr9	85319360	85321079	212943	6045	Tent5a
chr15	25884339	25885595	66270	-24829	Retreg1
chr11	46443020	46443879	66213	3368	Med7
chr5	102777292	102778438	231532	8521	Arhgap24
chr11	115174941	115176102	66176	10979	Nat9
chr4	118162041	118162585	230674	-384	Kdm4a
chr13	17604631	17605158	192136	89578	Sugct
chr1	95753944	95755233	75381	-37426	4930598F16Rik
chr2	121416262	121417175	14827	2154	Pdia3
chr2	32870205	32870716	227737	-5398	Fam129b
chr9	109862335	109863255	12530	-12324	Cdc25a
chr1	173429309	173430635	383619	8711	Aim2
chr9	94653128	94654351	331004	-15558	Slc9a9
chr14	14863741	14864203	674895	-1019	Nek10
chr17	88596850	88597880	77057	0	Ston1
chr9	78439363	78441144	214763	1741	Cgas
chr4	132783602	132784527	19891	8474	Rpa2
chr4	40134481	40135191	11428	-7890	Aco1
chr16	78530053	78531170	67102	29074	D16Ertd472e
chr10	99561174	99562131	100504202	-47040	Gm20110
chr12	35896161	35897001	403205	-28619	Agr3
chr1	37585682	37586534	72097	38708	2010300C02Rik
chr9	65629604	65630897	71973	0	Rbpms2
chr9	120776324	120777189	76402	138063	1700020M21Rik
chr11	58981814	58982301	94091	3698	Trim11
chr6	30311820	30312470	22214	-7281	Ube2h
chr7	4628162	4629835	68255	352	Tmem86b
chr3	75926031	75927014	73124	-23585	Golim4
chr8	86843830	86844325	80750	8095	N4bp1
chr3	131227587	131229273	15107	42751	Hadh
chr4	15988689	15990001	209212	12120	Osgin2
chr1	135105572	135106391	329252	-296	Lgr6
chr7	19818680	19820198	12051	1959	Bcl3
chr10	25199727	25201430	432442	0	Akap7
chr11	107464931	107465624	71795	5075	Pitpnc1
chr9	113701398	113703075	18571	-3821	Pdcd6ip
chr15	52569860	52570860	69790	-141548	Med30
chr5	106692997	106693639	52397	2336	Zfp644
chr9	56549526	56550638	235402	84990	Lingo1
chr9	111118477	111119531	71268	0	Lrrfip2
chr1	85809235	85810430	12283	14724	Cab39
chr2	26483158	26483939	18128	-12660	Notch1
chr5	36478996	36479446	231151	4666	Tada2b
chr8	94817749	94818547	109006	5646	Ciapin1
chr6	95669245	95669795	20917	-11777	Suclg2
chr12	75658010	75659076	72338	10451	Wdr89
chr2	68296658	68297699	53416	-45302	Stk39
chr1	43450753	43451699	17974	5002	Nck2
chr1	95450761	95451425	67698	137133	Fam174a
chr16	11418071	11418896	74478	-1812	Snx29
chr9	114815204	114815889	70031	28212	Cmtm8
chr17	86205800	86207112	18754	37626	Prkce
chr13	9181815	9182317	217980	13454	Larp4b
chr2	144452562	144453070	668917	-6210	Zfp133-ps
chr15	89172758	89174163	140570	-2070	Plxnb2
chr3	129520474	129520970	102639747	11139	Gm35986
chr7	74340376	74341528	108116	5703	Slco3a1
chr9	50536810	50538007	19286	-8086	Pts
chr3	123515055	123516550	69895	-6725	Snhg8
chr17	35731202	35732223	12305	-26581	Ddr1
chr1	75222994	75223947	381272	0	A630095N17Rik
chrX	101266595	101267213	16186	221	Il2rg
chr5	112102179	112102857	75569	-103906	1700028D13Rik
chr6	148913723	148914417	232560	-17486	Caprin2
chr13	30619424	30620119	75090	4381	4930519D14Rik
chr3	122728755	122730220	242202	0	Pde5a
chr11	32238391	32239060	17168	-355	Nprl3
chr12	117554249	117555290	217944	20361	Rapgef5
chr10	75424315	75425129	103149	-3052	Upb1
chr12	33035715	33036574	68764	16412	Cdhr3
chr4	138251660	138252593	230863	1196	Sh2d5
chr10	42636751	42637601	14628	-41315	Ostm1
chr5	148994543	148995569	231912	0	Katnal1
chr16	48806311	48807119	57263	-9737	Retnlb
chr13	112695429	112696201	268706	-4028	Slc38a9
chr1	153386663	153387173	626058	20617	E330020D12Rik
chr11	34506128	34507052	94176	181427	Dock2
chr5	36811348	36812031	17160	932	Man2b2
chr3	101271743	101272902	12481	7487	Cd2
chr18	56358345	56359469	107022	-72663	Gramd3
chr3	157626963	157628227	19218	60063	Ptger3
chrX	101771697	101772485	382231	-22171	8030474K03Rik
chr14	61309527	61310418	219144	0	Arl11
chrX	102070360	102071757	331474	0	Rtl5
chrX	109160499	109161392	622976	-35364	Gm6377
chr10	39493648	39495109	14360	-16630	Fyn
chr10	74966761	74967499	14687	0	Gnaz
chr3	90608578	90609689	20199	55	S100a5
chr13	21855116	21856041	665596	21345	Hist1h2bq
chr11	86428655	86429462	76892	-55195	Rnft1
chr16	84589866	84590853	100653389	-112314	Mir155hg
chr17	26368690	26369369	240055	-45460	Neurl1b
chr5	57868448	57869775	54216	146239	Pcdh7
chr7	67406919	67407454	17258	-34061	Mef2a
chrX	102186954	102187707	20102	-217	Rps4x
chr15	55699515	55700388	105837	78063	Mtbp
chr1	182412729	182413413	209456	3557	Trp53bp2
chr13	22013679	22015118	54373	-3937	Prss16
chr1	132346380	132346940	68875	18008	Tmcc2
chr10	120961944	120963319	380664	16013	Lemd3
chr3	37765235	37766063	381438	-40745	Gm5148
chr8	60936893	60937609	12725	-13933	Clcn3
chr14	40928033	40929277	52588	5039	Tspan14
chr10	80989438	80990147	14708	8043	Gng7
chr15	57921370	57922068	210544	5357	Tbc1d31
chr6	90764179	90765564	232227	-38	Iqsec1
chr7	39449134	39450127	233147	0	Zfp939
chr1	134074042	134075371	12227	3749	Btg2
chr16	58512358	58513064	54613	1120	St3gal6
chr7	117566041	117566674	233781	90549	Xylt1
chr2	91956716	91958156	104418	5501	Dgkz
chr18	21019734	21020670	56515	9010	Rnf138
chr2	166757800	166758798	76367	-34969	Trp53rkb
chr4	149757846	149758986	70556	15291	Slc25a33
chr13	92986489	92987299	100502942	-86005	Gm4814
chr5	92964254	92965143	27428	2215	Shroom3
chr15	75989014	75989567	332110	-4202	Mapk15
chr1	39749377	39750143	619289	-28380	Rfx8
chr4	101230278	101231729	16451	33494	Jak1
chr6	28929164	28929849	56463	49121	Snd1
chr16	91522433	91523397	102465190	4147	Mir6367
chr2	132281541	132282454	110911	-2722	Cds2
chr2	105428009	105428620	19672	-28690	Rcn1
chr5	86792710	86793257	231386	-10964	Ythdc1
chrX	85878993	85879627	71398	8639	5430427O19Rik
chrX	167368623	167369518	110639	13192	Prps2
chr3	59131734	59132800	140795	0	P2ry14
chrX	11664236	11666092	236663	336414	H2al1j
chr1	23958738	23959714	98366	-36421	Smap1
chr17	6270110	6271398	77106	0	Tmem181a
chr13	63793276	63794354	76251	-20886	Ercc6l2
chr4	84143001	84143555	78238	-98122	6030471H07Rik
chr15	30615983	30617091	18163	-29441	Ctnnd2
chr14	59605177	59606219	71891	-7218	Cdadc1
chr9	65545560	65546687	102595	15477	Plekho2
chr5	118590190	118591270	76199	28615	Med13l
chr8	111981977	111982593	30947	7819	Adat1
chr2	18663921	18664391	12238	-7993	Commd3
chr3	87768356	87769377	73182	0	Pear1
chr11	88161616	88162480	103841	0	Cuedc1
chr11	62538299	62539590	73139	0	Cenpv
chr11	5415506	5416636	407821	28211	Znrf3
chr11	102697281	102698329	52715	0	Ccdc43
chr5	24360757	24361337	18127	-3473	Nos3
chr13	5679583	5680649	71867	176912	1700016G22Rik
chr1	88242298	88243796	100040766	4190	Mroh2a
chr17	25133123	25133692	26373	0	Clcn7
chr1	14754991	14756466	17681	0	Msc
chr3	133757931	133759639	214133	-212792	Tet2
chr2	75563170	75564010	229279	-95251	Hnrnpa3
chr7	4518419	4519048	21954	716	Tnni3
chr7	143748304	143748808	79196	-6341	Osbpl5
chr8	121547032	121547889	72259	2644	1700030M09Rik
chr17	21272039	21272569	171233	11612	Vmn1r235
chr5	129999062	129999587	110006	3241	Gusb
chr8	94491916	94492756	434341	9877	Nlrc5
chr2	91187112	91187941	22259	2994	Nr1h3
chr13	99475361	99476116	17755	965	Map1b
chr3	89247418	89247891	66059	-976	Krtcap2
chr7	97424777	97425432	21835	-7047	Thrsp
chr6	127335898	127337072	232386	-27931	Gm38404
chr17	6772942	6773659	22350	9125	Ezr
chr16	75983425	75984372	102632240	-16412	Gm15555
chr5	113817985	113819444	20345	11057	Selplg
chr9	89706873	89707580	66111	-1805	Tmed3
chrX	47912135	47913380	320634	0	Ocrl
chr12	52745313	52746331	238161	45930	Akap6
chr9	110665369	110666337	72654	-588	Ccdc12
chr4	82854087	82855375	68268	-3273	Zdhhc21
chr7	105563234	105564226	11785	1279	Apbb1
chr11	32550839	32552131	20868	17534	Stk10
chr8	94529640	94530766	234577	-2224	Cpne2
chr11	4423275	4424241	75828	3021	Hormad2
chr15	84167518	84168172	116939	0	Pnpla3
chr16	59570563	59571272	224273	-14811	Crybg3
chr9	103353047	103353879	235559	6819	Topbp1
chr2	129285115	129285981	70466	11231	Ckap2l
chr10	26206682	26207770	268288	-21937	Samd3
chr13	107208075	107209725	100040322	175195	3830408C21Rik
chr5	8064897	8066162	109552	5555	Sri
chr11	20445474	20446326	58172	-96927	Sertad2
chr8	113664517	113665090	102631810	11368	Gm30052
chr13	63256702	63257610	72061	-14891	Aopep
chr5	64382291	64383004	57915	83761	Tbc1d1
chr7	64078271	64079412	17364	-74423	Trpm1
chr19	32960079	32961056	19211	148854	Pten
chr15	35298494	35299542	107587	2383	Osr2
chr7	112183160	112183694	50781	-24103	Dkk3
chr16	55663955	55664973	80859	157165	Nfkbiz
chr17	29973156	29973684	21769	-31049	Zfand3
chr19	48023671	48024286	381229	85959	Cfap58
chr12	100106194	100107073	19179	-3081	Psmc1
chr1	46873147	46874708	227059	13362	Slc39a10
chr17	22816848	22818235	100042679	0	Gm16386
chr12	80885466	80886285	67340	38164	1700052I22Rik
chr16	30171458	30172200	71756	95299	Cpn2
chr13	67353321	67354700	218314	-5448	Zfp595
chr7	24097684	24098425	210135	418	Zfp180
chr7	140990682	140991552	66141	19218	Ifitm3
chrX	136920564	136921669	69389	-5656	H2bfm
chrX	159258871	159259638	110651	2745	Rps6ka3
chr14	73114922	73115924	105670	-7113	Rcbtb2
chr2	13262798	13263657	20163	7564	Rsu1
chrX	42033019	42033544	11798	-26135	Xiap
chr15	27856066	27857797	223435	-14325	Trio
chr13	85270162	85271488	218397	17541	Rasa1
chr10	95394372	95395897	216233	18930	Socs2
chr6	28397111	28398317	627049	0	Zfp800
chr16	96907606	96908251	13508	262501	Dscam
chrX	97431283	97432152	245527	-54067	Eda2r
chr19	46606754	46607848	226178	7630	Wbp1l
chr3	94456365	94456915	53814	-12450	Oaz3
chr12	70694944	70695495	319710	-130019	Frmd6
chr1	167374189	167374935	56752	10023	Aldh9a1
chr13	93338188	93339150	26556	30154	Homer1
chr17	40879890	40881178	71583	0	9130008F23Rik
chr2	104186888	104187650	241589	-28469	D430041D05Rik
chr1	86586835	86587684	26895	0	Cops7b
chr7	12991705	12992708	26459	3840	Slc27a5
chr13	10019126	10020066	66505	-253796	Zmynd11
chrX	53379058	53380061	70380	-8556	Mospd1
chr15	12196710	12197361	268783	-7667	Mtmr12
chr10	68054103	68055228	170799	74388	Rtkn2
chr1	155121863	155122379	15064	11643	Mr1
chr12	86974214	86974987	238331	13689	Zdhhc22
chr6	129315630	129316801	381816	9895	4922502D21Rik
chr10	81257047	81258398	17179	0	Matk
chr6	135047358	135048361	232431	-17290	Gprc5a
chr12	80846375	80847190	217684	55816	Susd6
chr4	135157237	135158070	12399	36585	Runx3
chr8	46934859	46935608	320981	-51279	Enpp6
chr1	74259517	74260831	227289	-17719	Gpbar1
chr1	191352567	191353438	226849	3027	Ppp2r5a
chr11	121027205	121027813	12516	11605	Cd7
chr17	64613948	64615700	17158	13212	Man2a1
chr1	128793781	128794342	12767	-201488	Cxcr4
chr2	160701567	160702048	21969	-95	Top1
chr8	25198409	25199024	320165	2384	Tacc1
chr18	73860613	73861296	71263	1211	Mro
chr7	45374584	45375098	22342	-4001	Lin7b
chr14	25627676	25628977	328365	19838	Zmiz1
chr1	60401727	60402393	329165	-7226	Abi2
chr11	5540929	5541733	104479	454	Ccdc117
chr15	51846297	51847413	68135	-10040	Eif3h
chr5	97632714	97633384	14626	-175693	Gk2
chr8	64618567	64619206	12876	1279	Cpe
chr4	45890033	45890543	381522	0	Ccdc180
chr6	54116202	54117126	69993	18482	Chn2
chr16	32614045	32614499	22042	-733	Tfrc
chr14	103537276	103538090	64929	23855	Scel
chr1	191447342	191448705	102634668	16343	Gm32200
chr10	93202853	93204204	237459	-2783	Cdk17
chr10	94862706	94864094	54712	6954	Plxnc1
chr15	81511384	81512405	56438	37762	Rbx1
chr3	130012563	130013761	99683	17106	Sec24b
chr14	75183991	75184846	18826	-5483	Lcp1
chr2	118486730	118487516	20813	-7019	Srp14
chr8	47989990	47990821	52357	0	Wwc2
chr11	95748096	95748805	268469	-195	Zfp652
chr4	126277844	126278352	329941	-8441	Col8a2
chr14	55767668	55768814	16995	1706	Ltb4r1
chr7	84749705	84750435	72495	-2692	2610206C17Rik
chr1	120098259	120098818	13167	21320	Dbi
chr17	65864667	65865462	19765	2368	Ralbp1
chr8	22801687	22802315	64933	3287	Ap3m2
chr15	53400004	53400922	14042	-53845	Ext1
chr6	125418685	125419180	213522	-37892	Plekhg6
chr15	79356993	79358051	17133	8591	Maff
chr14	101607964	101609475	210789	0	Tbc1d4
chr11	58179499	58180361	216767	7810	Mrpl22
chr17	51823502	51824442	20230	2124	Satb1
chr10	34176075	34176800	212898	0	Dse
chr9	65346551	65347337	50996	0	Pdcd7
chr19	60209414	60210626	76539	16071	Fam204a
chr6	5255522	5256584	269823	0	Pon3
chr9	21852359	21853062	319899	0	Dock6
chr9	110329190	110330149	235623	-3139	Scap
chr11	16969663	16970396	319701	18253	Fbxo48
chr17	3135406	3136529	106583	20157	Scaf8
chr2	32487068	32487790	227731	-35623	Slc25a25
chr3	31138448	31139468	18417	-10452	Cldn11
chr7	110259245	110260518	20947	37490	Swap70
chr13	97439198	97440194	100039691	4228	Lncenc1
chr2	119596550	119597402	66602	2247	1700020I14Rik
chr11	61647096	61647946	71520	-5319	Grap
chr6	87480799	87481682	232201	14632	Arhgap25
chr18	65934621	65935235	19434	3854	Rax
chr3	153260527	153261028	20447	-34744	St6galnac3
chr17	80222197	80222975	67242	-1466	Gemin6
chr3	9038249	9038749	75149	-23215	4930539M17Rik
chrX_GL456233_random	110820	111520	236576	-4425	Spry3
chrX_GL456233_random	32221	33189	20955	5959	Vamp7
chr12	118394281	118394936	20688	-92841	Sp4
chr10	67052285	67053431	28193	-17653	Reep3
chr4	134052416	134053122	230806	-7693	Crybg2
chr1	14924803	14925348	277328	-5941	Trpa1
chr11	113611885	113612707	20606	-6635	Sstr2
chr14	25694579	25695681	105675	409	Ppif
chr3	100442424	100443321	73806	15985	4930406D18Rik
chr4	122930806	122931354	76574	28636	Mfsd2a
chr7	6193926	6195070	232836	-2020	Galp
chr17	63467805	63468324	50758	-11639	Fbxl17
chr4	3503683	3504365	100499523	-32725	Mir3471-2
chr10	127092730	127093984	216439	13823	Agap2
chr11	113490885	113491563	69806	74193	Slc39a11
chr3	108771027	108771680	329738	10813	Aknad1
chr11	109791936	109792438	69324	21636	1700012B07Rik
chr4	154105221	154105837	22062	-8048	Trp73
chr19	4189115	4190083	108995	964	Tbc1d10c
chr13	55636252	55637008	212880	1201	Ddx46
chr19	45802692	45803244	80906	-5648	Kcnip2
chr7	31172185	31172660	100038516	9827	Gm10640
chr12	65160770	65162057	217653	-5676	Mis18bp1
chr17	79964731	79965387	56298	-68608	Atl2
chr11	49006261	49006904	21822	-12089	Tgtp1
chr9	99560293	99561122	74125	7527	Armc8
chr3	83789421	83790609	20319	22568	Sfrp2
chr3	133334181	133335650	74776	-3286	Ppa2
chr17	10300747	10301626	19317	17735	Qk
chr4	103154806	103155214	71148	-3372	Mier1
chr1	69810048	69810603	66722	-16367	Spag16
chr17	79015820	79016608	75292	-2514	Prkd3
chr4	47947615	47948647	18124	-96506	Nr4a3
chr3	90082867	90084097	59069	-2274	Tpm3
chr3	139039143	139039740	229877	35058	Rap1gds1
chr9	32751397	32754088	23871	55013	Ets1
chr10	18953612	18954242	21929	54603	Tnfaip3
chr13	104089311	104090296	75805	19290	Nln
chr16	93576640	93577297	224440	6711	Setd4
chr2	35297886	35298528	227753	15373	Gsn
chr12	20815113	20816148	69513	0	1700030C10Rik
chr15	94601303	94601796	19230	-11414	Twf1
chr5	29195574	29196277	56874	0	Rnf32
chr11	17002485	17003687	56193	0	Plek
chr11	100297839	100298832	20918	-21053	Eif1
chr6	85346179	85346668	52055	-4542	Rab11fip5
chr1	155056110	155056859	671336	26407	Gm9530
chr14	55781207	55781686	104110	2000	Adcy4
chr4	134652106	134652906	230815	50861	Man1c1
chr2	147083377	147084390	228731	1055	Nkx2-4
chr19	18608757	18609973	20409	21745	Ostf1
chrX	57311332	57312536	73341	-10473	Arhgef6
chr1	187216673	187217795	67769	930	Gpatch2
chr13	51749433	51750453	20354	-514	Sema4d
chr7	128633112	128633637	101490	21752	Inpp5f
chr8	105714102	105714778	71046	5799	4933405L10Rik
chr7	80024008	80024747	209225	-67	Zfp710
chr19	53412581	53413252	76479	-22008	Smndc1
chr2	166035620	166036173	17979	-11745	Ncoa3
chr3	126824428	126825320	108058	18566	Camk2d
chr10	58405507	58406319	110829	-1738	Lims1
chr4	155568031	155568595	192185	3959	Nadk
chr6	65578233	65579037	414084	-11361	Tnip3
chr6	83714859	83715985	574519	-2658	Vax2os
chr1	88625111	88625749	100503197	73594	Gm19589
chr3	96729325	96730101	67845	1486	Rnf115
chr5	66121206	66121915	245945	-23015	Rbm47
chr5	98146836	98147351	77630	-19847	Prdm8
chr17	87383267	87384579	225049	4414	Ttc7
chr9	107626693	107627473	14678	-87	Gnai2
chr5	5491048	5492037	381716	-11905	1700015F17Rik
chr12	107133256	107134195	71033	-416894	4933406K04Rik
chr5	113156624	113157487	243219	5864	2900026A02Rik
chr7	30429042	30430244	243910	3483	Nfkbid
chrX	107421215	107421883	16431	-17839	Itm2a
chr3	52277915	52278710	56458	9579	Foxo1
chr11	114883156	114883686	217303	-6355	Cd300a
chr18	70520625	70521253	102466152	3839	Mir6357
chr13	81661512	81663234	80289	-1960	Lysmd3
chr8	83750488	83751338	26364	-9162	Adgre5
chr5	93229499	93230150	75610	22981	2010109A12Rik
chr5	150157492	150158158	320365	-38308	Fry
chr7	107661131	107661835	19024	54287	Ppfibp2
chr13	111480252	111481920	73274	5792	Gpbp1
chr16	21727770	21728517	72190	-33105	2510009E07Rik
chr7	16949955	16950808	434128	5273	Pnmal2
chr5	21262978	21264141	212167	11819	Gsap
chr7	30885295	30886341	12483	-4953	Cd22
chr9	7832111	7833132	11797	2123	Birc2
chr16	38129000	38130057	56637	-13274	Gsk3b
chr11	96438715	96439211	100038600	25336	Gm11529
chr12	107950032	107951371	58208	52043	Bcl11b
chr11	51617647	51618280	52530	-1455	Nhp2
chr15	80924136	80924656	213988	1072	Tnrc6b
chr7	24254469	24254958	54678	0	Zfp108
chr17	45974406	45974919	22339	46453	Vegfa
chr2	25185548	25186445	67122	4790	Nrarp
chr4	134913398	134914091	71817	924	Tmem50a
chr1	190944119	190944825	52477	6867	Angel2
chr5	21035531	21036434	19248	19291	Ptpn12
chr5	8648005	8649133	18671	-10944	Abcb1a
chr14	19712997	19713511	18074	-37754	Nid2
chr10	122762682	122763501	319468	5484	Ppm1h
chr14	105225776	105226680	76273	-31893	Ndfip2
chr5	72258940	72259862	231287	-4782	Atp10d
chr9	120055839	120056673	13051	11610	Cx3cr1
chr12	34296311	34296855	79221	140452	Hdac9
chr19	24224932	24225738	21873	0	Tjp2
chr2	11099964	11100675	18761	-71433	Prkcq
chr14	25861551	25862536	11744	19368	Anxa11
chr15	12030142	12030706	20024	-33159	Sub1
chr7	19618976	19619454	19698	8980	Relb
chr12	84114017	84114564	105000	0	Dnal1
chr18	80702347	80703250	18018	4923	Nfatc1
chr6	112334005	112335166	243612	40554	Ssu2
chr12	16095555	16096316	217410	-278633	Trib2
chr2	144173576	144174655	433481	4431	Gm5535
chr17	63967406	63968375	14158	29434	Fer
chr2	6716146	6717394	14007	4219	Celf2
chr6	108476422	108477645	102465766	-12098	Mir7661
chr19	17339391	17340047	14537	0	Gcnt1
chr18	46733607	46735123	12583	-5212	Cdo1
chr1	171777777	171778688	27218	10622	Slamf1
chr10	42192972	42193682	56484	64684	Foxo3
chr3	59697138	59698000	433597	-31790	Gm5538
chr1	180974326	180974973	208795	14259	Tmem63a
chr8	125727242	125728132	66566	-1831	Ntpcr
chr10	50698499	50699614	77987	49444	Ascc3
chr13	98737259	98737976	218503	-1479	Fcho2
chr14	45085853	45087181	70561	82144	Txndc16
chr5	45473993	45474654	66988	-18720	Lap3
chr8	39155260	39155880	80286	108675	Tusc3
chr8	88685286	88686277	74256	-10751	Cyld
chr13	81182070	81182963	319983	130889	9330111N05Rik
chr1	173675083	173675620	100033459	1403	Ifi208
chr2	109895956	109897039	22343	5086	Lin7c
chr5	103659151	103660007	74218	-3141	1700016H13Rik
chr1	97656918	97657613	52392	4063	D1Ertd622e
chr4	24942573	24943616	81006	-22791	Gpr63
chr2	91931849	91933718	17242	0	Mdk
chr2	118905235	118906391	228536	3782	Bahd1
chr6	99670684	99671462	66892	-3887	Eif4e3
chr6	117851749	117852298	232337	8496	Zfp637
chr4	120730845	120731989	60613	15259	Kcnq4
chr8	71633878	71634718	102466799	-2772	Mir6769b
chrX	37074342	37075110	104369	7932	Snora69
chr1	191738096	191739530	226856	19575	Lpgat1
chr12	111809575	111810319	74335	0	Xrcc3
chr7	37971184	37972195	19777	-1556	Uri1
chr11	22617389	22618032	103765	105301	Tmem17
chr4	7322654	7323318	71510	-237370	8430436N08Rik
chr19	8976531	8977020	67160	4127	Eef1g
chr4	43963836	43964945	384009	6144	Glipr2
chr13	117225559	117226682	13723	4815	Emb
chr2	22864468	22865225	56075	-30297	Pdss1
chr4	43287258	43287732	320571	20067	Atp8b5
chr17	28340266	28341456	21678	-3750	Tead3
chr6	58836546	58837428	73998	2846	Herc3
chr5	122158697	122160207	19047	0	Ppp1cc
chr9	90104605	90105440	21761	-6716	Morf4l1
chr1	55208798	55209836	74013	-2309	Rftn2
chr19	7274321	7275125	13728	2969	Mark2
chr6	128856238	128856684	80782	-29907	Klrb1b
chr9	121928366	121929365	69430	-7858	1700048O20Rik
chr3	75534058	75535302	56426	-12488	Pdcd10
chr3	79150510	79151530	76089	-4635	Rapgef2
chr2	94002188	94003140	69113	2047	Alkbh3
chr4	46411500	46412330	93966	1176	Hemgn
chr16	57634124	57634618	66497	-27260	Cmss1
chr11	54702887	54703889	192786	11455	Rapgef6
chr5	134507257	134507760	269713	8518	Clip2
chr15	91672746	91673592	66725	0	Lrrk2
chr11	49177112	49178189	237754	-6437	Btnl9
chr4	150247742	150248463	13806	177	Eno1
chr10	110733293	110733931	52679	-11508	E2f7
chr12	110588172	110588590	319786	-1922	B930059L03Rik
chr9	124030612	124031085	12771	8640	Ccr3
chr13	117020982	117021743	52552	3530	Parp8
chr13	30912960	30913585	66482	12244	Exoc2
chr16	30374245	30374941	224088	13544	Atp13a3
chr2	122753587	122754212	59010	-11025	Sqor
chr6	56899195	56900270	107569	1613	Nt5c3
chr11	86595336	86595810	75909	6453	Vmp1
chr12	107639445	107640294	74968	95194	4930465M20Rik
chr6	52229004	52230447	15405	0	Hoxa9
chr13	51839459	51840112	23882	-6566	Gadd45g
chr1	182513026	182513993	12334	3531	Capn2
chr12	92892231	92892811	75295	552012	4930559C10Rik
chr7	141468362	141468994	12476	0	Cd151
chr9	114417969	114418757	12091	16861	Glb1
chr11	19977154	19978214	114716	22584	Spred2
chr16	17033393	17034190	26413	-1148	Mapk1
chr7	101584999	101585834	11872	0	Art2b
chr2	156421006	156422196	13821	0	Epb41l1
chr19	29501162	29501879	77779	20110	A930007I19Rik
chr10	75277492	75278263	74392	16525	Specc1l
chr15	64106677	64107695	13196	-4135	Asap1
chr13	33079276	33079881	282663	701	Serpinb1b
chr9	44651980	44652481	58866	-20752	Treh
chr2	130554570	130555365	99045	-8377	Mrps26
chr12	104971362	104972059	212073	26618	Syne3
chr15	103172479	103172964	71726	-5387	Smug1
chr5	67155417	67156098	18935	-56116	Phox2b
chr5	134227395	134228190	17969	0	Ncf1
chr8	83895852	83896315	330814	-3790	Adgrl1
chr11	20193035	20193792	19324	-7640	Rab1a
chr2	117089307	117089949	114715	-31425	Spred1
chr14	104469278	104471063	18996	-1279	Pou4f1
chr8	61515973	61516596	72333	-73	Palld
chr16	27339178	27340707	224065	29532	Uts2b
chr1	191960007	191960671	74023	-16699	Rd3
chr10	53621108	53622018	71567	7941	Mcm9
chr11	87470699	87471245	83560	43108	Tex14
chr1	134095866	134096982	71884	-14260	Chit1
chr18	64500859	64501314	14151	-11793	Fech
chr4	82624097	82624985	18028	80765	Nfib
chr6	52249117	52250039	15397	695	Hoxa11os
chr4	98254749	98255490	94043	119538	Tm2d1
chr4	126609457	126610579	230757	0	5730409E04Rik
chr16	23279748	23280546	20440	-9924	St6gal1
chr3	51480890	51481622	19338	-2298	Rab33b
chr5	149261358	149262287	11690	-2480	Alox5ap
chr6	95098281	95098963	243574	-18277	Kbtbd8
chr9	42238563	42239241	235293	24959	Sc5d
chr16	94094925	94095796	20465	9994	Sim2
chr6	13665145	13666114	101148	11824	Bmt2
chr1	131022193	131023443	16153	2348	Il10
chr17	48430259	48431013	11811	1605	Apobec2
chr2	73483021	73483763	215280	2000	Wipf1
chr3	90211085	90212482	100043813	819	Rps27rt
chr3	88148206	88149424	17261	5632	Mef2d
chr1	7204557	7205330	319263	44000	Pcmtd1
chr12	102641620	102642075	217837	-686	Itpk1
chr8	57304857	57305446	102636514	0	Hand2os1
chr11	79339135	79339938	18015	0	Nf1
chr5	88726987	88728419	68473	6010	Mob1b
chr6	8278370	8279029	100036521	7904	Umad1
chr9	13518421	13519072	18689	87060	Phxr4
chr3	19218786	19220121	67472	7214	Mtfr1
chrX	53005556	53006650	15452	17419	Hprt
chr11	55039437	55040091	11749	-5992	Anxa6
chr7	28789986	28791011	320435	1017	Rinl
chr15	98633258	98635241	12297	0	Cacnb3
chr19	40873235	40873739	381223	4849	E030044B06Rik
chr7	101835940	101836991	16332	0	Inppl1
chr9	118365449	118365964	71196	-63872	4933432G23Rik
chr11	59947780	59948416	100504121	0	Med9os
chr2	153152177	153152715	99237	-8588	Tm9sf4
chr3	94366697	94367187	271944	4259	C2cd4d
chr16	93977557	93977999	56173	30838	Cldn14
chr17	36252206	36252910	67676	3440	Rpp21
chr5	148746529	148747149	70138	4689	2210417A02Rik
chr6	122892397	122893032	67602	17816	Necap1
chr9	123960104	123960752	12768	7940	Ccr1
chr13	29857358	29857851	68916	-1684	Cdkal1
chr16	76762532	76763326	102632814	869	Gm30790
chr3	130932046	130932728	16842	-177743	Lef1
chr5	96920968	96922280	666266	0	Gm8013
chr18	74789264	74790024	52538	10067	Acaa2
chr6	85155046	85155637	20751	-17280	Spr
chr7	139196937	139197458	57740	-8420	Stk32c
chr2	126593744	126594409	15186	3852	Hdc
chr1	127981722	127982868	226409	-8764	Zranb3
chr17	73809703	73810550	57440	4862	Ehd3
chr14	78460088	78460726	219181	43245	Akap11
chr1	171566778	171567328	18106	7584	Cd244a
chr7	28600996	28601463	70584	-2811	Pak4
chr11	53774250	53775546	16362	1097	Irf1
chr11	75980323	75981010	74230	-18902	1700016K19Rik
chr11	78213036	78213490	20926	10196	Supt6
chr12	73989550	73990224	238266	-7437	Syt16
chr11	49251516	49252370	17308	926	Mgat1
chr3	107232165	107232736	319929	1551	A630076J17Rik
chr4	11166333	11166908	60599	1874	Trp53inp1
chr4	115085383	115086009	67182	-2699	Pdzk1ip1
chr7	38212619	38213785	72287	14231	Plekhf1
chr11	54017575	54018030	30805	-9611	Slc22a4
chr12	72104327	72104935	104771	4536	Jkamp
chr6	91139862	91140348	232232	-16317	Hdac11
chr4	138219328	138220131	15441	2034	Hp1bp3
chr15	73754959	73755581	19245	6585	Ptp4a3
chr15	97428380	97428818	239647	67163	Pced1b
chr17	57334702	57335173	22324	22806	Vav1
chr5	113429484	113429982	320916	-60465	Wscd2
chr10	82954924	82955669	58250	-29829	Chst11
chrX	167212437	167213215	19241	-3122	Tmsb4x
chr19	53809108	53810207	73713	15800	Rbm20
chr2	170024805	170025354	100043910	45317	A630075F10Rik
chr2	181375728	181376330	229007	-2064	Zgpat
chr4	123664509	123665093	11426	0	Macf1
chr4	57027323	57028442	54357	0	Epb41l4b
chr15	10665788	10666379	75646	47161	Rai14
chr15	101236631	101237310	380977	-11445	A330009N23Rik
chr17	50879683	50880913	72238	103713	Tbc1d5
chr6	128770218	128771496	17059	16990	Klrb1c
chr5	92078754	92079593	23881	3645	G3bp2
chr9	107305833	107306618	12700	6678	Cish
chr1	75254175	75254689	19275	3308	Ptprn
chr18	64953830	64954462	83814	32701	Nedd4l
chr9	107602062	107602503	20347	0	Sema3b
chr15	76082316	76082839	67959	-1392	Puf60
chr3	19260445	19262131	18583	-204	Pde7a
chr4	62596319	62597150	50780	-7309	Rgs3
chr5	34541844	34542517	24055	-848	Sh3bp2
chr11	94471832	94473217	12291	424	Cacna1g
chr6	129697505	129698001	735268	5970	Mir680-1
chr1	60744143	60744739	12487	-1619	Cd28
chr10	127114997	127115458	216440	5657	Os9
chr11	72957319	72957902	53313	-3267	Atp2a3
chr1	44154715	44155903	22592	-1032	Ercc5
chr12	91789700	91790196	108800	-3264	Ston2
chr17	12780306	12781226	16004	-10642	Igf2r
chr2	38797033	38797542	14536	-11922	Nr6a1
chr7	58216482	58218032	14402	424354	Gabrb3
chr17	57102202	57102703	21950	-2622	Tnfsf9
chr3	90709992	90710491	20202	-14271	S100a9
chr11	52332370	52333142	22333	-27718	Vdac1
chr9	114018973	114019741	72179	6985	Fbxl2
chr10	128749847	128750776	78428	1319	Pym1
chr7	64001071	64002288	50794	-62156	Klf13
chr9	62425089	62425688	235431	2313	Coro2b
chr1	127587832	127588613	72160	-50402	Tmem163
chr10	5800286	5801388	67141	3212	Fbxo5
chr19	4052068	4052849	225884	6446	Gstp3
chr3	86489891	86490416	80877	-51617	Lrba
chr6	48743066	48743702	317757	-2495	Gimap5
chr7	3412088	3412531	104795667	-2535	Gm23450
chr7	97067260	97067926	14389	-13660	Gab2
chr17	45478397	45478909	71020	-2982	Spats1
chr3	142708549	142709216	229905	7455	Kyat3
chr8	13979724	13980550	72148	-4692	Tdrp
chr11	46317673	46318858	76884	-4814	Cyfip2
chr15	59739155	59739782	100503021	55177	Gm19510
chr15	61481842	61482644	432956	262540	D030024E09Rik
chr18	56608708	56609176	67343	20282	Tex43
chr1	153807334	153808048	240816	116	Rgsl1
chr14	55629289	55629759	75751	451	Ipo4
chr2	24747860	24748329	12287	14718	Cacna1b
chr4	47246746	47247227	12819	-11308	Col15a1
chr15	55903008	55903960	20649	2350	Sntb1
chr2	4517692	4518643	209630	-41111	Frmd4a
chr10	18923242	18923878	64058	78222	Perp
chr11	115150646	115151286	58222	-2871	Rab37
chr7	113594139	113594856	67420	28039	Far1
chr11	104609002	104610078	16416	1002	Itgb3
chr19	53565893	53566380	13006	-34018	Smc3
chr3	132864522	132865369	101243624	13227	Gm29811
chr7	24481397	24482196	260299	0	Cadm4
chr1	161962806	161963424	75368	5724	4930558K02Rik
chr12	115023469	115024513	102465664	-509775	Mir7094-2
chr16	96085227	96086045	93871	-2701	Brwd1
chr6	87840531	87841919	57905	-1733	Isy1
chr8	95067351	95068013	330830	-6066	Drc7
chr9	7862470	7863425	11796	-2144	Birc3
chr9	110297028	110297526	72341	-7647	Elp6
chr11	104590015	104590542	17896	5051	Myl4
chr19	24528728	24529388	18719	26401	Pip5k1b
chr9	120501758	120502532	68969	9267	Eif1b
chr12	85545538	85546286	81703	-52741	Jdp2
chr7	142403588	142404091	13033	-15550	Ctsd
chr12	13358350	13359232	71169	89217	Nbas
chr12	64970445	64971331	328108	4389	Togaram1
chr7	90289185	90289797	83671	-12455	Sytl2
chr11	26603907	26604820	69922	-9908	Vrk2
chr13	41302656	41303141	108934	52812	Smim13
chr2	104134295	104134887	68243	11526	A930018P22Rik
chr7	133707277	133708022	22276	936	Uros
chr18	35899213	35899689	74002	-65141	Psd2
chr2	5392391	5393180	74186	254615	Ccdc3
chrX	164269171	164269816	69656	0	Pir
chr6	72940433	72941127	19240	17175	Tmsb10
chr12	100959173	100960404	68339	-14000	Ccdc88c
chr14	103343372	103344274	105689	2144	Mycbp2
chr5	23444700	23445783	69188	10251	Kmt2e
chr9	101099024	101100226	77853	24262	Msl2
chr15	98928427	98929233	22143	5205	Tuba1b
chr3	107827797	107828435	99662	-48794	Eps8l3
chr8	94307018	94307696	71805	11011	Nup93
chr9	63698269	63698795	17127	13174	Smad3
chr17	47332408	47333053	64657	-35834	Mrps10
chr2	5747516	5748001	227541	-33001	Camk1d
chr1	133688020	133689015	240754	1071	Lax1
chr9	61748663	61749574	56040	164968	Rplp1
chr3	103740082	103740851	99543	-2081	Olfml3
chr17	31305419	31306488	224674	9200	Slc37a1
chr6	120458311	120458885	16172	-4362	Il17ra
chr16	4567862	4568375	83383	-8008	Tfap4
chr8	33928373	33930047	19663	0	Rbpms
chr12	90796972	90797706	13371	-58534	Dio2
chr1	87659478	87660477	16331	-15762	Inpp5d
chr15	62031798	62032701	19296	-5285	Pvt1
chr15	98727772	98728503	66120	0	Fkbp11
chr7	112085006	112085485	74996	61350	Usp47
chr13	114460195	114461043	14313	-1244	Fst
chr17	35196961	35197629	102465588	1989	Mir6973a
chr3	30594979	30595966	76652	3973	Actrt3
chr3	95053652	95054138	19185	-11038	Psmd4
chrX	71381548	71382007	53332	-9181	Mtmr1
chr17	44599071	44599876	12393	134817	Runx2
chr1	166019831	166020365	18986	-17153	Pou2f1
chr18	37808819	37809464	93706	2403	Pcdhgc3
chr9	96773069	96773619	319707	7468	C430002N11Rik
chr14	25533616	25534648	100526533	0	Mir3075
chr11	73030796	73031287	55984	4211	Camkk1
chr11	104448474	104448994	76719	-6183	Kansl1
chr5	129016303	129016852	19384	-3217	Ran
chr12	12248730	12249803	76820	-12336	Fam49a
chr14	64627991	64628577	16554	-18688	Kif13b
chr16	4315970	4316502	436332	85669	Gm5766
chr16	30599421	30599925	224093	0	Fam43a
chr2	44330626	44331262	227835	240085	Gtdc1
chr5	92318108	92318597	231452	-7629	Sdad1
chr5	110788492	110789108	22241	0	Ulk1
chr10	24312103	24312703	59012	88558	Moxd1
chr13	73723155	73723921	20499	-9173	Slc12a7
chr14	65106172	65106966	54616	-8066	Extl3
chr16	84850691	84851519	14390	-1064	Gabpa
chr18	56565846	56566691	56698	3253	Phax
chr5	73637674	73638477	231296	-5148	Lrrc66
chr11	117986415	117987442	74451	0	Pgs1
chr8	84131936	84133014	212139	3774	Cc2d1a
chr3	65625142	65626312	102465905	-32976	Mir8120
chr5	23385076	23386110	269630	47809	5031425E22Rik
chr6	11900955	11901802	17992	5591	Ndufa4
chr3	101376710	101377767	78908	0	Igsf3
chr7	118498929	118499766	319622	-6954	Itpripl2
chr18	69570540	69571457	21413	7205	Tcf4
chr12	21086859	21087786	211914	-23962	Asap2
chr3	69109827	69110247	16649	16383	Kpna4
chrX	159987852	159988847	270672	0	Map3k15
chr4	148059746	148060920	17769	7068	Mthfr
chr17	73540537	73541525	71685	520	Galnt14
chr3	144198406	144199210	16911	3090	Lmo4
chr7	44489867	44490557	69683	1461	Emc10
chrX	77811916	77812956	19108	-15638	Prkx
chr4	149953575	149954532	74646	0	Spsb1
chr9	31151018	31151529	11804	2116	Aplp2
chr10	21946778	21947426	20393	18308	Sgk1
chr13	110392112	110392992	20620	-2054	Plk2
chr11	106491194	106491847	78943	-3342	Ern1
chr12	98896611	98897268	319670	3904	Eml5
chr5	107647608	107648095	78443	-13758	A930041C12Rik
chr14	73243856	73244698	67168	5961	Lpar6
chr9	56497893	56498457	66867	79063	Hmg20a
chr9	123524930	123525604	83493	-4155	Sacm1l
chr17	35254466	35255133	102465886	3177	Mir8094
chr1	34481775	34482411	19253	9055	Ptpn18
chr1	51458960	51459462	109019	13934	Nabp1
chr10	117033752	117034237	237560	-11104	Lrrc10
chr13	108346987	108347499	218581	-9927	Depdc1b
chr2	29646425	29647533	107746	26515	Rapgef1
chr5	138658787	138659391	243308	35893	A430033K04Rik
chr9	121354747	121355230	67095	-11738	Trak1
chr8	94397285	94397940	64209	3754	Herpud1
chr9	94926697	94927701	102465763	174868	Mir7656
chr11	110337028	110338077	217265	0	Abca5
chr11	53590382	53590928	16568	-3022	Kif3a
chr7	79371425	79371916	19771	5787	Rlbp1
chr8	128057775	128058530	102465212	219695	Mir21c
chr1	176835523	176836408	76816	20863	Sdccag8
chr18	80729113	80729744	50771	13225	Atp9b
chr6	41055503	41056140	67373	-19994	2210010C04Rik
chr7	24950149	24950700	102465633	19375	Mir7046
chr19	12800617	12801483	107321	2011	Lpxn
chr5	67532285	67532798	320479	68382	C330024D21Rik
chr7	142097751	142098221	18218	-1908	Dusp8
chr9	83433478	83434108	75782	615	Lca5
chr3	116441430	116442205	229776	-17398	Cdc14a
chr3	135245321	135246293	229841	3111	Cenpe
chr1	179506813	179507342	69726	10663	Smyd3
chr13	114832299	114833174	17434	13394	Mocs2
chr2	45185128	45185796	24136	-67733	Zeb2
chr14	67946211	67946984	68813	-12769	Dock5
chr14	105174412	105175842	74213	1481	Rbm26
chr14	115048314	115049648	751549	3887	Mir92-1
chr4	59259493	59260273	101055769	0	Gm12596
chr10	97345300	97345778	100628616	-77700	Mir3966
chr14	73449060	73449527	67381	-60498	Med4
chr13	119647034	119647839	56838	-1677	Ccl28
chrX	36930549	36931152	100534633	19715	Gm15008
chr12	16534821	16535898	14245	26546	Lpin1
chr15	95849707	95850644	102634389	-19635	LOC102634389
chr13	112990172	112990858	218630	2085	Ccno
chr9	94531914	94532904	68861	5177	Dipk2a
chr12	105789898	105790744	18789	5026	Papola
chr17	50536442	50537413	224860	27039	Plcl2
chr18	4343165	4344065	26410	-6870	Map3k8
chr9	7509631	7510338	17384	7279	Mmp10
chr11	21117044	21117999	67245	-17470	Peli1
chr17	47526620	47527245	12445	21379	Ccnd3
chr5	150519512	150520129	545824	-1348	Zar1l
chr6	38650491	38650988	665180	-12081	Clec2l
chr6	48762050	48763312	83408	3646	Gimap3
chr6	67349112	67350537	16162	-9418	Il12rb2
chr5	62723161	62724077	212285	6744	Arap2
chr6	83086195	83087671	16815	0	Lbx2
chr7	66218224	66218893	233328	43577	Lrrk1
chr18	80224226	80225112	27366	8846	Txnl4a
chr4	41770280	41770759	20301	-11	Ccl27a
chr10	111012348	111013442	320150	-2208	Zdhhc17
chr16	35733988	35734506	224132	34824	Slc49a4
chr17	84025807	84026588	78148	16913	8430430B14Rik
chr8	72347563	72348555	13859	25759	Eps15l1
chr1	64709817	64710350	227210	18472	Ccnyl1
chr15	35518221	35518829	100316736	142089	Mir599
chr18	11839016	11839621	621998	0	Gm6277
chr19	29272007	29272738	16452	20179	Jak2
chr7	82366013	82366625	269959	28795	Adamtsl3
chr9	22429948	22430682	68283	0	9530077C05Rik
chrX	13631455	13632264	23890	0	Gpr34
chr2	17365090	17366008	74103	-4004	Nebl
chr12	70144972	70145470	100504285	-8672	Abhd12b
chr12	100503494	100504372	104718	-8088	Ttc7b
chr2	30435711	30436221	110854	-2008	Ptpa
chr10	22202711	22203038	19370	28792	Raet1c
chr8	57408924	57409468	20284	-46455	Scrg1
chr9	80385964	80386614	63859	78824	Impg1
chr2	153227967	153228487	241732	-2526	Tspyl3
chr4	46525011	46525859	74735	8555	Trim14
chr5	113614466	113615262	14747	12353	Cmklr1
chr6	33614483	33615327	20336	-86107	Exoc4
chr1	92833740	92834434	14733	1771	Gpc1
chr16	23898217	23898681	20604	-7259	Sst
chr5	117510722	117511461	333050	96722	Ksr2
chr10	81449939	81450592	18029	5043	Nfic
chr9	108596980	108597867	74443	0	P4htm
chr19	38745914	38746607	74055	11000	Plce1
chr2	27288905	27289449	22325	-10026	Vav2
chr17	78415245	78415960	225020	1731	Fez2
chr8	114977544	114978613	80707	265377	Wwox
chr19	10821251	10821787	12511	8069	Cd6
chr9	13820576	13821369	74360	-1631	Cep57
chr8	69943702	69944677	234366	-7176	Gatad2a
chrX	94728352	94729565	668166	3783	Zxdb
chr18	37835379	37836483	93705	10642	Pcdhgb8
chr6	127157095	127157993	12444	-4902	Ccnd2
chrX	23680177	23681466	72404	-11585	Wdr44
chr13	5869747	5870827	23849	5069	Klf6
chr1	180343502	180344942	320404	13017	Itpkb
chr10	89406698	89408070	237436	25772	Gas2l3
chr3	138867073	138867795	56224	6580	Tspan5
chr7	132806876	132807839	77938	0	Fam53b
chr5	140502358	140503389	59031	-2161	Chst12
chr4	130925618	130926712	16792	-5320	Laptm5
chr16	95994387	95995159	56088	-3427	Psmg1
chr17	22426162	22426861	74149	1894	Zfp946
chr3	109437808	109438754	57257	-56030	Vav3
chr17	83826079	83827476	107766	8492	Haao
chr1	69241535	69242330	13869	-133476	Erbb4
chr10	31299137	31299613	69692	-13770	Hddc2
chr3	27461024	27461692	208188	89673	Ghsr
chr7	73422416	73422916	244059	21335	Chd2
chr3	86837029	86837851	70762	-37869	Dclk2
chr4	120404939	120406112	29871	0	Scmh1
chr18	20969738	20970608	67664	8266	Rnf125
chr14	62345114	62345857	67153	-1442	Rnaseh2b
chr2	146416021	146417033	241694	-3145	Ralgapa2
chr5	35770951	35771491	231148	12900	Ablim2
chr9	42052036	42052532	20660	-66202	Sorl1
chr11	62746064	62746671	170740	-14179	Zfp287
chr18	12584771	12585615	72747	-14281	Ttc39c
chr1	131982834	131983366	212980	3870	Slc45a3
chr10	91080527	91081533	11783	896	Apaf1
chr11	102208623	102209300	15184	-7807	Hdac5
chr10	62145094	62145565	69894	-1184	Fam241b
chr11	119005546	119006290	12416	-16672	Cbx2
chr14	46790139	46790748	12793	-1728	Cnih1
chr2	122022050	122022694	78655	-5852	Eif3j1
chr7	68749128	68749703	66412	0	Arrdc4
chrX	99134848	99135298	13641	-832	Efnb1
chr2	127306134	127306557	99138	14023	Stard7
chr11	78678567	78679789	18099	16705	Nlk
chr10	71326580	71327378	102637684	15835	Gm20609
chr11	3921469	3921937	103710	-6805	Slc35e4
chr15	61154143	61154649	117586	-231131	A1bg
chr9	114498177	114498655	12773	-1615	Ccr4
chr1	52079642	52080478	20846	2381	Stat1
chr8	119897881	119898457	22224	-11903	Usp10
chr3	129588403	129589185	170439	36023	Elovl6
chrX	105066000	105067785	71445	2250	5530601H04Rik
chr16	13409560	13410231	100124432	-39292	Mir193b
chr1	138288617	138289168	338375	14879	Atp6v1g3
chr11	87639204	87639625	327992	22040	Hsf5
chr8	36042266	36042971	244418	-51857	Prag1
chr4	147562773	147563677	433804	9434	Zfp985
chr1	161309049	161309967	11758	-57830	Prdx6
chr17	74262370	74263072	76890	25576	Memo1
chr14	103086139	103087373	50789	2444	Fbxl3
chr8	128417972	128418954	18186	58575	Nrp1
chr17	48585727	48586489	76589	123323	Unc5cl
chr6	124260560	124261006	232367	-28704	Vmn2r27
chr2	167419202	167419628	77031	-2084	Slc9a8
chr6	86356843	86357480	66488	-8166	Fam136a
chr16	5244318	5244874	70511	3996	Eef2kmt
chr3	51289061	51289691	69257	-11486	Elf2
chr3	98335264	98336593	236539	955	Phgdh
chr9	72678430	72679254	17999	9750	Nedd4
chrX	74413311	74413780	16151	-10754	Ikbkg
chr1	138558293	138558746	59125	60928	Nek7
chr13	63552493	63553014	19206	-7177	Ptch1
chr15	80537986	80539092	383075	21378	Enthd1
chr6	54842092	54843165	387524	24644	Znrf2
chr6	85037656	85038138	75914	31319	Exoc6b
chr9	53254331	53254943	77591	-6278	Ddx10
chr1	75206337	75206803	74577	2620	Glb1l
chr12	113144391	113144847	68337	305	Crip2
chr13	41634326	41634990	621976	28110	Tmem170b
chr4	43871614	43872320	53614	-3210	Reck
chr19	60165314	60166136	107376	14020	E330013P04Rik
chr6	21954795	21955978	71777	2738	Ing3
chr4	47746372	47747123	66212	271424	Sec61b
chr4	136462354	136463137	269593	-6624	Luzp1
chr9	119357179	119358088	102448	0	Xylb
chr4	106228473	106228966	105244641	-12250	Gm12724
chr9	75282754	75283208	208943	-4623	Myo5c
chr6	54915725	54916515	107607	11583	Nod1
chr15	80318619	80319751	239556	31085	Cacna1i
chr1	156633109	156633630	11352	17186	Abl2
chr10	36978537	36979323	15182	3967	Hdac2
chr1	106036792	106037402	227449	25048	Zcchc2
chr10	88669507	88670176	20728	12847	Spic
chr9	58657657	58658436	73673	856	Rec114
chr6	97236523	97237091	320502	15668	Lmod3
chr10	80668353	80669360	17347	2616	Mknk2
chr15	6500826	6501475	12279	55499	C9
chr4	16647106	16647829	100415915	482996	A530072M11Rik
chr16	55892315	55893094	385658	2191	Nxpe3
chr5	32747635	32748087	320951	-1224	Pisd
chr11	61579131	61580102	13855	0	Epn2
chr7	84664846	84665625	65098	13726	Zfand6
chr9	66264689	66265183	13143	-3191	Dapk2
chr14	64212504	64213432	73382	108218	Prss52
chr3	123334810	123335282	69608	-2023	Sec24d
chr7	51672235	51673130	140919	42755	Slc17a6
chr8	13758077	13758787	69957	0	Cdc16
chr10	128424585	128425036	67588	9407	Rnf41
chr17	27017563	27018584	70772	0	Ggnbp1
chr3	109171283	109171922	229731	48121	Slc25a24
chr6	129956105	129957276	93969	35568	Klra22
chr10	77566417	77567142	108705	-14578	Pttg1ip
chr6	100011560	100012149	56353	220982	Rybp
chr3	96300710	96301475	14129	-6741	Fcgr1
chr10	29356357	29357852	68031	0	Rnf146
chr15	103502690	103503465	18574	0	Pde1b
chr7	67500127	67500930	67867	34467	Lrrc28
chr17	27856194	27857281	224648	0	Uhrf1bp1
chr4	152312833	152313684	433809	0	Rnf207
chrX	94288907	94289342	102466238	14333	Mir7673
chr2	174932679	174933320	664987	134443	Gm14393
chr6	29166187	29166652	68272	-1181	Rbm28
chr10	79851873	79852644	19205	-1783	Ptbp1
chr1	161687354	161688138	14103	100357	Fasl
chr3	28814285	28814801	68028	7786	Rpl22l1
chr5	114783373	114784016	68420	-2029	Ankrd13a
chr6	127570403	127570875	381812	-7022	Cracr2a
chr10	123190048	123190723	14479	6203	Usp15
chr16	17402789	17403291	224020	2602	Pi4ka
chr17	28736158	28736922	26416	-4697	Mapk14
chr9	44412868	44413694	382073	0	Ccdc84
chr13	112529972	112530392	218624	1952	Il31ra
chr19	46329448	46330321	68431	1261	Fbxl15
chr1	72696276	72696647	319695	3892	Ankar
chr17	79331193	79332660	260409	20347	Cdc42ep3
chr6	42355945	42357192	22793	808	Zyx
chr15	80076707	80077431	100302601	1160	Snord83b
chr4	150187828	150188612	12353	7511	Car6
chr13	30578281	30579156	66694	-32919	Uqcrfs1
chr8	93864034	93864577	14681	-31654	Gnao1
chr15	9869855	9870753	320277	-120987	Spef2
chr4	139287242	139287912	212555	22725	Pqlc2
chr9	108163623	108164105	12217	26279	Bsn
chr11	103402197	103402604	353047	-7429	Plekhm1
chr12	81837376	81837928	54604	-22095	Pcnx
chr2	26738619	26739426	16821	-67337	Lcn4
chr11	59083080	59083602	380698	-3370	Obscn
chr2	154407737	154408396	20648	0	Snta1
chr7	4431385	4432001	108841	13180	Rdh13
chrX	71206194	71206954	17772	-3813	Mtm1
chr9	35061508	35062490	20443	-5714	St3gal4
chr11	98673104	98673618	57911	8753	Gsdma
chr15	77880691	77881187	17886	-38516	Myh9
chr9	124128154	124128804	12774	6573	Ccr5
chr12	78685759	78686246	268566	3112	Gphn
chr17	28431974	28432692	14229	-3345	Fkbp5
chr8	4594128	4594807	233987	-18360	Zfp958
chr7	72299408	72300158	244049	6450	Mctp2
chr15	102665473	102665926	67942	1817	Atp5g2
chr2	169958536	169959201	446211	3786	AY702102
chr8	25781308	25781760	67384	3438	Bag4
chr5	144189467	144190594	17341	0	Bhlha15
chr15	102239144	102239618	19411	3971	Rarg
chr6	72185845	72186317	71093	48220	Atoh8
chr6	114858103	114859037	74244	1952	Atg7
chr14	30014489	30015336	218865	5318	Chdh
chr17	5798233	5798881	78512	0	3300005D01Rik
chr8	120678367	120678873	12857	5215	Cox4i1
chr8	25709107	25709594	234135	9149	Nsd3
chr7	75822298	75822998	207952	-25312	Klhl25
chr9	79755999	79756539	12866	2712	Cox7a2
chr4	122847759	122848699	19063	11505	Ppt1
chr10	120857410	120858093	100504616	0	Gm15910
chr8	88530952	88531797	93960	3299	Nkd1
chr2	167689593	167690328	407243	0	Tmem189
chr10	63245503	63246661	67345	0	Herc4
chr19	5094232	5094668	12794	3750	Cnih2
chr9	110635213	110635872	235627	-126	Nbeal2
chr1	62831702	62832557	18187	128000	Nrp2
chr1	173853229	173854554	100040462	7945	Mndal
chr10	96337817	96339118	74881	111610	4930459C07Rik
chr12	112800401	112801040	217887	-7897	Clba1
chr7	45470831	45471446	12028	-3933	Bax
chrX	13576471	13577214	12361	-17140	Cask
chr11	83632728	83633175	100504464	11066	E230016K23Rik
chr4	116330067	116330605	17776	91	Mast2
chr1	106425110	106425914	98432	107872	Phlpp1
chr4	46498444	46499416	94181	8459	Nans
chr4	59096389	59096870	14700	60617	Gng10
chr6	120898090	120898674	12122	-522	Bid
chr7	15982947	15983635	243842	-4222	Bicra
chr7	19172895	19173363	72205	-3058	Eml2
chr1	74316109	74316609	69660	-10487	Tmbim1
chr14	53101323	53101768	102632039	-61857	Gm30214
chr10	117436534	117437140	102634600	10353	Gm32141
chr1	85581431	85582053	109032	2225	Sp110
chr10	11491936	11492337	30058	-116886	Timm8a1
chr10	84774495	84775013	71137	12257	Rfx4
chr13	25015404	25016020	380836	3756	Mrs2
chr4	106318194	106318690	329908	1960	Usp24
chr6	71298726	71299325	381785	4961	Gm1070
chr3	65532826	65533939	71004	-3447	4931440P22Rik
chr10	28805045	28805677	210757	136412	Themis
chr5	31732661	31733257	107976	30816	Babam2
chr9	13530319	13531106	270118	-90540	Maml2
chr4	44169832	44170474	73469	-1493	Rnf38
chr12	12562203	12562758	70858	-169588	4921511I17Rik
chr16	96357750	96358360	72058	-3308	Igsf5
chr17	46903826	46904474	19133	-5985	Prph2
chr4	75063217	75063699	66928	214606	Dmac1
chr6	128474085	128474588	791299	495	Gm10069
chr9	106226157	106226664	81897	3559	Tlr9
chr18	56684674	56685516	16906	-22297	Lmnb1
chr12	3279902	3281004	19325	28965	Rab10
chr17	55702256	55703063	72836	9515	Pot1b
chr6	66412719	66413454	56150	-121936	Mad2l1
chr9	95289937	95290933	54371	115789	Chst2
chrX	103821780	103822322	20502	0	Slc16a2
chr1	168432172	168432740	18514	0	Pbx1
chr15	97581578	97582227	71919	98126	Rpap3
chr4	46563713	46564592	107684	1848	Coro2a
chr13	112337008	112337543	77318	18554	Ankrd55
chr4	103711369	103711889	622167	328848	Gm12718
chrX	94169349	94170195	26905	42456	Eif2s3x
chr11	102946571	102947055	23829	0	C1ql1
chr4	57222796	57223622	545622	-742	Ptpn3
chr18	65433083	65434152	240354	2060	Malt1
chr5	67831232	67832058	11980	15237	Atp8a1
chr3	9718847	9719447	94212	-13845	Pag1
chr3	142249356	142249883	56376	54096	Pdlim5
chr17	27989739	27990219	224650	-17126	Anks1
chr6	52256968	52257395	15398	3407	Hoxa13
chr7	120709769	120710397	233812	-2932	Mosmo
chr1	39925523	39926396	26921	24293	Map4k4
chr1	64543564	64544405	12912	10670	Creb1
chr11	46665891	46666534	237749	-20885	Gm4926
chr17	17397665	17398272	66643	-4400	Lix1
chr2	28242054	28242636	56177	36395	Olfm1
chr9	48466784	48467429	104444	4791	Rexo2
chr13	54758053	54758788	104069	4279	Sncb
chr16	24619794	24620453	624582	90400	Morf4l1-ps1
chr19	34299189	34299822	14102	8530	Fas
chr2	103583203	103583686	99382	16893	Abtb2
chr7	29522146	29522636	74206	-3505	Sipa1l3
chrX	36456001	36456642	621901	54721	Gm6268
chr17	7863737	7864471	68655	-36435	Fndc1
chr4	114982938	114983444	66588	3628	Cmpk1
chr9	57833900	57834580	56380	0	Arid3b
chrY	90767771	90768101	170942	-16637	Erdr1
chr10	8500921	8501454	338362	17371	Ust
chr11	45883783	45884462	216705	1386	Clint1
chr12	8502359	8503150	11852	-2350	Rhob
chr9	56218860	56219309	244895	24756	Peak1
chr7	143583923	143584431	27267	-9314	Cars
chr9	37329406	37329904	245902	18453	Ccdc15
chr10	81382016	81382866	102115	-1562	Dohh
chr14	70605287	70605729	239170	-5452	Fam160b2
chr19	46136315	46136789	18742	500	Pitx3
chr3	51271973	51272888	67746	-3871	4930577N17Rik
chr12	77054895	77055311	17187	-92694	Max
chr17	83634223	83634670	225030	-2328	Kcng3
chr13	12502552	12503392	171211	17046	Edaradd
chr5	3886403	3887535	545725	6372	Mterf1a
chr5	21354439	21355115	14190	-17527	Fgl2
chr1	21780719	21781627	226922	74275	Kcnq5
chr13	70611010	70611725	218333	-2191	Ice1
chr4	19534666	19535116	70568	8562	Cpne3
chr4	41050633	41051434	11832	-2494	Aqp7
chr9	35433476	35434407	57810	9888	Cdon
chr5	4191289	4192276	208595	-91	Mterf1b
chr12	35755046	35755673	71581	-59928	9130015A21Rik
chr18	3328611	3329396	12916	-1020	Crem
chr2	163599254	163599690	76080	-2624	Ttpal
chr10	81041446	81042041	106947	-4020	Slc39a3
chr12	55078633	55079080	72658	1024	2700097O09Rik
chr16	65533281	65533952	18736	10004	Pou1f1
chr11	106785391	106786471	13207	0	Ddx5
chr17	42856780	42857984	12488	18405	Cd2ap
chrX	19162510	19163515	723828	-15539	Mir222
chr16	14311366	14311775	66086	5557	Fopnl
chr3	8963839	8964960	21985	0	Tpd52
chr8	121602802	121603287	142682	1227	Zcchc14
chr12	40089893	40090445	20259	43738	Scin
chr18	33806828	33807306	69749	11889	Epb41l4aos
chr6	18812451	18813056	76522	-35523	Lsm8
chr11	107025667	107026421	69066	0	1810010H24Rik
chr11	115423076	115423516	70382	2764	Kctd2
chr18	53178550	53179319	67804	2185	Snx2
chr2	118710871	118711677	18796	0	Plcb2
chr3	143581647	143582356	621809	129787	Gm6260
chr4	63358457	63359731	18407	2295	Orm3
chr19	20434474	20434969	68994	29186	1500015L24Rik
chr7	126821796	126822251	68952	-1052	Fam57b
chr8	70693528	70694263	16478	-4686	Jund
chr1	92696815	92697278	260301	-47974	Otos
chr11	120489284	120489725	27376	-2115	Slc25a10
chr18	36529772	36530389	240215	1615	Slc4a9
chr4	44962265	44962916	76238	-18479	Grhpr
chr13	32851909	32852367	66222	-724	Serpinb1a
chr2	152767454	152768079	84682	12360	Cox4i2
chr1	58725582	58726443	12633	-4109	Cflar
chr1	82869560	82870525	15463	29487	Agfg1
chr13	62115807	62116456	630579	-13430	Zfp808
chr15	96476202	96476841	72193	-15359	Scaf11
chr9	15033560	15034114	55991	9683	Panx1
chr12	69790312	69791530	71091	0	Cdkl1
chr18	58676394	58677207	66307	16912	Isoc1
chrX	164427026	164427749	18700	1516	Piga
chr16	24220822	24221417	108168278	-138132	Gm46545
chr18	88770259	88771107	54607	116140	Socs6
chr7	59314157	59314801	52480	9348	Snhg14
chr12	54200825	54201318	112407	2542	Egln3
chr13	35782842	35783353	12593	20030	Cdyl
chr13	96431751	96432204	271144	3748	Ankdd1b
chr2	131094798	131095291	20612	-8033	Siglec1
chr3	136531404	136532187	70055	-82055	1700030L20Rik
chr7	68373755	68374831	71244	-42571	4933436H12Rik
chr3	104441953	104442452	269473	19059	Lrig2
chr8	104427513	104428081	234663	-4111	Dync1li2
chr9	62847483	62848139	76524	450	Cln6
chr2	163968530	163969032	54401	-25928	Ywhab
chr10	127671255	127671842	17937	-2687	Nab2
chrX	140062331	140063152	279706	0	Nup62cl
chr12	17084542	17085605	73667	-72815	2410004P03Rik
chr1	53777783	53778828	98267	6329	Stk17b
chr11	113339621	113340133	319871	-129952	4732490B19Rik
chr7	45339412	45340237	76787	525	Ppfia3
chr11	85929527	85930149	21387	32762	Tbx4
chr13	74569938	74570400	80898	-69168	Erap1
chr18	76379872	76380510	17126	117380	Smad2
chr14	118675307	118675823	239273	1108	Abcc4
chr11	116436685	116437359	664849	2176	Gm7367
chr3	102759796	102760449	70747	486	Tspan2
chr13	115093598	115094499	105083	-3412	Pelo
chr14	66846045	66846774	12934	21914	Dpysl2
chr4	133431548	133432130	20544	11576	Slc9a1
chr13	46310708	46311519	380842	36987	Stmnd1
chr15	74896218	74897078	67038	0	Ly6m
chr17	23968859	23969607	30943	4140	Prss30
chr9	89230872	89231493	107885	12418	Mthfs
chr1	160042095	160042850	67647	-1534	4930523C07Rik
chr11	102089057	102089659	50997	-542	Mpp2
chr13	102899304	102900201	328329	5585	Mast4
chr10	6977607	6978441	320495	1270	Ipcef1
chr14	57744193	57745107	50523	0	Lats2
chr19	33226955	33227368	100628575	69843	Mir3970
chr3	32421112	32422301	18706	-13850	Pik3ca
chr6	71346762	71347201	12526	23974	Cd8b1
chr7	16192367	16192797	17537	8277	Meis3
chr12	55155466	55155834	665155	96	Srp54b
chr3	96547406	96547824	100038464	9991	Gm15441
chr9	57944548	57945009	20361	4435	Sema7a
chr9	123157014	123157503	21922	6068	Clec3b
chr3	84731193	84732391	320782	40970	Tmem154
chr4	103202129	103202825	242585	11847	Slc35d1
chr4	147776917	147777973	100041677	-1084	Zfp984
chr11	5998491	5998994	12323	1454	Camk2b
chr17	34879451	34880087	193736	0	Zbtb12
chr10	51412743	51413452	14728	-67160	Lilrb4a
chr1	180305070	180305738	277333	22446	Gm5069
chr4	148166916	148167488	230904	6295	Fbxo2
chrX	137019252	137019910	67062	-1494	Slc25a53
chr10	19492457	19493299	102635880	-1344	Gm33104
chr11	32489032	32489749	327900	33662	Ubtd2
chr14	118827499	118828321	58187	-26411	Cldn10
chr7	75415864	75416628	75547	-38906	Akap13
chrX	162915609	162916133	55936	13438	Ctps2
chr10	77646499	77647658	100316811	5275	Mir1930
chr12	112849237	112849888	56696	11064	Gpr132
chr2	104460009	104460813	15259	-20757	Hipk3
chr4	148085194	148085966	11610	-418	Agtrap
chr5	31443890	31444623	269639	-7808	Zfp512
chr1	52748221	52748686	98682	-20759	Mfsd6
chr10	116893734	116894188	237558	2731	Myrfl
chr11	109621178	109621646	52639	-9746	Wipi1
chr11	115054466	115055031	382551	-6057	Cd300ld3
chr12	15804732	15805554	102465204	-3631	Mir6387
chr17	74590037	74590527	12211	-7594	Birc6
chr19	53897823	53898768	18569	-4583	Pdcd4
chr16	3247126	3248072	258859	-344326	Olfr161
chr7	142113628	142114313	108167466	6416	Gm45618
chr2	102732864	102734571	102637542	12175	Gm13872
chr10	115282999	115283871	66687	-31532	Tbc1d15
chr18	67552168	67552589	68166	132	Spire1
chr19	53533872	53534753	240672	4763	Dusp5
chr11	116592401	116592848	11298	-839	Aanat
chr14	118236150	118237488	105245869	0	LOC105245869
chr12	54714084	54714391	66266	-18187	Eapp
chr3	90373330	90373846	26568	15135	Slc27a3
chr6	30735176	30735939	17294	1670	Mest
chr10	4384725	4385238	381990	2237	Zbtb2
chr11	101984103	101985042	72349	0	Dusp3
chr10	68472461	68473244	73287	52523	Cabcoco1
chr15	99395710	99396668	110213	2100	Tmbim6
chr5	64674953	64675492	100042198	-64253	Gm3716
chr5	144877915	144878399	75788	8077	Smurf1
chr9	65432187	65432679	69606	-3103	Mtfmt
chr11	53732260	53732696	16191	11466	Il5
chr7	19303731	19304224	14282	5376	Fosb
chr8	111624728	111625319	52815	3268	Ldhd
chr9	14342038	14342725	75747	27476	Sesn3
chr9	57762468	57763106	102414	1202	Clk3
chr7	67802971	67803933	73904	0	4833412C05Rik
chr1	157410683	157411863	226525	71	Rasal2
chr11	120232585	120233076	268515	0	Bahcc1
chr19	34636749	34637375	112419	3368	Ifit1bl2
chr10	82759592	82760117	18045	-2285	Nfyb
chr16	29981548	29981987	328657	-2364	Gm1968
chr2	65174629	65175803	319876	60192	Cobll1
chr5	139505083	139505498	74973	-18251	4930500L23Rik
chr7	92866374	92867013	74041	7219	Ddias
chr1	136179995	136181202	76422	1738	Mroh3
chr1	88211791	88213211	394436	0	Ugt1a1
chr11	79790193	79790907	723853	63793	Mir365-2
chr7	101362693	101363243	69710	690	Arap1
chr2	180657007	180658049	277353	-14299	Tcfl5
chrX	50930278	50930888	385354	11822	Frmd7
chr11	61193341	61193826	11670	-13711	Aldh3a1
chr3	96936251	96936873	14616	-10231	Gja8
chr6	17922630	17923229	64213	17047	St7
chr7	140908534	140909032	212965	2451	BC024386
chr1	63953424	63954112	433315	-10615	Gm13749
chr11	69803670	69804201	380705	1423	Tmem102
chr12	115967488	115967916	56220	-79808	Zfp386
chr13	43199673	43200173	67046	-28172	Tbc1d7
chr14	37033038	37033904	57811	10804	Rgr
chr3	82145180	82146192	60596	0	Gucy1a1
chr9	21357170	21357715	68682	8807	Slc44a2
chrX	153974431	153975173	625713	36091	Gm15140
chr1	173595719	173596346	623121	2763	Ifi213
chr19	60730265	60730676	332397	-25311	Nanos1
chr8	48427694	48428277	23965	127036	Tenm3
chr11	46084889	46085270	102465996	-17000	Mir8100
chr12	8357229	8357870	58240	39618	Hs1bp3
chr17	50193444	50194101	76438	-2770	Rftn1
chr6	149126582	149127086	320204	-12763	Etfbkmt
chr9	52098580	52099086	102465150	-16537	Mir6244
chr12	17745882	17746999	53602	17656	Hpcal1
chr17	50237256	50237839	446210	-1369	AY702103
chr4	141958007	141958742	329977	-3813	Fhad1
chr9	122191160	122191636	102566	-3541	Ano10
chr13	113270991	113271633	14945	-45083	Gzmk
chr9	123834164	123834586	17281	10020	Fyco1
chr11	22855581	22856264	53625	3281	B3gnt2
chr8	106411957	106412435	22751	-2892	Zfp90
chr9	86628739	86629659	17436	-10002	Me1
chrX	140445653	140446323	19139	-10290	Prps1
chr11	44923140	44923664	13591	11002	Ebf1
chr13	55437171	55437628	26385	-7444	Grk6
chr14	27214076	27214637	71704	-23402	Arhgef3
chr19	24958566	24958968	226043	2648	Cbwd1
chr1	86580318	86580968	18582	1549	Pde6d
chr10	96726646	96727861	12226	109092	Btg1
chr6	86928634	86929049	269774	-30064	Aak1
chr6	129945052	129945761	16636	-27402	Klra5
chr18	57284628	57285636	73137	-69097	Prrc1
chr18	11219377	11220313	14465	160330	Gata6
chr12	25012895	25013571	77480	-3415	Kidins220
chr14	54701280	54701741	110794	10433	Cebpe
chr15	102980663	102981994	15427	3631	Hoxc9
chr18	46514302	46515274	240263	10697	Fem1c
chr2	71852146	71852545	16403	2709	Itga6
chr4	40906264	40906737	20731	-13315	Spink4
chr6	54708621	54709030	68235	26819	Mturn
chr1	87975193	87975843	227334	55	Usp40
chr1	165091603	165092310	75857	0	4930568G15Rik
chr2	122438519	122439543	269346	-204	Slc28a2
chr4	119223505	119224105	75180	-5288	Tmem269
chr7	19029235	19029695	68188	4809	Sympk
chrX	107231182	107231655	213439	-24223	Gpr174
chr11	54984097	54985083	57783	-21180	Tnip1
chr3	79592861	79593677	67738	-12	Ppid
chr9	24879606	24880125	102631612	-94083	E130101E03Rik
chrX	12839575	12840050	552913	77031	Gm14634
chr11	103054561	103055194	72469	16556	Plcd3
chr16	17694693	17695349	94112	27472	Med15
chr3	101066012	101066626	19221	6823	Ptgfrn
chr6	48593340	48594585	58887	0	Repin1
chr7	101113431	101113847	207278	4549	Fchsd2
chr9	115298883	115299583	68292	10838	Stt3b
chr3	142645880	142646334	102465200	-21934	Mir6381
chr15	5250149	5250682	19219	-5962	Ptger4
chr4	141261008	141261486	213649	14082	Arhgef19
chr9	18277461	18277927	66917	-14198	Chordc1
chr9	108630619	108631207	23807	-475	Arih2
[truncated: 5,247 more rows]

## Sheet: list_gene_TCR_for_pathways_IDR_
Chromosome	start	end	Gene ID	distance to TSS	Gene Symbol
chr1	85957266	85960305	227326	702	Gpr55
chr5	57714574	57719222	319216	0	4932441J04Rik
chr5	57714574	57719222	319216	0	4932441J04Rik
chrX	38249580	38252500	245386	0	Tmem255a
chr8	3462470	3465965	69129	1680	Pex11g
chr13	112799737	112801921	19012	0	Plpp1
chr11	94276697	94277713	67684	15510	Luc7l3
chr2	177925250	177926478	78703	0	Zfp972
chr3	10204780	10206100	11770	2476	Fabp4
chr12	109444966	109446830	13386	-5993	Dlk1
chr11	106781513	106785188	100526469	0	Mir3064
chr2	115588876	115591257	399568	7075	BC052040
chr5	97008507	97010665	140780	10818	Bmp2k
chr1	183179582	183181225	68897	-32051	Disp1
chr9	92541611	92543174	26432	0	Plod2
chr12	103058645	103060013	217843	0	Unc79
chr9	124256319	124257981	630836	53918	2010315B03Rik
chr3	145945753	145947615	66421	6667	2410004B18Rik
chr13	91133245	91135099	66795	-7635	Atg10
chr3	40525038	40526719	100040882	-2126	1700017G19Rik
chr13	21274970	21276730	14780	16001	Gpx5
chr18	41860672	41862338	77619	88856	Prelid2
chr9	48532006	48533506	434402	36564	Gm5617
chr15	7030257	7032057	16880	-58557	Lifr
chr7	97624388	97625991	75448	19121	Rsf1os1
chr18	30267074	30268134	225326	-4613	Pik3c3
chr2	164793177	164795242	170789	1247	Acot8
chr9	45235468	45237002	102466803	29705	Mir7086
chr16	23111199	23114091	100217420	443	Snora81
chr3	127789415	127791563	211550	0	Tifa
chr13	74024895	74026897	72948	15476	Tppp
chr5	109551016	109552766	57914	3707	Crlf2
chr5	109551016	109552766	57914	3707	Crlf2
chr18	60623621	60625178	104027	0	Synpo
chr2	23005324	23006910	11308	33194	Abi1
chr6	67480124	67482241	209590	9614	Il23r
chrX	68683371	68686052	14265	4554	Fmr1
chr4	12170860	12172284	68099	0	Fam92a
chr11	59847033	59848771	103850	0	Nt5m
chr12	36380807	36382398	75847	0	Crppa
chr7	3301886	3303830	18752	0	Prkcg
chr6	39117410	39118895	243771	0	Parp12
chr19	6839919	6841642	56613	0	Rps6ka4
chr2	112222137	112223535	99010	-15933	Lpcat4
chr2	37548479	37549823	338346	31853	Gpr21
chr2	37548479	37549823	338346	31853	Gpr21
chr5	75155701	75157493	18595	0	Pdgfra
chr11	119252378	119253705	207607	0	Ccdc40
chr3	30952226	30953100	241915	12835	Phc3
chr8	83664824	83666735	19216	0	Ptger1
chr6	98632282	98633376	330390	-289528	Gm765
chr18	58555711	58557369	225579	0	Slc27a6
chr2	164093457	164094588	58231	-5132	Stk4
chr3	104795790	104797160	11853	3807	Rhoc
chr17	35306275	35307279	15006	-13126	H2-Q1
chr12	76176639	76178275	13983	0	Esr2
chr12	76176639	76178275	13983	0	Esr2
chr5	121329400	121330888	269700	9377	Hectd4
chr6	115773715	115775054	67088	0	Cand2
chr6	88782517	88783559	23945	-39571	Mgll
chr1	73935385	73937529	21961	3485	Tns1
chr2	68915706	68916927	241447	-30333	Cers6
chr14	122463649	122465853	65100	0	Zic5
chr3	144627745	144629215	93684	50093	Selenof
chr14	24778840	24779849	20088	287691	Rps24
chr17	32189052	32190200	71932	0	Ephx3
chr5	149428086	149429135	75860	-10525	Tex26
chr9	108691710	108693233	19087	0	Prkar2a
chr1	133134094	133135696	108954	2750	Ppp1r15b
chr12	100710977	100712248	73086	832	Rps6ka5
chr2	75964509	75965470	620631	12700	Ttc30a2
chr11	69088147	69089892	22318	0	Vamp2
chr16	30308433	30310088	14729	691	Gp5
chr17	34068847	34070536	12815	6426	Col11a2
chr8	92329171	92330211	71296	16659	Crnde
chr9	96959626	96961407	211949	10568	Spsb4
chr9	104276875	104278254	235567	-13945	Dnajc13
chr3	96883549	96884763	67549	-7341	Gpr89
chr2	84839339	84841243	72401	0	Slc43a1
chr6	122528717	122530249	50530	6218	Mfap5
chr5	99727820	99729629	319818	0	A930011G23Rik
chr9	119087798	119088868	18799	0	Plcd1
chr10	124138085	124138957	75030	-330117	4930503E24Rik
chr6	57795370	57797674	232023	26966	Vopp1
chr10	3332844	3334401	76142	-31656	Ppp1r14c
chr2	33542732	33544357	71834	-74173	Zbtb43
chr2	66408754	66410401	20265	0	Scn1a
chr9	7553464	7554751	17394	-3705	Mmp8
chr13	23411754	23413504	30946	10362	Abt1
chrX	150510236	150512021	11656	-35354	Alas2
chr11	68973252	68974065	57785	0	Rangrf
chr11	86992849	86994040	77864	0	Ypel2
chr10	93640636	93642254	57764	0	Ntn4
chr7	30811635	30812700	233079	8277	Ffar2
chr3	108226023	108227487	17306	0	Sypl2
chrX	7375452	7376553	100270707	0	Gm14379
chr15	79040469	79041432	14429	-453	Galr3
chr3	93443544	93445458	99681	1214	Tchh
chr9	119092691	119094039	18799	0	Plcd1
chr2	93976025	93977365	70852	-2669	Alkbh3os1
chr17	31136243	31137209	21786	-6597	Tff3
chr3	39370459	39371852	329628	479517	Fat4
chr17	22165563	22166548	210853	0	Zfp947
chr11	78826271	78827138	66274	0	Lyrm9
chr6	100563075	100564220	73395	35675	1700049E22Rik
chr13	54574748	54575626	56795	0	Arl10
chr11	49090110	49091212	15953	1846	Ifi47
chr2	19630367	19631727	71198	-26025	Otud1
chr4	106598304	106599073	242602	8322	Lexm
chr7	138919031	138920013	12176	-9512	Bnip3
chr10	80628830	80629429	103236	-227	Csnk1g2
chr13	95006988	95007843	218460	-9741	Wdr41
chr14	54350876	54351761	69089	-9080	Oxa1l
chr11	115160831	115161962	26941	-1379	Slc9a3r1
chr11	105589142	105590219	77097	0	Tanc2
chr17	56424902	56426318	19280	0	Ptprs
chr14	78306765	78307685	21943	358	Tnfsf11
chr10	57755189	57756218	18768	27208	Pkib
chr2	158555387	158556701	545481	13650	Arhgap40
chr1	143653431	143654931	26878	12767	B3galt2
chr12	113097620	113100094	116870	0	Mta1
chr10	83533284	83534402	216188	0	Aldh1l2
chr1	74242050	74244213	76709	5500	Arpc2
chr9	45411748	45412742	11936	4576	Fxyd2
chr2	84837682	84838929	72401	0	Slc43a1
chr7	111068816	111070514	13690	2637	Eif4g2
chr12	70476685	70477936	72736	16844	Tmx1
chr6	122491146	122492298	108653	-4641	Rimklb
chr4	44674534	44675457	18507	8358	Pax5
chr14	70519867	70521050	12153	0	Bmp1
chr11	83523659	83525037	629303	-1484	Heatr9
chr5	113034983	113036208	320129	-19192	Grk3
chrX	73242531	73243442	72891	0	Xlr4c
chr9	14523251	14524115	66070	15444	Cwc15
chr2	172831043	172832199	12162	107893	Bmp7
chr19	47168145	47169412	18011	-9408	Neurl1a
chr3	58622258	58623360	545527	13847	Erich6
chr18	34827125	34828258	277250	1289	Kdm3b
chr4	135406034	135406688	230822	-7807	Ncmap
chr8	33663122	33663850	14782	-5152	Gsr
chr10	7482951	7484655	77777	-9313	Ulbp1
chr16	77019356	77020950	30940	5569	Usp25
chr9	79685878	79686651	12816	31843	Col12a1
chr7	44590475	44591049	16504	0	Kcnc3
chr17	33817395	33818082	80880	0	Kank3
chr10	18138867	18139919	100045792	0	Ect2l
chr1	44032093	44033555	433294	-12059	Mettl21c
chr13	112998313	112999294	622408	4468	Mcidas
chr17	46557310	46558611	20807	-1135	Srf
chrX	7653383	7654144	54630	-3116	Prickle3
chr17	6476340	6477416	547127	-9318	Tmem181b-ps
chr5	105192169	105193026	626578	28950	Gbp10
chr8	19706613	19708049	626415	-21527	4930467E23Rik
chrX	74204375	74205151	192176	21328	Flna
chr9	109094643	109096221	235611	0	Plxnb1
chr10	10557532	10558534	67844	0	Rab32
chr3	60819611	60820424	18441	-182371	P2ry1
chr12	117412373	117413544	432713	-75351	Gm5441
chr9	55102092	55102712	109161	-46142	Ube2q2
chr13	24230523	24231450	68732	9094	Carmil1
chr15	31356701	31357324	67434	10208	Ankrd33b
chr7	44949972	44950785	22116	-3529	Tsks
chr15	76037180	76038161	105782	9659	Scrib
chr11	69092264	69093295	18626	-1922	Per1
chr7	114580425	114581702	244209	-17453	Cyp2r1
chr2	115587082	115588061	399568	5281	BC052040
chr2	122218058	122219159	20322	-15590	Sord
chr17	34179796	34181348	16912	2201	Psmb9
chr16	77128091	77129094	30940	44191	Usp25
chr9	7594851	7595747	234911	23388	Mmp27
chr13	65034790	65035508	238683	1732	Spata31d1c
chr18	89076163	89076979	102466633	104133	Mir6359
chr9	27003548	27004357	77862	488	Thyn1
chr13	15845748	15846756	328190	38505	A530046M15Rik
chr11	4260396	4261729	16878	2839	Lif
chr14	12307226	12308393	218734	19845	3830406C13Rik
chr3	108381544	108382733	100038453	1008	Gm12522
chr5	138193720	138195154	330216	0	Mblac1
chr6	52245619	52246827	15396	0	Hoxa11
chr4	6292318	6293566	13122	-16685	Cyp7a1
chr12	72834756	72835857	19042	48342	Ppm1a
chr1	181117020	181117750	67459	-11874	Nvl
chr13	23285263	23286927	74061	6913	4933404K08Rik
chr11	78094398	78095271	216971	0	Fam222b
chr4	138724544	138725429	18781	0	Pla2g2c
chr9	55125989	55126698	109161	-22156	Ube2q2
chr7	4145540	4146685	232798	820	Leng8
chr13	91168943	91170359	66795	-43333	Atg10
chr14	12289721	12290727	218734	2340	3830406C13Rik
chr13	118349836	118351489	59054	35763	Mrps30
chr2	163787539	163788852	22403	-32009	Ccn5
chrX	85772151	85772926	14933	3698	Gk
chr10	80917293	80918542	16907	0	Lmnb2
chr18	46573579	46574754	225471	0	Ticam2
chr13	58273207	58274986	56278	0	Gkap1
chr11	83963942	83964921	217030	0	Synrg
chr16	90829794	90830740	70967	-68	Eva1c
chr16	98041476	98042113	245305	32847	B230307C23Rik
chr15	54919550	54920466	18606	0	Enpp2
chr7	28547583	28548979	233038	-329	Nccrp1
chr11	84067642	84068833	56405	0	Dusp14
chr16	29573940	29574559	74143	-4775	Opa1
chr9	82961256	82962261	83946	12007	Phip
chr4	133212411	133213254	14748	0	Gpr3
chr4	129048515	129050084	75234	-8187	Rnf19b
chr2	94142442	94143690	56348	14203	Hsd17b12
chr18	41979000	41980277	332309	18772	Grxcr2
chr4	46374507	46375440	74753	13978	Trmo
chr4	149487708	149488255	69151	2375	Lzic
chr5	114978786	114980046	21405	-7719	Hnf1a
chr14	47334768	47335871	218975	23820	Mapk1ip1l
chr13	95373563	95374459	66549	875	Aggf1
chr3	105756357	105757755	109905	-6029	Rap1a
chr11	59652884	59653397	26936	-7908	Mprip
chr6	89421340	89422207	18844	-58720	Plxna1
chr4	32982431	32984073	52187	0	Rragd
chr7	44952000	44953220	22116	-1094	Tsks
chr7	98579711	98580893	233545	14123	Emsy
chr7	139400218	139401411	212111	0	Inpp5a
chr1	92921409	92922682	108657	3993	Rnpepl1
chr14	41050406	41051091	71200	18117	Dydc2
chr5	109554155	109555077	57914	1396	Crlf2
chr2	145233396	145234693	94249	-7918	Slc24a3
chr9	121646856	121647509	22354	3805	Vipr1
chr2	118703406	118704814	383787	0	Ankrd63
chr15	101485764	101486686	100126226	1382	Krt83
chr1	55528559	55529264	227120	122638	Plcl1
chr15	11716096	11716647	18162	174341	Npr3
chr13	21279017	21280073	14780	12658	Gpx5
chr4	45513441	45514444	230126	15886	Shb
chr5	8489641	8490158	319653	45876	Slc25a40
chr16	95262733	95263485	102633941	-3031	Gm31641
chr15	74996340	74997531	110454	103	Ly6a
chr7	128297700	128298688	233913	0	BC017158
chr17	25474439	25475125	71840	135	Tekt4
chr15	77756776	77758594	239552	0	Apol8
chr10	52385219	52385895	66650	-3077	Nepn
chr17	71334072	71335014	100043644	6752	Gm4566
chr17	8143763	8144615	100037283	3170	Rnaset2a
chr15	36395799	36397533	68839	99182	Ankrd46
chr7	3705519	3707592	76846	0	Rps9
chr5	140580005	140581305	77998	-14934	Grifin
chr7	120097783	120098782	233806	-3571	Tmem159
chr12	98677008	98677799	24000	5951	Ptpn21
chr6	92100032	92101426	22026	7599	Nr2c2
chr6	67565601	67566684	75070	0	4930515G16Rik
chr14	20810953	20811893	102631887	16714	Gm30108
chr17	28800308	28801253	268936	0	Brpf3
chr8	34120257	34121031	234155	5227	Mboat4
chr10	84533339	84534676	216197	0	Ckap4
chr18	14824228	14825255	72504	40983	Taf4b
chr2	31572147	31573130	320267	0	Fubp3
chr3	144558001	144559051	23908	10830	Hs2st1
chr12	8306353	8307390	238057	-4399	Gdf7
chr13	89669853	89671234	13003	6887	Vcan
chr18	84922725	84923393	50764	-11389	Fbxo15
chr6	72644387	72644957	100038714	8134	Gm15401
chrX	135839436	135840400	245607	0	Gprasp2
chr11	109364271	109365625	100036768	-617	Gm11696
chr1	175936143	175937003	226720	15814	Becn2
chr5	93179310	93180655	12453	7565	Ccni
chr5	143974979	143975947	231874	16637	Ccz1
chr14	30459805	30460308	75901	-19227	Dcp1a
chr8	117772078	117773001	68533	28926	Mphosph6
chr15	80225247	80226079	239555	-7939	Mief1
chr3	97661092	97661687	108097	2878	Prkab2
chr7	16196726	16198144	71723	6057	Dhx34
chr13	75738498	75739552	192657	-6799	Ell2
chr17	78603842	78604827	74199	29897	Vit
chr2	92055384	92056332	26427	-30882	Creb3l1
chr16	15886456	15887546	12609	0	Cebpd
chr1	54250342	54251142	78016	0	Ccdc150
chr1	84780240	84781286	14897	12265	Trip12
chr3	70103717	70105117	229389	96104	Otol1
chr17	57219122	57220267	12266	0	C3
chr7	31126852	31127815	20266	0	Scn1b
chr6	125244553	125245058	21940	-7543	Cd27
chr4	133906732	133907599	20111	-18935	Rps6ka1
chr10	58299045	58299595	70297	635	Gcc2
chrX	93889334	93890200	236900	-57133	Pdk3
chr5	129063195	129063762	243277	-32988	Adgrd1
chr11	100570403	100571388	12799	-3516	Cnp
chr11	4319149	4319992	16878	52054	Lif
chr9	99479075	99479956	69797	8654	1600029I14Rik
chr3	35972982	35973979	72039	2608	Mccc1
chr2	38931669	38932517	241327	0	Olfml2a
chrX	122396610	122397998	54561	0	Nap1l3
chr2	83695170	83696017	16410	-28380	Itgav
chr10	130536099	130536927	625131	-38703	Vmn2r87
chr19	23758079	23759389	319924	0	Apba1
chr4	149322196	149323001	63958	8831	Ube4b
chr13	68569488	68570410	210009	-3272	Mtrr
chr8	3670302	3670962	100503924	1400	Fcor
chr18	34335529	34336012	66384	4353	Srp19
chr17	6599360	6600026	100040531	-1645	Dynlt1f
chr11	16948578	16949207	72735	1835	Eldr
chr11	101416988	101417852	69684	0	Aarsd1
chr10	77962570	77963310	28240	4147	Trpm2
chr4	49626673	49627475	109331	-4531	Rnf20
chr9	60687601	60688400	102747	0	Lrrc49
chr4	88934087	88935839	106557447	2682	LOC106557447
chr3	127844647	127845556	211556	-7124	Ap1ar
chr14	60086233	60087173	50769	0	Atp8a2
chr13	24937304	24938140	214579	0	Aldh5a1
chr2	6078268	6079864	326622	27841	Upf2
chr16	43801823	43802481	13490	39602	Drd3
chr6	119635505	119636490	22419	-91158	Wnt5b
chr7	143907035	143907986	102465217	-25129	Mir6404
chr2	93410931	93412430	639658	7384	Gm13807
chr4	21813726	21814729	77593	29002	Usp45
chr7	19589257	19590497	53609	-590	Clasrp
chr18	10524478	10525042	381157	13773	Greb1l
chr6	30546704	30547393	232680	62	Cpa2
chr15	36210338	36211149	26942	0	Spag1
chr2	18799625	18800447	66774	1371	Carlr
chr1	152778321	152779746	67771	9822	Arpc5
chr9	7713984	7715008	102722	-18353	AV064505
chr15	76440107	76440631	223658	-414	Mroh1
chr5	109553103	109553923	57914	2550	Crlf2
chr7	6359212	6359653	330463	-3627	Zfp78
chr9	103134092	103135104	270192	22285	Rab6b
chrX	105104123	105104810	107528	-15568	Magee1
chr8	80974539	80975838	74841	39075	Usp38
chr1	154787724	154788759	12290	28182	Cacna1e
chr1	184853054	184854439	67247	-6603	2021-03-02
chrX	7692820	7693321	209416	-3810	Gpkow
chr10	53346451	53347123	100038725	2700	Cep85l
chr3	97867650	97868746	83679	0	Pde4dip
chr12	76752614	76753459	211151	-12079	Churc1
chr18	61614218	61614970	545261	-24572	Bvht
chr19	33589523	33589999	381236	155	Lipo3
chr2	127135216	127135806	215387	-1262	Ncaph
chr6	145256629	145257376	100039495	6100	Gm15706
chr9	64022826	64023404	17130	-767	Smad6
chr4	44672356	44673351	18507	10464	Pax5
chr5	35893015	35893651	70292	0	Afap1
chr6	50159434	50160506	56524	-19794	Mpp6
chr8	92364021	92365238	54352	6272	Irx5
chr1	178182093	178182919	78825	-4498	Desi2
chr15	74993674	74994998	110454	2636	Ly6a
chr16	3858958	3859893	385674	11690	Zfp174
chr3	79535594	79536273	329679	-20342	Fnip2
chr11	102496615	102497201	237943	11246	Gpatch8
chr17	56757518	56758571	18188	0	Nrtn
chr14	16377678	16378804	21974	-10773	Top2b
chr5	30240571	30241177	28042	7897	Selenoi
chr12	100728524	100729700	73086	-1541	Rps6ka5
chr2	90866472	90866965	56428	3013	Mtch2
chr11	78037598	78038668	14252	0	Flot2
chr6	127825415	127825952	102466996	-37272	Mir7233
chr3	144397622	144398611	23908	171270	Hs2st1
chr13	22608829	22609674	171250	11461	Vmn1r206
chr6	14900509	14901931	114142	0	Foxp2
chr17	23785992	23786418	76917	0	Flywch2
chr10	62885978	62887206	52463	118	Tet1
chr13	113202617	113203539	71690	-6120	Esm1
chr11	101562340	101562872	17966	554	Nbr1
chr1	139413155	139414011	102638197	4877	Gm34816
chr13	62626686	62627570	211378	-2504	6720489N17Rik
chr4	133609594	133610676	503610	2358	Zdhhc18
chr2	35397318	35397986	74854	-143	4930402F06Rik
chr16	90349677	90350159	26559	-35854	Hunk
chr11	33706715	33707241	216643	-127756	Gabrp
chr17	71677685	71678551	320159	4420	Togaram2
chr16	21814633	21815545	71751	-10397	Map3k13
chr10	71217896	71218693	78638	16151	1700113B09Rik
chr16	45181410	45182535	67841	15527	Atg3
chr10	88727086	88727752	237433	2964	Gm4925
chr13	96924143	96925541	218476	0	Gcnt4
chr6	56764776	56766360	78937	23863	Avl9
chr5	28326837	28328016	381626	9635	Rbm33
chr3	52857016	52858078	622124	69588	Gm20750
chr6	83437082	83437726	194388	3949	Tet3
chr13	61241319	61242001	56094	13357	Cts8
chr1	9967170	9968725	100039596	0	Tcf24
chr16	23181172	23182107	105246089	5884	C730014E05Rik
chr3	89953384	89953869	54667	-19	Atp8b2
chr3	153275869	153276751	75489	21898	1700012D16Rik
chr7	127628650	127629080	320683	-12853	Zfp629
chr16	38503446	38503948	76916	18693	Timmdc1
chr7	17055969	17056772	53417	0	Hif3a
chr12	84100406	84101659	217700	0	Acot6
chr5	144125725	144126759	231876	25289	Lmtk2
chr15	66535957	66536840	213068	24263	Tmem71
chr2	173186302	173187241	58203	31656	Zbp1
chr8	126151393	126152165	210027	-146393	Slc35f3
chr5	134631651	134632728	22384	6574	Eif4h
chr3	130689645	130690212	66357	19232	Ostc
chr8	22536268	22537453	20516	30042	Slc20a2
chr17	87665385	87665959	17685	-6371	Msh2
chr1	6223930	6224558	12421	-3444	Rb1cc1
chr9	21601927	21602427	666043	5900	Gm7904
chr11	32768667	32769424	69351	55138	Smim23
chr14	102994856	102995636	239217	-12219	Kctd12
chr15	73423088	73424183	14083	0	Ptk2
chr7	30832257	30833130	233079	-8482	Ffar2
chr3	19693829	19694828	12918	568	Crh
chr2	167688162	167689421	12608	0	Cebpb
chr12	100681408	100682182	73086	30898	Rps6ka5
chr2	120852562	120853648	100502700	1845	AV039307
chr13	90926389	90927542	66475	2204	Rps23
chrX	93596598	93597744	18968	34371	Pola1
chr5	20791731	20793086	68770	12621	Phtf2
chrX	136707625	136708611	237052	0	Tceal1
chr2	62685052	62686407	227960	0	Gca
chr1	139262748	139263762	170788	-6986	Crb1
chr2	29102315	29103189	22130	18906	Ttf1
chr5	143917347	143917988	18861	-1591	Pms2
chr9	21962118	21962886	13857	0	Epor
chr1	133073298	133074027	240752	27286	Pik3c2b
chr9	122398661	122399286	654800	0	A730085K08Rik
chrX	61185875	61187117	631990	-317	Cdr1
chr9	102716989	102717938	56332	0	Amotl2
chr3	79504286	79504967	329679	-3764	Fnip2
chr3	146345127	146345657	100038607	33287	Gm10636
chr8	8984080	8985740	71249	146548	4933430N04Rik
chr9	63134841	63136210	207667	10770	Skor1
chr6	29395614	29397041	232664	0	Ccdc136
chr1	102628086	102628430	100504525	1472277	Gm20268
chr14	52101224	52102170	15381	1799	Hnrnpc
chr9	123722834	123723567	93730	-5137	Lztfl1
chr10	57463238	57463746	74928	22605	4930467K11Rik
chr5	20332493	20333056	50791	104307	Magi2
chr8	13889587	13890687	66423	0	Coprs
chr3	30948534	30949229	241915	-15423	Phc3
chr3	59211465	59212249	74191	-583	P2ry13
chr11	78864570	78865300	66274	37941	Lyrm9
chr5	114775327	114776075	26431	0	Git2
chr9	107545427	107546030	114602	-1268	Zmynd10
chr19	5447396	5448370	14283	0	Fosl1
chr3	40522509	40523863	100040882	0	1700017G19Rik
chr8	25059315	25060438	330723	-20353	Htra4
chr10	72669359	72670491	52696	13115	Zwint
chr4	120909715	120910584	73172	14421	Exo5
chr5	8800693	8802018	330031	-2170	Gm5106
chr7	30216531	30217202	66411	9798	Tbcb
chr11	50231258	50231763	102466765	-482	Mir6919
chr9	37406034	37406813	74144	3988	Robo4
chr4	146455369	146456944	433791	6346	Zfp992
chr1	84742088	84743022	14897	6255	Trip12
chr6	28426998	28427531	56223	-258	Fscn3
chr3	145537787	145538377	71355	-6596	Col24a1
chr2	68784657	68785161	75721	68366	4932414N04Rik
chr9	77834433	77835157	14629	68291	Gclc
chr6	67510683	67511214	209590	-18828	Il23r
chr11	69196878	69197713	11688	0	Alox8
chr13	17746095	17746961	100316665	-512	Mir466i
chr4	43834505	43835294	100040268	1223	Olfr157
chr14	37127061	37128269	66092	6870	Ghitm
chr9	50547855	50548702	16173	-6125	Il18
chr5	143269266	143270453	54201	0	Zfp316
chr13	52921424	52922569	11992	1275	Auh
chr1	172562600	172563683	240916	2694	Vsig8
chr10	128645382	128646570	102633634	0	Gm26876
chr8	3645766	3646234	20911	4154	Stxbp2
chr2	101982923	101983775	76501	96660	Commd9
chr2	83698233	83698908	16410	-25489	Itgav
chr2	163838036	163838533	241769	-15118	Kcnk15
chr10	93634530	93635665	57764	-5016	Ntn4
chr4	141183672	141184349	76166	-29607	Cplane2
chr4	41715141	41716152	69961	-1607	Rpp25l
chr8	96552428	96553043	14719	-663881	Got2
chr14	120137356	120138323	239283	-94921	Oxgr1
chr9	100569811	100571118	245020	0	Slc35g2
chr2	74749197	74749954	102634401	-2730	Gm14424
chr7	97574087	97574581	66273	1072	Aamdc
chr7	110800960	110801493	67150	19790	Rnf141
chr4	149063697	149064527	56273	35282	Pex14
chr13	12649889	12651232	664862	0	Gpr137b-ps
chr10	81304783	81305231	18717	-5457	Pip5k1c
chr2	60216184	60216983	57438	6111	2021-03-07
chr19	47890445	47891415	68214	20183	Gsto2
chr9	106148140	106149432	387153	-4692	Mir135a-1
chr11	116949804	116950326	268510	2469	Mgat5b
chr2	156392778	156393184	347740	0	2900097C17Rik
chr10	21470096	21471141	237320	92749	Aldh8a1
chr11	43412705	43413220	30939	9766	Pttg1
chr7	120670096	120670733	67983	0	Pdzd9
chr12	78858008	78859018	73834	2477	Atp6v1d
chr6	100580804	100581828	73395	53404	1700049E22Rik
chr16	17460084	17460729	12929	7608	Crkl
chr16	49016552	49017215	224171	715	Cip2a
chr7	4806369	4807068	77891	4838	Ube2s
chr7	121077349	121078375	80719	-2777	Igsf6
chr8	40634342	40635068	54384	0	Mtmr7
chr2	34671293	34672273	66691	12020	Gapvd1
chr3	30610856	30611469	80732	-2042	Mynn
chr6	50009206	50009793	56524	-100448	Mpp6
chr11	115321950	115322737	16470	0	Ush1g
chr1	74854602	74855094	12570	0	Cdk5r2
chr6	90422455	90423327	243538	5068	Cfap100
chr12	36067166	36068163	432649	-22216	Gm5434
chr16	37042548	37043362	77782	2112	Polq
chr14	105482814	105483801	74864	-14987	4930449E01Rik
chr18	68337145	68337785	17203	0	Mc5r
chr12	32897049	32897917	74076	55866	4933406C10Rik
chr4	86924852	86925508	230379	-5183	Acer2
chr15	94478518	94479376	223838	-13100	Adamts20
chr7	19749512	19750667	19294	0	Nectin2
chr10	43452010	43452737	331623	-26094	Bend3
chr18	6055560	6056077	75415	13863	Arhgap12
chr5	35462172	35462905	242939	62666	Cpz
chr6	122492480	122493358	108653	5403	Rimklb
chr5	92234841	92235699	19023	-5820	Ppef2
chr5	20913312	20914164	212090	31121	Tmem60
chr5	140663854	140664354	74239	1887	Iqce
chr6	87748103	87748957	58229	-4565	Efcc1
chr7	25424351	25424874	232983	-11465	Cxcl17
chr10	111320550	111321073	71769	21871	Bbs10
chr12	110775759	110776627	69641	-17477	Wdr20
chr19	59418042	59418497	13797	-39875	Emx2
chr6	136920269	136921173	69187	967	Erp27
chrX	73880218	73881106	16728	0	L1cam
chr11	87073845	87074364	66569	0	Gdpd1
chr4	98395109	98396477	12695	0	Patj
chr18	74294250	74295378	74453	0	Cfap53
chr3	37605621	37606444	75947	-7469	4930594O21Rik
chr15	83569647	83570165	12257	5772	Tspo
chr6	29747927	29748920	319757	12233	Smo
chr5	35672982	35673488	78558	-1429	Htra3
chr10	83182105	83183036	338365	121339	Slc41a2
chr13	73513060	73513699	13162	-23048	Slc6a3
chr2	143862476	143863502	12075	0	Bfsp1
chr10	21465313	21466005	237320	87966	Aldh8a1
chr7	25082434	25083105	232976	5150	Zfp574
chr4	155700380	155700863	68991	-3937	Ssu72
chr9	31082068	31082791	19143	20129	St14
chr1	91366000	91366627	227358	0	Erfe
chr16	91587586	91588392	77975	9272	Tmem50b
chr19	34661900	34662569	15957	21029	Ifit1
chr8	94941813	94942998	382045	7646	Adgrg5
chr1	165174052	165174854	83993	-13279	Tbx19
chr2	145161066	145161565	94249	-6189	Slc24a3
chr7	78595707	78596527	18213	-17299	Ntrk3
chr16	8655550	8656144	54128	6958	Pmm2
chr10	79994342	79995174	27403	-1320	Abca7
chr10	89383447	89383926	320091	-38802	Ano4
chr17	71254477	71255109	246707	297	Emilin2
chr7	138840495	138841146	52432	-4933	Ppp2r2d
chr5	103999688	104000352	114664	21486	Hsd17b11
chr7	105816711	105817169	27397	-5612	Mrpl17
chr16	97523039	97523498	52793	-8223	Fam3b
chr10	127218330	127218775	117150	-6745	Pip4k2c
chr6	92094044	92094839	22026	1611	Nr2c2
chr12	118846260	118847449	320145	0	Sp8
chr14	75803462	75804077	67554	-16425	Slc25a30
chr15	95773435	95773917	105722	-16926	Ano6
chr10	57745254	57745948	18768	17273	Pkib
chr12	101717953	101718968	74413	0	Tc2n
chr19	41597095	41598227	102465884	8444	Mir8091
chr3	97796354	97797168	83679	27453	Pde4dip
chr10	87552463	87553240	18478	5790	Pah
chr2	90889583	90890370	67445	3723	C1qtnf4
chr2	93028912	93029813	433456	0	4631405J19Rik
chr12	103143907	103144557	217843	9366	Unc79
chr2	168200151	168201151	11538	5558	Adnp
chr6	142658935	142659451	20928	42767	Abcc9
chr8	117776004	117776590	68533	25337	Mphosph6
chr11	118348547	118349296	58251	-6047	Cep295nl
chr3	64204856	64205660	100125586	-62928	Vmn2r2
chr1	87217922	87218394	26987	3636	Eif4e2
chr5	34579376	34579912	102466999	5225	Mir7036b
chr8	121898032	121898906	20539	-1530	Slc7a5
chr1	75248106	75248836	56812	6697	Dnajb2
chr13	67687457	67688119	408068	-386	Zfp738
chr7	139068046	139068665	74004	3405	Jakmip3
chr8	92333181	92334007	71296	12863	Crnde
chr9	107728898	107729357	83486	14877	Rbm5
chr7	104602992	104603604	258817	-5813	Olfr655
chr9	45329531	45330149	72229	-7452	Lncbate3
chrX	100789289	100789928	53310	-6649	Dlg3
chr19	40821285	40822111	240665	-9168	Ccnj
chr10	18119586	18120177	19707	-2007	Reps1
chr2	71545765	71546561	13392	0	Dlx2
chr17	35115350	35116038	266614	0	Ly6g5b
chr11	7161451	7161920	432530	1569	Adcy1
chr14	76216523	76217642	72893	-33815	2900040C04Rik
chr13	38936298	38937429	108652	5723	Slc35b3
chr19	32680107	32681302	67979	30996	Atad1
chr12	71073078	71073762	238247	24737	Arid4a
chr1	92632556	92633878	66915	6031	Cops9
chr12	103056772	103057789	217843	-1290	Unc79
chr10	18061398	18062302	19707	5394	Reps1
chr17	33995459	33996654	14972	503	H2-K1
chr18	42010850	42011331	332309	-11801	Grxcr2
chr1	136233976	136234825	67313	0	Inava
chr13	75877863	75878536	73296	-468	Rhobtb3
chr15	36231244	36232204	26942	0	Spag1
chr9	59482378	59482842	23806	3214	Arih1
chrX	135752658	135753315	102465755	5942	Mir7646
chr1	55404318	55404839	227120	-1082	Plcl1
chr5	146303045	146303916	264064	6680	Cdk8
chr13	62763750	62764218	751548	3011	Mir713
chr16	17461534	17462242	12929	9058	Crkl
chr14	51902741	51903256	29811	5685	Ndrg2
chr1	133052974	133053463	240752	6962	Pik3c2b
chr16	59403641	59404305	328699	-3027	Gabrr3
chr17	57108673	57109368	100169874	-2731	Gm11110
chr3	87803815	87804655	23920	1872	Insrr
chr2	150678314	150678895	68738	-9814	Acss1
chr7	141063963	141064617	330671	0	B4galnt4
chr9	35282233	35282840	71133	1128	4933422A05Rik
chr5	31520512	31521010	72195	4258	Supt7l
chr17	24745522	24745984	328779	-7004	Hs3st6
chr17	66131159	66131666	320209	-7259	Ddx11
chr3	38280100	38280694	71342	-71981	5430434I15Rik
chr7	34671923	34672415	233107	-16414	Kctd15
chr14	30578870	30580217	100526475	6721	Mir3076
chr8	124942814	124943510	112405	5814	Egln1
chr1	178392601	178393414	68226	-12671	Efcab2
chr14	70823972	70824690	73648	-28243	2410012E07Rik
chr1	59921349	59922027	72750	8343	Fam117b
chr9	31925866	31926402	12023	-12404	Barx2
chr1	191562506	191563339	76843	12172	Dtl
chr16	36770156	36770683	57738	2595	Slc15a2
chrX	100767048	100767888	53310	0	Dlg3
chrX	134686127	134687118	100503043	0	Armcx4
chr9	60858579	60859575	72565	-2839	Uaca
chr8	119755489	119756471	74347	21923	Meak7
chr16	77008845	77009590	76601	1285	1700041M19Rik
chr7	3330107	3330635	18752	1269	Prkcg
chr19	6687233	6687719	100628576	142225	Mir5046
chr1	64602934	64604020	67099	11611	Mettl21a
chr9	96901156	96901808	268373	5498	Ppia
chr17	15831779	15832467	68799	-1128	Rgmb
chr10	39908702	39909487	213332	-9464	Mfsd4b4
chr14	123162521	123163384	380934	-5119	AA536875
chr5	130036266	130036913	12909	6923	Crcp
chr9	99240507	99241102	68121	-2265	Cep70
chr10	75743966	75744582	104248	7236	Cabin1
chr15	59389078	59389618	68501	14791	Nsmce2
chr2	132497425	132497928	70371	6681	1700026D11Rik
chr3	146343594	146344066	100038607	34878	Gm10636
chr11	101372694	101373130	14377	5133	G6pc
chr7	110058898	110059553	20841	-1664	Zfp143
chr15	44363881	44364822	67429	62963	Nudcd1
chr11	114876154	114876751	70355	11662	Gprc5c
chr13	81760086	81760790	12626	-22287	Cetn3
chr7	126693199	126693660	66162	-1741	Bola2
chr9	97068706	97069385	192287	15085	Slc25a36
chr12	85818403	85818915	58520	3335	Erg28
chr3	145652774	145653709	16007	-2793	Ccn1
chr1	85960735	85961396	227326	0	Gpr55
chr10	77972808	77973324	28240	-2245	Trpm2
chr3	152259409	152259902	68810	1633	Nexn
chr9	56900556	56901616	121021	4233	Cspg4
chr9	70891408	70892126	15450	42487	Lipc
chr18	58571079	58572210	225579	14822	Slc27a6
chr11	120727113	120727575	67880	0	Dcxr
chr17	87036428	87037107	56724	10817	Cript
chr1	157458179	157458813	226527	0	Cryzl2
chr2	75763112	75763795	18024	-58471	Nfe2l2
chr5	65401568	65402079	79464	4026	Lias
chr13	65176117	65176783	97895	4848	Nlrp4f
chr3	144466872	144468140	23908	101741	Hs2st1
chr7	109726124	109726585	57355	-2274	BC051019
chr18	58560761	58561630	225579	4504	Slc27a6
chr3	95697548	95698026	229595	-9631	Adamtsl4
chr4	53715860	53716570	246179	1672	Fktn
chr5	23826105	23826973	72772	14339	Rint1
chr1	184791039	184791544	66112	17309	2021-03-01
chr6	67475159	67476165	209590	15690	Il23r
chr3	135862708	135863335	67547	-20825	Slc39a8
chr15	101973564	101974123	332131	-19277	Krt78
chr18	76892205	76892959	664805	35800	Skor2
chr19	6995932	6996372	107328	0	Trpt1
chr1	33672292	33672894	67503	2449	1700001G17Rik
chr5	150097591	150098067	140498	16969	Rxfp2
chrX	133887271	133887784	56496	10329	Tspan6
chr6	83710287	83711678	24113	0	Vax2
chr17	26969932	26970690	474156	-2477	Zbtb9
chr2	158534077	158534571	545481	-7166	Arhgap40
chr11	114702484	114703265	432611	-24143	Dnaic2
chr12	32895058	32896031	74076	57752	4933406C10Rik
chr14	61571328	61571841	66674	-14442	Spryd7
chr6	52969645	52970134	231986	-60025	Jazf1
chr6	136922399	136923305	69187	-219	Erp27
chr2	32857576	32858019	20910	-10331	Stxbp1
chr12	86945025	86945549	217732	-1494	Cipc
chr3	89308101	89308448	13638	13183	Efna3
chr19	42165908	42166610	319740	1957	Zfyve27
chr4	45798742	45799600	72535	0	Aldh1b1
chr7	27576862	27577352	66367	2395	2310022A10Rik
chrX	53676922	53677714	553127	-6514	Rtl8b
chr1	173931159	173932336	15950	10118	Ifi203
chr12	94083361	94083901	102465890	156023	Mir8099-1
chr9	14489544	14490572	244694	9828	Kdm4d
chr9	14568416	14569024	75723	-9365	Amotl1
chr11	77196756	77197207	319634	-7788	Efcab5
chr11	49994434	49994976	59044	-30370	Rnf130
chr3	60821089	60821982	18441	-180813	P2ry1
chr11	117174826	117175414	74136	19757	Sec14l1
chr4	19310921	19311503	30952	30071	Cngb3
chr5	145234599	145235116	72611	2842	Zfp655
chr6	28409875	28410760	74375	10098	Gcc1
chr10	98563732	98564255	667438	-211858	Gm8633
chr2	160743744	160744506	18803	2757	Plcg1
chr8	107572457	107572935	17463	15529	Psmd7
chr1	185207926	185208753	98732	3809	Rab3gap2
chr6	34364334	34365210	14187	8219	Akr1b8
chr4	140989456	140989966	74772	2466	Atp13a2
chr7	30565141	30565637	101883	0	Igflr1
chr10	21244862	21245835	56422	-50144	Hbs1l
chr10	52422680	52423712	52014	5133	Nus1
chr7	42979833	42981107	668612	-37691	Vmn2r126
chr8	71324822	71325283	17925	-8534	Myo9b
chr3	37414364	37414861	229228	-3689	Nudt6
chr9	55096921	55097640	108015	-48142	Chrnb4
chr15	37418740	37419287	74892	-6267	4930447A16Rik
chr3	90220028	90220587	68328	-200	Rab13
chr7	44485041	44485819	71368	524	5430431A17Rik
chr8	94908795	94909481	234582	8040	Ccdc102a
chr15	9119976	9120472	68646	16988	Nadk2
chr5	107564349	107565212	170823	-12939	Glmn
chr11	6402663	6403152	102465759	1033	Mir7651
chr11	88864387	88864955	11640	0	Akap1
chr2	122678423	122679479	22785	23160	Slc30a4
chr2	154734046	154734841	75608	42976	Chmp4b
chr5	108485177	108485666	69587	-554	Pcgf3
chr13	95419415	95419994	12919	24837	Crhbp
chr2	144541190	144541690	70408	5014	Polr3f
chr8	111678040	111678691	102466993	10983	Mir7076
chr16	59013321	59013991	258318	13936	Olfr186
chr4	84946226	84946879	338349	61761	Cntln
chr6	122496489	122496984	108653	1777	Rimklb
chr7	143501524	143502431	22113	110	Phlda2
chr12	33411602	33412225	75040	16748	Efcab10
chr9	8133742	8134732	234915	0	Cep126
chr10	83197614	83198393	338365	105982	Slc41a2
chr15	79141055	79141757	27660	0	1700088E04Rik
chr17	27189437	27190232	224640	14206	Lemd2
chr1	80015370	80015943	20720	-154190	Serpine2
chr10	81659422	81659889	100233208	-2109	Gm10778
chr15	78587214	78587747	102640742	-5598	Gm36738
chr17	66235085	66235713	320209	91376	Ddx11
chr4	119689401	119689879	14916	-30447	Guca2b
chr14	55101635	55102115	11766	-2247	Ap1g2
chr14	70096304	70096753	57784	-3352	Bin3
chr7	29280889	29282155	20733	0	Spint2
chr1	131765505	131765999	320718	15014	Slc26a9
chr1	167288467	167289360	102465177	-765	Mir6347
chr17	47682802	47683311	100415787	-4299	Tomm6os
chr5	122456366	122456866	56317	14991	Anapc7
chr9	13716294	13716804	77116	-31606	Mtmr2
chr16	34666788	34667596	76378	471	Ropn1
chr10	83644078	83644728	216190	3875	Appl2
chr15	98510398	98510871	100217417	8982	Snora34
chr5	43990154	43990765	14181	-8375	Fgfbp1
chr7	136894018	136894799	17314	0	Mgmt
chr9	14867001	14867468	14608	1661	Gpr83
chr3	93361829	93362339	20129	-31360	Rptn
chr18	90458033	90458688	67988	-51466	Tmx3
chr5	88519181	88519656	16069	6984	Jchain
chr8	23179890	23180723	102247	0	Gpat4
chr3	127608096	127608711	71643	13866	Zgrf1
chr7	29141416	29141873	233046	6343	Rasgrp4
chr10	105774315	105774812	52713	-66255	Ccdc59
chr17	36114216	36114644	667803	-2558	H2-T-ps
chr17	57167007	57167493	21948	-17230	Cd70
chr15	84557433	84558077	223732	0	Rtl6
chr2	116893819	116894301	67356	5612	Tmco5
chr4	20122280	20122780	14590	80228	Ggh
chr17	26753294	26754040	77128	-3662	Crebrf
chr17	35465609	35466082	15007	-4007	H2-Q10
chr9	96744848	96745599	319859	7086	E030011O05Rik
chrX	151486585	151487306	320595	-33366	Phf8
chr4	138319375	138319869	68943	-2949	Pink1
chr8	94009600	94010745	23802	1382	Amfr
chr17	80193040	80193653	225027	11292	Srsf7
chr11	51681482	51682002	66050	6651	0610009B22Rik
chr19	43851834	43852546	100038628	13031	Gm10768
chr3	94757989	94758358	70737	28093	Cgn
chr6	87669988	87670611	72103	1453	Aplf
chr9	103432339	103432800	100529079	5671	5830418P13Rik
chr4	88969401	88970198	106557447	-30880	LOC106557447
chr1	75517091	75518009	71728	-3520	Stk11ip
chr5	74132585	74133283	100313943	39055	Snora26
chr7	139992367	139992834	11501	0	Adam8
chr8	56614988	56615593	50753	27068	Fbxo8
chr1	93726899	93727401	67026	4525	Thap4
chr10	19619423	19620186	237310	-1812	Il22ra2
chr9	20466951	20467427	235028	6035	Zfp426
chr1	119548419	119549235	320069	-12254	3830432H09Rik
chr16	13844840	13845581	94184	0	Pdxdc1
chr8	120948546	120949648	68790	110765	Fendrr
chr18	14825430	14826087	72504	42185	Taf4b
chr5	121660931	121661420	72399	62	Brap
chrX	103503983	103505181	70252	3636	Jpx
chr7	79578958	79579357	56315	15572	Rhcg
chr4	19328193	19329039	30952	47343	Cngb3
chr8	25069892	25070837	83436	20509	Plekha2
chr3	69289831	69290618	242083	-26243	Ppm1l
chr7	83645506	83646603	16170	8722	Il16
chr1	58195423	58195883	71872	-14514	Aox4
chr16	33403986	33404479	22661	3541	Zfp148
chr5	123507958	123508758	231727	-1702	B3gnt4
chr3	87748991	87749641	74485	-366	Lrrc71
chr7	80214506	80215053	23991	15307	Cib1
chr4	88845280	88845942	15967	3419	Ifna4
chr7	139128910	139129464	26757	39663	Dpysl4
chr14	70167860	70168405	213019	0	Pdlim2
chr5	124952965	124953396	73121	-49825	Rflna
chr4	19857896	19858733	74087	39171	Slc7a13
chr14	52118777	52119732	77945	0	Rpgrip1
chr1	119709265	119709942	19258	6051	Ptpn4
chr10	62247695	62248190	21337	-4248	Tacr2
chr16	48973316	48973947	224170	-19360	Dzip3
chr13	97286843	97287632	13803	45738	Enc1
chr14	70800148	70800942	13449	23438	Dok2
chr4	128579148	128579600	269585	10362	Zscan20
chr11	69948827	69949263	20528	-639	Slc2a4
chr16	13848152	13848819	94184	-2722	Pdxdc1
chr7	106815747	106816183	66786	1146	Olfr701
chr2	84855728	84856200	72401	15103	Slc43a1
chr3	146583368	146584370	56629	12242	Dnase2b
chr3	88337320	88338017	229512	955	Smg5
chr17	6467644	6468406	547127	-622	Tmem181b-ps
chr4	120287544	120288369	329934	-195	Foxo6
chr17	87971541	87972306	17688	-2756	Msh6
chr5	90500674	90501126	11576	-405	Afp
chr7	16894940	16895480	14709	293	Gng8
chrX	52679028	52679489	723852	62278	Mir363
chr1	127812715	127813513	72949	16144	Ccnt2
chr1	131652504	131653720	13034	-8191	Ctse
chr10	79892686	79893202	11537	1833	Cfd
chr3	82333412	82334036	213582	-24008	Map9
chr1	172390821	172391288	67556	14275	Pigm
chr17	74073177	74073789	94224	5257	Srd5a2
chr18	30311436	30312683	225326	38509	Pik3c3
chr2	31665811	31666327	227715	-4388	Exosc2
chr4	141404699	141405206	56365	151	Clcnkb
chr9	54691336	54691883	58233	-6990	Dnaja4
chr1	119674874	119675590	19258	12047	Ptpn4
chr7	19256497	19256992	22323	1139	Vasp
chr12	38928558	38929506	14009	91160	Etv1
chr6	120029141	120029787	735290	4524	Mir706
chr15	78428419	78429278	72844	0	Kctd17
chr17	78808989	78809486	320473	-12876	Heatr5b
chr11	119991195	119991750	108100	-5921	Baiap2
chr7	118798086	118798858	71517	3509	Vps35l
chr8	105120920	105121402	234677	-10398	Ces4a
chr12	84030905	84031370	171282	-7009	Acot4
chr2	11710040	11710560	16169	4192	Il15ra
chr13	38668467	38668902	66143	-9409	Eef1e1
chr4	85005350	85006071	338349	-92033	Cntln
chr4	106613941	106614599	242602	2639	Lexm
chr6	122562428	122562916	11628	1943	Aicda
chr10	79695238	79695670	16904	1480	Gzmm
chr17	35896878	35897693	69662	0	2310061I04Rik
chr15	9435679	9436274	75568	0	Capsl
chr10	111582381	111583603	71321	10670	4933440J02Rik
chr2	127131154	127131794	215387	2103	Ncaph
chr3	89087435	89087958	72296	1797	Rusc1
chr14	61294359	61295011	67355	10323	1700109G14Rik
chr5	138137871	138138351	56314	14548	Zfp113
chr2	19344537	19345059	108871	0	4930447M23Rik
chr15	75727533	75728832	14787	14945	Rhpn1
chr2	33431276	33431851	241311	0	Zbtb34
chr3	52975118	52975580	67542	19105	Cog6
chr3	96246009	96246717	15077	0	Hist2h3c1
chr6	50588211	50588676	70821	7956	4921507P07Rik
chr1	161999385	162000326	72753	-4643	2810442N19Rik
chr2	19628048	19629295	71198	-28457	Otud1
chr17	32951448	32951880	77875	677	Cyp4f41-ps
chr3	115857670	115858513	69740	-29324	Dph5
chr4	141662814	141663619	69582	499	Plekhm2
chr5	33640619	33641078	20492	1084	Slbp
chr4	152388567	152389698	269610	16425	Chd5
chr15	81848234	81848745	57259	9740	Tob2
chr2	27547333	27547824	140858	19561	Wdr5
chr2	32854170	32854569	20910	-6925	Stxbp1
chr2	163401160	163401694	59091	-3167	Jph2
chr5	118001892	118002556	231670	22568	Fbxo21
chr7	127342305	127342968	233890	2455	Zfp768
chr1	161180652	161181123	100502590	-21338	Tex50
chr19	24284042	24284679	14297	-3437	Fxn
chr2	27492615	27493213	67382	14449	Brd3
chr2	49482910	49483873	227867	31424	Epc2
chrX	48019854	48020377	30878	14476	Apln
chr10	127744518	127745153	320080	4980	Zbtb39
chr11	109347371	109348140	67927	532	1700096J18Rik
chr15	77694871	77695381	666348	-3476	Apol7e
chr15	89117953	89118465	328580	4421	Tubgcp6
chr18	12305026	12306175	225187	0	Ankrd29
chr6	149233464	149234643	232566	-44752	Amn1
chr1	172357385	172358002	16513	16175	Kcnj10
chr18	67392192	67392659	67951	1475	Tubb6
chr2	66184421	66185232	73668	49906	Ttc21b
chr2	69676664	69677158	228003	6544	Klhl41
chr2	155512399	155513049	207182	1799	Ggt7
chr4	136160081	136160558	242705	-11836	E2f2
chr1	36501191	36501728	94218	-10139	Cnnm3
chr17	45578834	45579286	15516	-5563	Hsp90ab1
chr3	62458235	62458742	72162	13845	Dhx36
chr4	63947990	63948677	21923	72048	Tnc
chr7	127773766	127774420	233904	-2250	Setd1a
chr9	119352021	119352458	113868	3516	Acaa1a
chr14	8092260	8093234	218699	-4977	Pxk
chr3	20304508	20305309	76703	-28775	Cpb1
chr8	15033798	15035130	434285	10939	BB014433
chr10	126935731	126936204	102632477	-21819	Gm30539
chr11	53609375	53610328	16189	6896	Il4
chr5	108670560	108671378	110524	-888	Dgkq
chr12	52615567	52616216	73278	-13245	1700031P21Rik
chr2	14992489	14993102	12296	10376	Cacnb2
chr18	30365583	30366061	225326	92656	Pik3c3
chr10	39774081	39774736	19714	41717	Rev3l
chr1	38777211	38778188	381338	43027	Lonrf2
chr1	86048111	86048819	72792	2248	2810459M11Rik
chr15	31585114	31585842	12465	7219	Cct5
chr6	34040654	34041297	74354	1346	Lrguk
chr6	56691047	56691835	66373	12821	Lsm5
chr2	60223404	60224427	57438	-342	2021-03-07
chr4	59614925	59615396	230259	-10815	E130308A19Rik
chr8	123287357	123287760	14087	4101	Fanca
chr11	101543455	101544301	12189	7281	Brca1
chr13	62561655	62562342	77117	-3020	Zfp934
chr5	135488924	135489854	215114	0	Hip1
chr8	70512265	70512782	22186	-1464	Uba52
chr5	20377295	20377889	50791	149109	Magi2
chr6	145746170	145746996	71323	0	Rassf8
chr3	94996729	94997445	107650	-1484	Pi4kb
chr4	119204658	119205082	69216	8750	Svbp
chr1	4779870	4780503	27395	5189	Mrpl15
chr3	109062963	109063389	74686	-17080	Slc25a54
chr1	172340810	172341338	16513	0	Kcnj10
chr4	131881162	131881692	57317	-2603	Srsf4
chr14	20187896	20188309	16529	-6087	Kcnk5
chr16	3887216	3887884	74763	2447	Naa60
chr10	21382871	21383374	237320	5524	Aldh8a1
chr16	45108094	45108862	67896	14041	Ccdc80
chr7	104646893	104647561	259051	0	Olfr658
chr1	43845739	43846342	67883	-17939	Uxs1
chr1	75244846	75245257	56812	3437	Dnajb2
chr13	113139387	113140043	76720	3304	1700084D21Rik
chr3	144605683	144606234	93684	28031	Selenof
chr9	48536081	48536985	434402	40639	Gm5617
chr2	25480558	25481006	19215	-10512	Ptgds
chr4	116876348	116877851	74464	0	Zswim5
chr1	134048711	134049190	14264	11215	Fmod
chr14	32076856	32077523	105638	7763	Dph3
chr16	17557900	17558460	74685	2784	Lrrc74b
chr17	55957139	55957554	72886	-1545	Yju2
chr6	83582861	83583359	70527	-10132	Stambp
chr7	35171815	35172358	53896	-14027	Slc7a10
chr9	104035213	104035860	74025	0	Nphp3
chr18	80118784	80119280	240442	32202	Adnp2
chr2	112259512	112260366	213765	-221	Nutm1
chr2	128878704	128879410	70370	14772	Fbln7
chr7	25729367	25730118	52132	-10279	Ccdc97
chr7	118765993	118766555	71517	1869	Vps35l
chr17	32536265	32536754	70101	0	Cyp4f16
chr9	111274747	111275606	77781	2802	Epm2aip1
chr6	40454372	40454830	381759	11435	Wee2
chr10	91142821	91144254	21917	7579	Tmpo
chr1	36784536	36785612	22637	5552	Zap70
chr1	138912168	138912675	75546	-35217	1700019P21Rik
chr1	170996716	170997192	14130	-20169	Fcgr2b
chr13	90967441	90968078	66475	43256	Rps23
chr17	94886472	94887330	100044193	12486	Gm20939
chr10	53355338	53355860	100038725	-5515	Cep85l
chr5	22360419	22361160	19699	-15717	Reln
chr8	122775320	122776174	257633	0	Acsf3
chr15	102106341	102106829	209039	0	Tns2
chr5	123155408	123155828	208043	-6881	Setd1b
chr9	111289619	111290309	77781	17674	Epm2aip1
chr17	46265873	46266415	74094	-1915	Tjap1
chrX	95711405	95712366	547176	0	Zc3h12b
chr2	33024906	33025507	99326	1687	Garnl3
chr6	120263901	120264639	330406	-21258	B4galnt3
chr7	30445333	30445859	11803	0	Aplp1
chr9	70207044	70207512	71602	0	Myo1e
chrX	12677380	12677854	69155	-3712	1810030O07Rik
chr11	29705221	29705685	68585	11447	Rtn4
chr12	32909805	32910658	74076	43125	4933406C10Rik
chr12	108688477	108689957	70059	2226	Degs2
chr4	129082688	129083204	75234	3717	Rnf19b
chr4	63393525	63394839	100182	8515	Akna
chr11	82914919	82915390	217012	3666	Unc45b
chr14	7986718	7987448	13421	7125	Dnase1l3
chr18	35539888	35540448	100316700	-14044	Mir1949
chr4_JH584292_random	12750	13243	22308	9177	Vmn2r122
chr16	22807404	22808185	12970	3392	Crygs
chr19	45780419	45781070	76055	2450	Oga
chr6	128411059	128411548	101142	-374	Itfg2
chr1	119818456	119819147	19258	-16014	Ptpn4
chr12	99942342	99943000	217826	-21499	Kcnk13
chr2	152811281	152811981	12048	16554	Bcl2l1
chr5	117096683	117097122	71954	1689	Suds3
chr6	92241177	92241653	22044	2997	Trh
chr9	72260260	72260794	235469	-14066	Zfp280d
chr10	111925429	111925939	52705	-46725	Krr1
chr10	118765785	118766473	102636202	-50059	Gm33337
chr11	105591853	105592348	77097	1862	Tanc2
chr10	61211714	61212144	65971	35772	Tbata
chr15	99024609	99025098	22146	-4793	Tuba1c
chr2	125189139	125189678	20495	36539	Slc12a1
chr6	34346510	34346974	14187	-7145	Akr1b8
chr12	108453417	108454189	68519	-17664	Eml1
chr5	92675186	92675769	320696	0	Ccdc158
chr10	111378036	111378711	71769	79357	Bbs10
chr3	152238810	152239312	68810	4824	Nexn
chr2	74672615	74673462	15432	-1551	Hoxd12
chr4	41652026	41653009	12804	11025	Cntfr
chr6	129599537	129600490	16643	3047	Klrd1
chr7	44560988	44561393	22260	-7037	Nr1h2
chr12	75449440	75450304	217674	-32659	Gphb5
chr14	56598725	56599195	102635191	21302	Gm16573
chr4	108878857	108879455	69908	0	Rab3b
chr4	134601321	134601826	102465216	-33470	Mir6403
chr6	100575968	100576674	73395	48568	1700049E22Rik
chr10	39811461	39811894	19714	-13237	Rev3l
chr11	99039695	99040404	16010	-840	Igfbp4
chr13	23425480	23425978	30946	-1614	Abt1
chr1	87246017	87246587	98363	-17776	Efhd1
chr11	61409821	61410564	67473	-31476	Slc47a1
chr13	21579436	21580137	258533	-4982	Olfr1364
chr16	96151552	96151989	71446	0	Wrb
chr1	152075034	152075642	69399	14328	1700025G04Rik
chr15	102316205	102316672	105988	0	Espl1
chr13	66991377	66992012	19210	-1456	Ptdss1
chr15	8511805	8512636	71175	-67342	Nipbl
chr8	105661132	105661565	13018	-14446	Ctcf
chr9	108035301	108036021	27399	3228	Ip6k1
chr1	85763176	85763815	102466882	11228	Mir8096
chr13	95346993	95347689	100217450	16393	Snora47
chr19	40822624	40823762	240665	-7517	Ccnj
chr5	140540046	140540562	77998	24509	Grifin
chr6	42380406	42380870	72131	2450	2010310C07Rik
chr7	140805725	140806165	407812	15967	Zfp941
chr1	172046843	172047663	18071	9910	Nhlh1
chr4	11242340	11242761	72656	-6372	Ints8
chr5	92002759	92003459	53886	14437	Cdkl2
chr8	105496841	105497359	70796	0	Zdhhc1
chr9	75581964	75582455	50876	15196	Tmod2
chr10	130379292	130379932	625068	14400	Vmn2r84
chr10	80932128	80932985	17873	1316	Gadd45b
chr11	67020816	67021404	338369	-3750	Tmem220
chr17	48449909	48450561	70026	0	Tspo2
chr2	29251319	29251762	76220	1231	6530402F18Rik
chr2	38823755	38824569	387176	-28166	Mir181a-2
chr2	139591217	139591743	319909	-86435	Ism1
chr3	76067853	76068370	213262	-5900	Fstl5
chr9	99062474	99063066	382097	-26759	Gm1123
chr1	164366444	164367158	171567	-6111	Nme7
chr16	65629124	65629681	68942	-66398	Chmp2b
chr5	147323421	147323926	231903	-981	Urad
chr1	193169858	193170304	54139	1355	Irf6
chr10	75872563	75873252	17319	-12323	Mif
chr7	6240722	6241271	170734	10543	Zscan5b
chr8	91147687	91148122	14339	-13222	Aktip
chr16	22497680	22498756	78082	-12724	9230117E06Rik
chr1	156205980	156206541	329274	-954	Fam163a
chr15	93438644	93439174	223828	5699	Pphln1
chr16	44816560	44817807	239849	-2921	Cd200r4
chr16	45089936	45090449	67896	-3005	Ccdc80
chr17	3560508	3560977	68230	2639	1700102H20Rik
chrX	73908841	73909754	171207	1475	Arhgap4
chr10	89680296	89680958	213326	5305	Scyl2
chr12	117403469	117404435	432713	-66447	Gm5441
chr14	37137151	37138027	66092	-1879	Ghitm
chr8	80753240	80753763	93762	-13743	Smarca5
chr9	62260807	62261815	330958	-16707	A730043L09Rik
chr1	78657545	78658203	195434	0	Utp14b
chr19	9991276	9991724	24115	1191	Best1
chr7	6937069	6937602	57775	-10000	Usp29
chr1	180199179	180199897	67426	0	Coq8a
chr11	69491503	69492156	327954	24599	Dnah2
chr9	102930819	102931298	20187	32264	Ryk
chr14	75300991	75301491	67302	16605	Zc3h13
chr2	164828778	164829286	75642	-241	Spata25
chr5	112488145	112488794	56747	-13018	Sez6l
chr9	65087469	65087880	74388	11721	Dpp8
chr11	95520641	95521219	104079	-6071	Nxph3
chr16	58663030	58663438	12892	-6854	Cpox
chr16	96158998	96159940	71446	7188	Wrb
chr17	46170316	46170906	56055	2680	Gtpbp2
chr5	121201703	121202320	19988	-2161	Rpl6
chr6	72588085	72588666	232089	6355	Elmod3
chr15	100307670	100308122	70152	2499	Mettl7a1
chrX	7308101	7308774	12728	10396	Clcn5
chr3	96327050	96327514	100504145	-17773	Platr30
chr7	30439720	30440151	11803	281	Aplp1
chr1	130575913	130576520	22789	53092	Zp3r
chr16	10383903	10384530	70426	10918	Tekt5
chr5	31288131	31288828	67661	-1549	Ift172
chr7	30045788	30046270	243906	-1054	Zfp14
chr7	141408787	141409303	213350	28	Gatd1
chr7	144895776	144896254	14170	-277	Fgf15
chrX	48278042	48278550	100500713	6876	9530027J09Rik
chr4	135411603	135412078	735285	4555	Mir700
chr5	137656889	137657481	231801	4281	Agfg2
chr1	90973223	90973675	19329	-3562	Rab17
chr10	105834332	105835243	52713	-5824	Ccdc59
chr5	143976633	143977191	231874	15393	Ccz1
chrX	153155253	153155720	245670	15266	Rragb
chr10	75790758	75791265	14871	6304	Gstt1
chr12	100131584	100132067	217827	-1812	Nrde2
chr17	12367349	12367841	18815	-10767	Plg
chr3	94375073	94376093	19885	-1339	Rorc
chr16	44735581	44736103	212547	8462	Nepro
chr5	139075176	139075575	19085	37069	Prkar1b
chr1	155107903	155108755	15939	-8267	Ier5
chr10	80848329	80849073	237403	-4290	Lingo3
chr12	54292914	54293992	73592	59299	1700104L18Rik
chr6	145830062	145830529	71323	21679	Rassf8
chr7	56202611	56203379	15204	-17121	Herc2
chrX	73672050	73672536	102857	-614	Slc6a8
chr15	78547356	78547981	20607	-2671	Sstr3
chr6	113172530	113173020	269788	20923	Lhfpl4
chr16	4503302	4503993	106393	19070	Srl
chr7	17050936	17051614	53417	-273	Hif3a
chr11	78560466	78560885	69071	-9689	Tmem97
chr17	25941416	25942527	14755	0	Pigq
chr19	45063871	45064280	107250	-10961	Kazald1
chr8	40448541	40449805	70546	24437	Zdhhc2
chr14	60117652	60118509	50769	-30770	Atp8a2
chr16	97879113	97879561	207781	113	C2cd2
chr5	109602527	109603045	57914	-43534	Crlf2
chr11	110271374	110272111	76184	-19598	Abca6
chr1	60074923	60075430	57750	10332	Wdr12
chr2	120094005	120094615	98878	35110	Ehd4
chr6	149183250	149183711	232566	0	Amn1
chr7	43353044	43353623	233186	1496	Siglecf
chr12	55354872	55355456	26443	-28766	Psma6
chr13	73907665	73908260	69716	12954	Trip13
chr2	112449559	112450496	73024	-4501	Emc7
chr8	46185178	46185795	66756	15622	Cfap97
chr8	70801077	70801706	102466823	2942	Mir7240
chrX	137141643	137142127	13984	-19560	Esx1
chr17	15430607	15431371	67544	27203	Fam120b
chr2	164517658	164518271	78928	17742	Pigt
chr3	107466529	107467027	99738	-6977	Kcnc4
chr8	69118803	69119598	11966	15675	Atp6v1b2
chr1	92956591	92957141	64095	427	Gpr35
chr15	76533939	76534392	30840	3594	Fbxl6
chr18	53817351	53817822	70425	-44291	Csnk1g3
chr18	58509642	58510667	225579	-45590	Slc27a6
chr7	45481379	45481768	56734	-109	Tulp2
chr1	160933795	160934552	381305	3771	Rc3h1
chr9	106421453	106422248	19944	-7206	Rpl29
chr4	99941969	99942700	67733	-12156	Itgb3bp
chr4	101367200	101367698	68400	549	0610043K17Rik
chr10	119382179	119382710	67081	-30734	1700025F24Rik
chr17	18004670	18005214	14291	-16519	Fpr-rs4
chr2	153414574	153415036	228790	21714	Asxl1
chr4	88838837	88839437	15967	-2424	Ifna4
chr6	65125911	65126704	54486	11567	Hpgds
chr1	34602301	34602797	211383	22644	Amer3
chr16	44508070	44508651	212517	37626	Cfap44
chr17	36060774	36061262	100529082	-2403	Gm11127
chr17	56479383	56479848	19280	-2900	Ptprs
chr3	69756424	69756891	97112	9992	Nmd3
chr14	51069604	51070066	404319	1376	Olfr750
chr15	94255006	94255577	223838	148681	Adamts20
chr16	32798373	32798860	224116	-938	Muc20
chr7	89907893	89908378	70884	-4264	Ccdc81
chr18	57085271	57086060	70417	-47030	Megf10
chr5	43422995	43423670	109323	-91868	C1qtnf7
chrX	93793140	93793629	236900	-3815	Pdk3
chr9	97172022	97172512	192287	-60865	Slc25a36
chr15	79028223	79029029	14958	0	H1f0
chr17	34072066	34072512	12815	9645	Col11a2
chr2	129196304	129197016	20515	-1748	Slc20a1
chr2	148689292	148690014	74533	4680	Gzf1
chr16	42172444	42172936	268890	28419	Lsamp
chr9	21148237	21148828	12539	1114	Cdc37
chr4	34781485	34782466	66291	-3062	Smim8
chr1	40270956	40271539	16177	4299	Il1r1
chr1	172203461	172204233	18611	2464	Pea15a
chr17	32676165	32676635	106648	-8992	Cyp4f15
chr10	59997577	59998111	52717	4658	Anapc16
chr11	105364150	105365026	632687	6874	2021-03-10
chr15	96344816	96345437	77044	-11403	Arid2
chr3	27711135	27711526	72007	0	Fndc3b
chr4	21739080	21739544	51813	11313	Ccnc
chr6	137723844	137724335	20901	-10743	Strap
chr17	33991786	33992460	14972	4697	H2-K1
chr3	96833280	96833724	59020	54	Pdzk1
chr6	129517974	129518641	330428	1423	Tmem52b
chr9	20901417	20902079	53356	-2794	Eif3g
chr9	50593511	50594013	66925	9799	Sdhd
chr1	65282607	65283225	213527	551	Pth2r
chr1	172119456	172120126	12847	1354	Copa
chr15	66453957	66454342	54562	46568	Lrrc6
chr17	6965341	6965771	380608	-4185	Tagap1
chr17	36193493	36193978	15043	-3206	H2-T3
chr17	46552703	46553226	102466778	663	Mir6976
chr3	40653019	40653549	380614	-19072	Intu
chr4	127169632	127170058	242667	428	Dlgap3
chr6	137747410	137748115	20901	-1110	Strap
chrX	101368746	101369421	14618	-6957	Gjb1
chr14	48443542	48444171	218989	-1953	Tmem260
chr2	103784617	103784998	53872	-5249	Caprin1
chr4	108825742	108826446	70533	0	Btf3l4
chr9	46314440	46314916	74361	1026	4931429L15Rik
chr1	191995429	191996277	100628582	2341	Mir3473c
chr11	32324599	32325049	268396	-22771	Sh3pxd2b
chr17	25893933	25894481	215001	-13628	Wfikkn1
chr17	27629202	27629907	67097	4347	Rps10
chr3	82364852	82365528	213582	6665	Map9
chr9	22346312	22347316	68743	3940	Anln
chr2	58566710	58567776	11477	0	Acvr1
chr10	62274858	62275824	15275	14505	Hk1
chr5	143311885	143312368	231868	2696	E130309D02Rik
chr13	104805578	104806294	67285	10659	Cwc27
chr17	32470753	32471232	320997	2291	Cyp4f39
chr2	167605147	167605657	66589	4991	Ube2v1
chr4	129455308	129455781	100383	-5800	Bsdc1
chr4	156356761	156357299	22300	25626	Vmn2r123
chr6	52957654	52958140	231986	-48034	Jazf1
chr7	43378170	43378688	233186	26622	Siglecf
chr11	61029839	61030612	16515	7275	Kcnj12
chr4	19332851	19333376	30952	52001	Cngb3
chr7	144906938	144907598	72284	-7502	LTO1
chr6	128961896	128962731	70809	-8429	Clec2g
chr10	107922411	107923186	628870	-10277	Otogl
chr15	80945798	80946262	11564	-2228	Adsl
chr13	23401543	23402101	30946	21765	Abt1
chr14	115033420	115034033	723905	-9638	Mir17
chr5	53871735	53872491	67249	-18613	Tbc1d19
chr2	176798595	176799201	100039123	0	Gm14295
chr1	58439840	58440291	65102	-4860	Nif3l1
chr10	80939129	80940206	17873	8317	Gadd45b
chr2	26387447	26388154	68112	0	Entr1
chr2	69043412	69043890	241447	83501	Cers6
chr2	164506471	164507214	78928	6555	Pigt
chr5	100825991	100826421	70681	-5026	Abraxas1
chr9	66938828	66939266	67941	-6820	Rps27l
chr10	60282176	60283019	19156	-1442	Psap
chr8	120976996	120977677	68790	82736	Fendrr
chr9	102834587	102835494	20187	0	Ryk
chr11	77195688	77196111	319634	-6720	Efcab5
chr2	23092195	23092677	74159	-1524	Acbd5
chr7	16245781	16246278	319430	-1627	C5ar2
chr15	76552673	76553149	52710	13709	Slc52a2
chr2	181691599	181692081	56470	0	Rgs19
chr7	25187596	25188035	18987	-7870	Pou2f2
chr17	23960299	23960774	638345	-5025	Sbpl
chr9	102866845	102867346	20187	-1720	Ryk
chr11	64434845	64435544	15478	0	Hs3st3a1
chr13	100575966	100576406	18260	-23248	Ocln
chr7	126260763	126261247	104175	-11372	Sbk1
chr15	82236508	82236951	66570	7381	Cenpm
chr2	32834460	32834895	20910	12307	Stxbp1
chr2	58844389	58845130	227933	75962	Ccdc148
chr7	16262977	16263646	12273	-3437	C5ar1
chr8	47689875	47690371	69260	-14319	Ing2
chr9	44454106	44454589	22269	387	Upk2
chr9	79723047	79723568	12816	-4216	Col12a1
chr12	72809684	72810204	19042	23270	Ppm1a
chr3	103927313	103927945	229675	-673	Rsbn1
chr4	152332849	152333476	269610	-5175	Chd5
chr13	94808167	94808929	21371	-8805	Tbca
chr14	47597826	47598256	100504663	-27177	Atg14
chr14	75759141	75759680	338337	-4624	Cog3
chr16	15720307	15721320	19090	82418	Prkdc
chr17	31254574	31255006	22092	22350	Rsph1
chr17	33851261	33851735	54219	7835	Cd320
chr2	71155460	71155922	73649	37537	Cybrd1
chr8	71494901	71495304	70359	5442	Gtpbp3
chr9	3011657	3011923	100628572	26820	Mir101c
chr9	103302639	103303102	71775	1980	1300017J02Rik
chrX	155144544	155145142	73347	-16132	Cldn34b2
chr11	5061601	5062260	78926	2591	Gas2l1
chr12	9031933	9032423	75516	1905	Ttc32
chr12	108902885	108903365	212198	8568	Wdr25
chr3	95349447	95349949	84505	7140	Setdb1
chr8	27279947	27280433	13685	15533	Eif4ebp1
chrX	135805636	135806238	70237	8042	Bhlhb9
chr1	42914991	42915451	69527	11934	Mrps9
chr13	58287794	58288301	56278	-12095	Gkap1
chr14	52195594	52196057	114741	1359	Supt16
chr6	129045039	129045511	232408	-390	Klrb1f
chr15	37100269	37100688	68036	-92496	Zfp706
chr16	20283919	20284553	381038	-675	Parl
chr7	140080695	140081189	68566	1038	Caly
chr1	166160361	166161199	59290	29894	Gpa33
chr13	24596815	24597562	76024	7134	Gm11346
chr1	85988321	85988795	227326	-27314	Gpr55
chr2	91779131	91779625	228361	5899	Ambra1
chr2	167675149	167675875	12608	-13040	Cebpb
chr7	43399547	43400324	243958	-7880	Siglecg
chr15	77750490	77750887	239552	4352	Apol8
chr15	96315643	96316087	77044	28070	Arid2
chr1	156241675	156242152	214575	21376	Tdrd5
chr3	81782848	81783631	320566	-18394	A830029E22Rik
chr9	14876016	14876680	14608	10676	Gpr83
chr4	133201104	133201844	102466215	5449	Mir7017
chr6	106663706	106664214	269784	8203	Cntn4
chr12	80760474	80760969	380768	0	Ccdc177
chrX	51702553	51703046	50786	-20697	Hs6st2
chr12	108292440	108293414	214305	-12856	Hhipl1
chr3	87838612	87839138	27371	-7617	Sh2d2a
chr4	41552526	41552981	71901	16528	Fam219a
chr5	122379724	122380184	68080	-1084	Gpn3
chr12	40177014	40177457	380755	21858	Lsmem1
chr2	122194613	122195121	74401	8139	Terb2
chr4	114917053	114917523	100040736	7796	Foxd2os
chr7	121734043	121734520	20278	0	Scnn1g
chr8	56616248	56616693	50753	28328	Fbxo8
chr8	94861286	94861748	20021	0	Polr2c
chr10	80538978	80539477	67331	0	Atp8b3
chr12	85091822	85092668	73422	4413	Prox2
chr13	41932312	41932873	100038577	66396	Gm10790
chr2	30119753	30120341	227693	4113	Zer1
chr5	33393793	33394210	71101	15021	Uvssa
chr6	48016070	48016645	72306	27598	Zfp777
chr7	133632425	133633065	214764	-4478	Edrf1
chr8	119425391	119426067	71839	-8057	Osgin1
chr10	61715036	61715600	71361	0	Aifm2
chr11	29647700	29648344	68585	-44603	Rtn4
chr11	62233852	62234340	11541	-14644	Adora2b
chr14	20809833	20810360	102631887	15594	Gm30108
chr2	151930172	151930837	11602	18962	Angpt4
chr3	127547883	127548503	28036	-346	Larp7
chr7	6940689	6941222	57775	-6380	Usp29
chr7	139119368	139119865	26757	30121	Dpysl4
chr1	75467455	75468031	74241	10715	Chpf
chr1	183273117	183273633	71678	12549	Brox
chr16	33244087	33244551	69150	-6891	Snx4
chr17	24653950	24654449	65962	-3623	Slc9a3r2
chr2	152693023	152693671	14950	1184	H13
chr5	24780138	24780569	214301	-22130	Crygn
chr1	131746920	131747426	320718	2882	Slc26a9
chr1	134989364	134989819	67196	17408	Ube2t
chr11	86741463	86741876	67300	-14980	Cltc
chr2	173159224	173159669	18534	6142	Pck1
chr4	88822979	88823552	15964	3020	Ifna11
chr7	114817315	114817976	233752	23347	Insc
chr9	78086373	78087062	71538	0	Fbxo9
chr1	151725245	151726400	102640772	28618	2810414N06Rik
chr3	38481099	38481513	99696	1578	Ankrd50
chr5	104052818	104053411	100885831	4815	Mir5619
chr5	147319619	147320043	231903	2397	Urad
chr6	120538981	120539616	214932	-7662	Hdhd5
chr9	102879512	102879986	20187	10446	Ryk
chr13	111634162	111635031	218613	-45948	Mier3
chr14	78356829	78357200	21943	-48786	Tnfsf11
chr15	102341596	102342025	223921	-1568	Aaas
chr16	30520459	30520918	224090	19991	Tmem44
chr5	115194219	115194668	29867	0	Cabp1
chr6	30499010	30499494	72649	6337	Tmem209
chr10	57571180	57571650	56442	-38650	Serinc1
chr2	120011228	120012074	26390	0	Mapkbp1
chr5	85771987	85772651	12617	292871	Cenpc1
chrX	153719566	153720046	70123	-3544	Nbdy
chr6	5589625	5590107	27273	-93316	Pdk4
chr9	36916326	36916787	235180	45823	Fez1
chr1	175923770	175924565	226720	3441	Becn2
chr11	96759987	96760459	74479	10591	Snx11
chr14	19839599	19840268	52512	674	D14Ertd670e
chr18	65964977	65965426	225644	4752	Cplx4
chr8	68766727	68767140	70885	-26789	Ints10
chr3	106771857	106772575	12508	17574	Cd53
chr4	12778109	12778624	208820	-128214	Triqk
chr2	128697856	128698503	17289	-453	Mertk
chr1	59719740	59720365	100217421	14950	Snord11
chr15	8420852	8421378	71175	23085	Nipbl
chr17	27534735	27535163	268934	-13332	Grm4
chr6	113073629	113074128	14910	3049	Gt(ROSA)26Sor
chr10	79768342	79768842	70294	-1390	Rnf126
chr2	84733561	84734345	241525	0	Ypel4
chr8	123319650	123320116	14087	-1074	Fanca
chrX	37022654	37023305	245381	-25540	Sowahd
chr2	153586555	153587107	99311	45624	Commd7
chr4	107223717	107224271	77809	11709	Lrrc42
chr5	38197384	38197853	75079	5944	Zbtb49
chr8	70383226	70383816	12845	3066	Comp
chr9	120433812	120434227	245049	6406	Myrip
chr11	78343217	78343701	22248	0	Unc119
chr12	72693900	72694371	66375	-28991	Dhrs7
chr15	36979713	36980303	68036	21732	Zfp706
chr19	5071913	5072393	70445	3835	Cd248
chr8	31033285	31033779	66959	-55692	Dusp26
chr12	103544070	103544547	74521	11500	Ppp4r4
chr15	85735154	85735873	19013	0	Ppara
chr2	152197027	152197671	12995	-29168	Csnk2a1
chr3	104790394	104791089	11853	-894	Rhoc
chr5	30230881	30231318	28042	-1263	Selenoi
chr6	38160155	38160820	330286	7796	D630045J12Rik
chr8	94812709	94813235	20295	2256	Ccl17
chrX	47998398	47998877	30878	35976	Apln
chr1	13051969	13052582	240726	-59319	Slco5a1
chr1	133896118	133896890	269120	4437	Optc
chr10	62194907	62195342	102465767	-680	Mir7662
chr14	54900349	54900887	54196	5516	Pabpn1
chr19	8858974	8859449	68852	8189	Lrrn4cl
chr6	83185828	83186265	13191	0	Dctn1
chr10	59292546	59293037	18451	-30259	P4ha1
chr12	103995280	103995701	380780	878	Serpina11
chr19	41763825	41764343	71085	16993	Arhgap19
chr6	29264325	29264845	69573	-7643	Hilpda
chr10	77970935	77971813	28240	-372	Trpm2
chr14	31233879	31234418	71838	5576	Phf7
chr18	63655022	63655851	53382	36508	Txnl1
chr4	3826643	3827523	67427	7710	Rps20
chr5	66241909	66242324	70918	-17573	Nsun7
chr5	109596515	109597055	57914	-37522	Crlf2
chr7	140062922	140063472	17703	-13833	Msx3
chrX	164449198	164449781	68854	11140	Asb11
chr11	73006409	73006827	18436	-2964	P2rx1
chr4	41389919	41390565	109242	14221	Kif24
chr4	108869916	108870405	69908	-8658	Rab3b
chr8	107576677	107577104	17463	11360	Psmd7
chr1	151973064	151973768	69399	-51837	1700025G04Rik
chr11	32216809	32217453	13650	0	Rhbdf1
chr9	122147439	122148050	20623	-12022	Snrk
chr13	83724766	83725407	320203	-2699	C130071C03Rik
chr14	52123722	52124366	77945	2613	Rpgrip1
chr16	92314184	92314650	100503166	-1716	1700048M11Rik
chr17	43016256	43017057	94185	0	Tnfrsf21
chr17	80332221	80332826	381112	-14714	Arhgef33
chr8	72745826	72746454	20467	4064	Sin3b
chr10	88537731	88538437	109272	-1197	Mybpc1
chr6	119472123	119472633	22419	-4912	Wnt5b
chr11	102892908	102893422	14580	3709	Gfap
chr12	69190487	69190939	109065	6165	Dnaaf2
chr12	84759005	84759458	67963	3082	Npc2
chr14	44981413	44982052	19217	-6143	Ptger2
chr7	45555768	45556169	66065	0	Hsd17b14
chr10	79958053	79958511	216156	-1641	Wdr18
chr3	127639499	127640702	11924	6364	Neurog2
chr4	129928223	129928856	319894	21790	E330017L17Rik
chr5	120742098	120742512	246728	-3690	Oas2
chr7	44384397	44384843	20981	0	Syt3
chr16	31425303	31425937	71911	-2811	Bdh1
chr17	51406640	51407521	328837	28317	C330011F03Rik
chr19	5823154	5823655	72289	-20482	Malat1
chr2	120348066	120348752	269338	-3859	Vps39
chr6	49269189	49269763	101214	-5156	Tra2a
chr7	141575415	141575875	11772	12885	Ap2a2
chr14	79326984	79327473	66897	15724	Naa16
chr4	138318480	138319126	68943	-2054	Pink1
chr6	42227028	42227692	387515	11700	Tas2r144
chr11	84919290	84919721	448850	-2924	Znhit3
chr18	66366582	66367019	320924	-63843	Ccbe1
chr4	118083559	118084037	20441	50845	St3gal3
chr5	135550922	135551353	215114	-5802	Hip1
chr6	71804042	71804522	66223	19241	Mrpl35
chr12	75772588	75773022	81535	-36859	Sgpp1
chr15	36151899	36152360	626596	-11499	Rgs22
chr15	38620188	38620672	69679	-25254	2310043O21Rik
chr8	33688285	33688904	14782	19283	Gsr
chr8	105259422	105260273	71609	0	Tradd
chr17	8251684	8252191	12458	6619	Ccr6
chr2	154294582	154295129	433492	-12098	Bpifb9b
chr4	108638648	108639198	319965	8198	Cc2d1b
chr5	106860315	106860761	330149	29161	Hfm1
chr1	4768356	4769138	27395	16554	Mrpl15
chr1	131566047	131566550	26361	-32689	Avpr1b
chr16	10398950	10399575	70426	-3460	Tekt5
chr3	138197925	138198578	67741	-4100	4930579F01Rik
chr8	3628001	3628405	18545	-2456	Pcp2
chr9	31400363	31400877	235134	1144	Nfrkb
chr2	170354848	170355395	73303	-966	Bcas1os2
chr2	33544519	33545306	71834	-75960	Zbtb43
chr2	33544519	33545306	71834	-75960	Zbtb43
chr2	101905589	101906411	76501	19326	Commd9
chr2	154300527	154300930	433492	-6297	Bpifb9b
chrX	168779114	168779671	11856	-15428	Arhgap6
chr8	40417995	40418632	70546	-5183	Zdhhc2
chr3	152196889	152197639	67035	-3044	Dnajb4
chr1	133101354	133101769	108954	-29374	Ppp1r15b
chr12	4107214	4107776	217378	18632	Dnajc27
chr17	6581228	6581741	100040531	-19930	Dynlt1f
chrX	106717074	106717552	58861	-113395	Cysltr1
chr5	114859223	114859717	67593	0	4930519G04Rik
chr10	81289261	81289667	27375	1548	Tjp3
chr3	53451734	53452725	212114	9258	Nhlrc3
chr6	71274700	71275225	57896	2681	Krcc1
chr13	92722377	92722783	218442	16595	Serinc5
chr14	120830026	120830859	70572	-80365	Ipo5
chr2	181307144	181307537	20262	6963	Stmn3
chr3	88543950	88544458	53868	-436	Rab25
chr2	155619788	155620266	735275	-2614	Mir499
chr5	120907184	120907953	246730	0	Oas1a
chrX	74328658	74329533	18846	0	Plxna3
chr12	112897515	112898209	16450	14971	Jag2
chr17	36308839	36309192	14985	16953	H2-M10.1
chr19	29563436	29563960	226089	30200	Ric1
chr19	46356616	46357063	75146	0	Mfsd13a
chr4	132584955	132585434	19204	20888	Ptafr
chr7	99876288	99876747	446101	12663	Xrra1
chr10	81082170	81082716	50492	3302	Thop1
chr12	84755274	84755895	67963	6645	Npc2
chr3	84594864	84595739	403175	1290	Tigd4
chr1	131155488	131156081	16865	2307	Eif2d
chr16	62782109	62782620	106338	4093	Nsun3
chr17	37250521	37250983	258503	12766	Olfr98
chr19	9992971	9993443	24115	-56	Best1
chr5	145069652	145070317	56443	-13513	Arpc1a
chr7	106054742	106055094	668108	28952	Gm8979
chr8	41443511	41444163	14300	-26437	Frg1
chrX	38438397	38438848	16784	4302	Lamp2
chr16	4773092	4773864	66626	-1580	Cdip1
chr3	58655244	58655839	666680	3191	Gm8234
chr3	116333174	116333829	64378	-79671	Gpr88
chr4	9665616	9666072	65973	3014	Asph
chr5	88542748	88543348	65961	-11114	Utp3
chr1	119775877	119776671	19258	6831	Ptpn4
chr11	106329652	106330136	15985	-14890	Cd79b
chr14	20772761	20773373	12325	-7252	Camk2g
chr5	110357476	110358121	381667	3318	Lrcol1
chrX	52801353	52801923	434778	10153	Ccdc160
chr3	144591088	144591852	93684	13436	Selenof
chr4	9770735	9771532	320152	0	4930412C18Rik
chr16	4488982	4489434	106393	33629	Srl
chr18	3495418	3495834	68010	-12089	Bambi
chr7	45037918	45038386	233210	-3524	Prr12
chr8	94171670	94172912	17750	0	Mt2
chr4	21751546	21752338	77593	-14818	Usp45
chr1	155810029	155810546	104009	2274	Qsox1
chr10	18210732	18211192	100045792	0	Ect2l
chr10	118712910	118713418	102636202	2308	Gm33337
chr11	3456293	3456746	71523	3813	8430429K09Rik
chr2	152392620	152393225	20667	4838	Sox12
chr16	59683364	59683850	56297	-43973	Arl6
chr4	89306706	89307459	12579	3580	Cdkn2b
chr5	28387465	28388737	381626	-5318	Rbm33
chr1	93450039	93450484	110611	-4353	Hdlbp
chr2	22957402	22957910	11308	2942	Abi1
chrX	103571968	103572593	100124494	403	Mir421
chr12	69757855	69758252	751538	5692	Mir681
chr2	104574072	104574558	74959	6875	Platr14
chr4	124843476	124843930	68920	6543	1110065P20Rik
chr5	28371455	28372054	381626	-22001	Rbm33
chr9	44990503	44991126	12500	4551	Cd3d
chr9	111047241	111047703	17002	8436	Ltf
chr11	116071397	116071971	70450	-1042	Unc13d
chr15	3987952	3988400	106064	3678	AW549877
chr8	70558189	70558758	13716	18501	Ell
chr6	121178704	121179468	74043	-4199	Pex26
chr8	121927290	121927730	12352	0	Car5a
chr14	32492454	32493319	319955	-20202	Ercc6
chr14	52565537	52566044	57269	-69788	Olfr1507
chr17	56925954	56926564	64144	8851	Mllt1
chr7	65696437	65696915	68634	2913	Tm2d3
chr8	108911459	108911944	100526511	-24916	Mir3108
chr1	162295341	162295935	103967	0	Dnm3
chr11	117954073	117954657	12702	14529	Socs3
chr14	40894431	40895061	328381	-1165	Sh2d4b
chr14	54522015	54522512	27374	-4490	Prmt5
chr15	85896253	85896733	72026	1372	Trmu
chr4	131837892	131838537	19273	0	Ptpru
chr7	6409995	6410585	100042450	0	Smim17
chr1	36134513	36135063	102465540	9250	Mir6897
chr11	73169186	73169625	66048	7377	Emc6
chr13	30259856	30260298	218121	28003	Mboat1
chr17	29773355	29773827	68597	-56311	Ccdc167
chr2	154711990	154712575	75608	20920	Chmp4b
chr8	25989925	25990387	74653	3746	Pomk
chr9	53594725	53595336	110446	-10968	Acat1
chr9	107963669	107964125	22036	1436	Traip
chr9	119890670	119891132	67561	-3746	Wdr48
chr12	4972903	4973393	320817	3551	Atad2b
chr13	99858704	99859495	27220	41146	Cartpt
chr16	19907076	19907568	68162	-22802	A930003A15Rik
chr2	58845673	58846182	227933	74910	Ccdc148
chr3	84561410	84561884	99889	20601	Arfip1
chr5	143567822	143568225	67238	18782	Fam220a
chr7	25705637	25706458	52132	9648	Ccdc97
chr7	68264326	68264993	78444	-93	Pgpep1l
chr16	17177586	17178272	22195	-1079	Ube2l3
chr2	132004659	132005224	215653	15949	Rassf2
chr3	138276838	138277316	11522	-178	Adh1
chr4	99913902	99914491	230500	4322	Efcab7
chr4	109036278	109036749	230598	-3008	Nrd1
chr5	147293114	147293488	102465309	-9816	Mir7k
chr7	141525261	141525684	68038	783	Chid1
chr13	73970442	73970925	71164	6580	Zdhhc11
chr3	51583518	51584011	100039684	19877	5031434O11Rik
chr5	28293978	28294418	381626	-22703	Rbm33
chr6	125225674	125226146	78668	-5130	E130112N10Rik
chr7	127281048	127281530	20768	-6993	Sephs2
chr1	91346892	91347372	70788	-3644	Klhl30
chr5	144294811	144295675	66898	-5904	Baiap2l1
chr5	149454218	149454665	75860	14499	Tex26
chr7	4723504	4723914	330460	1168	Tmem150b
chr9	71592139	71592591	102371	0	Myzap
chr2	71405352	71406156	107435	-2832	Hat1
chr12	118438529	118439700	100384890	90493	D230030E09Rik
chr14	32516095	32516602	319955	2565	Ercc6
chr16	18211588	18212402	66779	1131	4933432I09Rik
chr5	146860500	146861301	68895	14735	Rasl11a
chr15	44747979	44748873	319613	0	Sybu
chr5	122310712	122311236	320717	14940	Pptc7
chr11	99385699	99386764	16661	0	Krt10
chr7	100589701	100590221	52443	1205	Mrpl48
chr4	33204493	33205113	272009	-3878	Srsf12
chr11	96284256	96284888	15416	1531	Hoxb8
chr12	117385261	117385727	432713	-48239	Gm5441
chr15	102442447	102442847	110542	-2520	Amhr2
chr4	12906547	12907782	208820	0	Triqk
chr11	118379574	118380012	19039	18139	Lgals3bp
chr12	85288435	85288879	66204	0	Acyp1
chr14	16434018	16434807	21974	10730	Top2b
chr16	44392147	44392649	212517	-2147	Cfap44
chr19	41844356	41844782	212398	3350	Frat2
chr2	26055061	26055491	67991	6999	Nacc2
chr3	32698070	32698639	56456	-7659	Actl6a
chr3	95263405	95263869	229589	5075	Prune1
chr12	112967750	112968244	399566	-8238	Btbd6
chr18	61558837	61559575	93687	3148	Csnk1a1
chr3	100821235	100821753	242122	-3706	Vtcn1
chr4	152293138	152293568	15207	-1476	Hes3
chr6	50521501	50522021	13063	43928	Cycs
chr6	88831278	88831874	80283	6841	Abtb1
chr8	84210387	84210858	723960	1467	Mir24-2
chrX	48683417	48684069	236781	-8939	Gpr119
chr9	113916861	113917380	22221	-13554	Ubp1
chr10	28843983	28844566	67719	129623	2310057J18Rik
chr13	23524582	23525024	69386	-6026	Hist1h4h
chr14	60790093	60790524	70478	5455	Mipep
chr18	4236207	4236720	67328	70345	Lyzl1
chr3	51421686	51422711	74838	5072	Naa15
chr3	88022773	88023343	73940	330	Hapln2
chr3	90639689	90640197	381493	-14105	S100a7a
chr4	63508189	63508600	73750	-12198	Whrn
chr5	135615974	135616432	215160	-16186	Rhbdd2
chr7	142919177	142919687	21823	11433	Th
chr9	44126036	44126684	84004	-7785	Mcam
chr16	35360498	35361017	317717	744	Sec22a
chr2	19682851	19683333	71198	25099	Otud1
chr7	141363267	141363769	320871	1313	B230206H07Rik
chr2	145957385	145957871	66877	-22371	Crnkl1
chr5	45638928	45639766	319251	0	9630001P10Rik
chr15	90214741	90215369	380959	-8942	Alg10b
chr16	33444910	33445503	22661	44465	Zfp148
chr2	29764861	29765283	433416	3300	Gm13547
chr4	88450019	88450532	66775	-11091	Hacd4
chr7	12874263	12874785	243833	-6392	Zfp128
chr8	70104475	70104922	102465646	-1889	Mir7066
chr10	92717222	92718215	17997	-744	Nedd1
chr12	88405068	88405538	72113	-14758	Adck1
chr17	26660184	26660608	11974	-15788	Atp6v0e
chr3	146914755	146915259	70892	18099	Ttll7
chr6	13838320	13839066	64450	0	Gpr85
chr6	47395869	47396376	26965	-57022	Cul1
chr16	93686532	93687400	109857	3273	Cbr3
chr3	115899584	115900185	69740	11389	Dph5
chr4	34701518	34701937	24060	-14080	Slc35a1
chr18	61459330	61459792	170826	-58899	Ppargc1b
chr2	84662851	84663307	100270744	3305	Btbd18
chr8	33681918	33682786	14782	12916	Gsr
chrX	106794508	106795067	213436	45577	Rtl3
chr2	32858974	32859435	20910	-11729	Stxbp1
chr2	139989897	139990517	75812	51697	Tasp1
chr1	134435146	134435806	72674	19582	Adipor1
chr4	41307357	41307834	68970	7055	Dcaf12
chr12	85257139	85257708	217716	8576	Mlh3
chr15	95884709	95885523	105722	-53071	Ano6
chr4	152013488	152014157	242785	4685	Klhl21
chr7	80849672	80850315	22691	-10605	Zscan2
chr7	98778928	98779391	22411	-55721	Wnt11
chr15	79752861	79753451	100504191	10163	Gm16576
chr2	152020205	152020744	69698	20308	Slc52a3
chr10	16714010	16714646	100504235	248534	Gm20125
chr16	97593052	97593558	50528	-2151	Tmprss2
chr2	130411739	130412199	66766	5261	Tmem239
chr1	34554269	34554683	21756	3428	Prss40
chr10	80933041	80933860	17873	2229	Gadd45b
chr3	53448247	53448670	212114	13313	Nhlrc3
chr5	141241213	141241681	330222	0	Sdk1
chr7	98836416	98837112	22411	1285	Wnt11
chr11	88252188	88252654	74297	-41404	Ccdc182
chr12	99964197	99964689	217826	0	Kcnk13
chr15	102381507	102381991	170574	-14539	Sp7
chr2	139671400	139672266	319909	-5912	Ism1
chr2	164184303	164184962	209232	-1561	Wfdc5
chr4	43519726	43520342	22004	-57	Tpm2
chr4	141430944	141431569	277744	4536	Srarp
chr8	88631101	88631693	71607	4435	Snx20
chr1	82787298	82787765	66261	-18837	Tm4sf20
chr11	60697488	60697998	16897	-1725	Llgl1
chr12	72674379	72674882	66375	-9470	Dhrs7
chr16	18518088	18518522	13972	19148	Gnb1l
chr18	80280380	80280803	66943	17540	Pqlc1
chr2	122312649	122313306	213696	338	Duoxa1
chr5	30998329	30998710	69852	29667	Tcf23
chr6	125274696	125275231	73870	9077	4930417O13Rik
chr7	98193385	98194497	272411	4984	B3gnt6
chr7	127898510	127898942	27973	-2893	Vkorc1
chr11	106056859	106057359	70207	-8702	Taco1
chr13	102678461	102679143	17079	-14415	Cd180
chr19	38981924	38982390	72082	-24629	Cyp2c55
chr2	165407726	165408283	114644	783	Slc13a3
chr14	52248134	52248640	67772	9140	Chd8
chr4	41708308	41708813	69961	4721	Rpp25l
chr9	70079967	70080418	76886	22658	Fam81a
chr11	117482858	117483369	432615	-999	Gm11733
chr3	96328079	96328925	100504145	-16362	Platr30
chr3	97585430	97585853	68058	-18318	Chd1l
chr4	116134886	116135403	68273	-1834	Pomgnt1
chr7	79780474	79781083	17292	12705	Mesp1
chr8	33390122	33390584	75029	3797	Purg
chrX	102159811	102160641	236930	-2720	Ercc6l
chr12	85169236	85169878	18654	17	Pgf
chr13	89667979	89668480	13003	9641	Vcan
chr8	70072351	70073118	107770	0	Tm6sf2
chr10	77969632	77970211	28240	0	Trpm2
chr3	40853063	40853684	100039043	1439	Gm10731
chr11	75456903	75457279	192652	-2186	Wdr81
chr16	16854819	16855232	16136	8753	Igll1
chr17	28882324	28882753	74179	-22512	1700030A11Rik
chr2	69002284	69002733	241447	42373	Cers6
chr1	55149716	55150156	19070	18390	Mob4
chr15	38477062	38477585	102465574	12962	Mir6951
chr16	32499679	32500105	245308	68	Zdhhc19
chr2	29817616	29818113	68205	-1962	Urm1
chr2	31929663	31930087	23928	4606	Lamc3
chr2	34638920	34639727	227743	19338	Mapkap1
chr4	129350630	129351092	67106	6690	Zbtb8os
chr8	22573476	22573960	22335	19751	Vdac3
chr12	24716818	24717304	20135	7789	Rrm2
chr13	24802199	24802966	79555	179	BC005537
chr13	32827873	32828375	78903	7107	Wrnip1
chr4	133827747	133828558	20111	32372	Rps6ka1
chr9	57517050	57517528	12858	-3746	Cox5a
chrX	135975094	135975599	76976	-18225	Arxes2
chrX	164183785	164184270	70008	21607	Ace2
chr10	77366636	77367714	110532	2527	Adarb1
chr11	98655048	98655457	76758	3527	Gsdma2
chr12	70494786	70495368	72736	34945	Tmx1
chr3	14381549	14382105	622229	18432	Gm6300
chr3	90525374	90525826	66166	-1030	S100a14
chr4	119247304	119247798	56401	442	P3h1
chr15	103146649	103147368	432989	0	D930007P13Rik
chr11	96934978	96935433	217138	3591	Prr15l
chr17	56921656	56922282	64144	13133	Mllt1
chr2	158546745	158547203	545481	5008	Arhgap40
chr4	98444580	98445173	12695	3504	Patj
chr5	135395769	135396216	107939	-1223	Pom121
chr6	143609110	143609679	73425	41609	1700060C16Rik
chr7	102099865	102100668	11875	0	Art5
chr13	76056167	76056624	238725	372	Gpr150
chr14	75721963	75722554	338337	10433	Cog3
chr4	130087275	130087784	107581	8265	Col16a1
chr5	90203126	90203718	231430	11863	Cox18
chr7	110083733	110084215	20841	-7414	Zfp143
chr14	67674612	67675080	108912	21654	Cdca2
chr16	45104927	45105452	67896	10874	Ccdc80
chr9	34983450	34983942	67703	-32510	Kirrel3
chr3	15194312	15194818	751864	137484	Gm9733
chr7	131539822	131540380	15373	-2487	Hmx3
chrX	74943732	74944285	100503280	24840	Gm38425
chr1	139438344	139438811	226470	14690	Zbtb41
chr11	78886860	78887522	18126	-33265	Nos2
chr17	35166617	35167078	53761	-1720	Prrc2a
chr3	129421801	129422290	435755	-11383	Pou5f1-rs4
chr5	38090984	38091480	71116	14427	Stx18
chr10	85967980	85968453	28088	-10157	Rtcb
chr15	101105370	101106005	208258	-9750	Ankrd33
chr3	100785982	100786399	242122	-39060	Vtcn1
chr13	116712188	116712646	74680	125532	4930435F18Rik
chr9	45121769	45122337	72821	3888	Scn2b
chr1	92849393	92850269	387167	-109	Mir149
chr1	160863032	160863429	381305	-42989	Rc3h1
chr17	50291459	50292033	13164	859	Dazl
chr18	77682368	77683193	212163	30817	8030462N17Rik
chr2	25279100	25279541	99152	107	Anapc2
chr8	70166663	70167093	234371	-5263	Tmem161a
chr11	116004723	116005438	14635	7281	Galk1
chr16	15838413	15838922	72083	23800	Mzt2
chr2	153397717	153398169	228790	4857	Asxl1
chr6	72647265	72647732	100038714	11012	Gm15401
chr8	47693080	47693925	69260	-17524	Ing2
chr1	39559000	39559409	67702	-243	Rnf149
chr13	112406463	112407576	16195	-56494	Il6st
chr15	75060529	75060888	17067	-11699	Ly6c1
chr2	119542063	119542532	241624	-550	Exd1
chrX	159409239	159409661	78283	-4911	Map7d2
chr15	99416473	99416874	380969	7659	Nckap5l
chr17	56858248	56858652	328845	15795	Acsbg2
chr7	105915582	105915839	100417829	12753	Gm18852
chr8	25044082	25044570	330723	-5120	Htra4
chr8	70718209	70718719	100502950	0	Gm3336
chr9	35113623	35114285	78934	-2443	4930581F22Rik
chr18	61313789	61314556	225600	38766	Pde6a
chr3	105751837	105752490	109905	-1509	Rap1a
chr4	135954015	135954677	15356	-5050	Hmgcl
chr5	53326002	53326720	66278	48884	Smim20
chr13	55178568	55178978	14186	22451	Fgfr4
chr4	133327920	133328548	230796	-5690	Wdtc1
chr7	25860288	25860767	13088	-36853	Cyp2b10
chr8	116927864	116928343	72155	1755	Cenpn
chr10	121382430	121383056	75612	-59	Gns
chr15	83583452	83583886	223723	3006	Ttll12
chr16	37994605	37995026	239845	78109	Gpr156
chr5	91973997	91974482	381650	10664	Thap6
chr7	35156391	35157023	53896	-29362	Slc7a10
chr7	43668578	43669025	233189	-2991	Ctu1
chr1	192074666	192075317	22033	-15504	Traf5
chr18	14794245	14794749	72504	11000	Taf4b
chr19	16978907	16979338	353211	22789	Prune2
chr2	65550513	65551168	20269	16324	Scn3a
chr3	89396393	89396861	545539	397	Gm15417
chr6	92268974	92269459	22044	-24324	Trh
chr11	49271244	49271667	258463	-8483	Olfr1393
chr2	65567408	65567952	20269	0	Scn3a
chr18	4030886	4031414	67328	-134418	Lyzl1
chr2	12301773	12302282	241226	0	Itga8
chr7	98837836	98838483	22411	-362	Wnt11
chr8	25034564	25035042	330723	2375	Htra4
chr2	163813045	163813526	22403	-7335	Ccn5
chr8	13292341	13292828	234076	-1626	Tmco3
chr10	83219680	83220127	338365	84248	Slc41a2
chr15	85070516	85070980	73225	16819	Fam118a
chr15	99344892	99345586	22379	-9165	Fmnl3
chr6	30205306	30206018	387178	-35569	Mir183
chr7	45561191	45561604	66065	-492	Hsd17b14
chr7	81162339	81162746	434203	47489	Slc28a1
chrX	7322248	7322693	12728	-2890	Clcn5
chr11	98699905	98700311	12985	-952	Csf3
chr2	168628721	168629234	102466784	11525	Mir7004
chr4	43861090	43861525	29845	6798	Olfr155
chr7	19088767	19089252	13400	582	Dmpk
chr7	30440615	30441073	11803	-183	Aplp1
chr9	20868397	20869071	319278	0	A230050P20Rik
chr11	78751153	78751963	69109	0	Ccnq
chr16	13822973	13823549	18203	3629	Ntan1
chr17	21187436	21187836	171232	-40990	Vmn1r234
chr5	104058059	104058408	100885831	10056	Mir5619
chr9	83905646	83906263	12040	-18882	Bckdhb
chr1	133087590	133088056	240752	41578	Pik3c2b
chr11	51265148	51265776	12750	1962	Clk4
chr13	8888572	8888993	319554	1503	Idi1
chr14	55161308	55161750	319984	-44373	Jph4
chr19	4268995	4269485	245857	0	Ssh3
chr2	161511943	161512501	19281	287654	Ptprt
chr3	96639195	96639666	18632	2142	Pex11b
chr4	45097395	45097923	68512	10115	Tomm5
chr7	118595112	118595620	74424	-1677	Tmc5
chr7	143636521	143637169	244237	-7799	Tnfrsf26
chr8	125034296	125035051	244667	-19144	Disc1
chr1	74773007	74773567	22420	1115	Wnt6
chr11	68897088	68897522	19941	-4061	Rpl26
chr14	20696702	20697450	73068	1725	Fut11
chr2	37815707	37816088	241324	20538	Crb2
chr3	84542409	84542879	99889	39606	Arfip1
chr4	135868918	135869440	52830	3621	Pnrc2
chr7	16343438	16344055	56459	24547	Sae1
chrX	7854387	7854967	54644	-760	Otud5
chr11	113703550	113704169	52670	4798	Cpsf4l
chr15	93379127	93379631	67197	8513	Zcrb1
chr18	44811939	44812456	328949	0	Mcc
chr4	129086051	129086457	75234	7080	Rnf19b
chr10	121409639	121410067	75612	26524	Gns
chr13	89634128	89634543	13003	43578	Vcan
chr14	51385620	51386188	75377	-40131	4930597G03Rik
chr17	28648571	28649020	224661	-3986	Slc26a8
chr4	150136665	150137139	56485	-2213	Slc2a5
chr7	29018984	29019590	26411	17442	Map4k1
chr8	25119373	25119980	74744	16853	5830408C22Rik
chrX	71622281	71622678	14765	-40989	Gpr50
chr11	115898432	115899184	66528	-782	Smim5
chr1	167414669	167415310	66447	-20828	Mgst3
chr14	21682789	21683271	435391	19831	Dupd1
chr4	12240839	12241348	68099	-68824	Fam92a
chr5	117955805	117956464	231670	-20266	Fbxo21
chr5	137305250	137306056	83701	1365	Srrt
chr9	120415431	120415846	245049	5548	Myrip
chrX	164179710	164180207	70008	17532	Ace2
chr15	81917569	81918057	11429	7280	Aco2
chr18	9865695	9866131	140792	-8548	Colec12
chr18	67418053	67418471	67951	27336	Tubb6
chr2	172996207	172996665	66679	-3452	Rae1
chr6	125276390	125277354	22144	8688	Tuba3a
chr14	66124256	66124712	13850	0	Ephx2
chr1	172408965	172409593	67556	32419	Pigm
chr19	12002063	12002633	258675	34107	Olfr1423
chr6	83074996	83075406	69837	-2463	Pcgf1
chr11	20301305	20301778	55963	30906	Slc1a4
chr11	95690873	95691299	18673	19423	Phb
chr15	83518104	83518505	319953	-7211	Ttll1
chr6	83758280	83758673	110935	1141	Atp6v1b1
chr7	101917935	101918449	69358	2325	Lrrc51
chr13	32799097	32799729	78903	-2309	Wrnip1
chr15	75019495	75019976	110454	-21464	Ly6a
chr16	62758279	62758779	106338	8344	Nsun3
chr2	180924954	180925886	329581	-3137	Birc7
chr9	20916134	20916584	102466802	-1970	Mir7081
chrX	101486539	101486967	26549	34428	Itgb1bp2
chr10	126869624	126870080	68876	31268	Atp23
chr11	69258292	69258742	14919	-21256	Gucy2e
chr11	106313536	106313961	15985	568	Cd79b
chr12	8619838	8620441	328059	-20772	Slc7a15
chr19	3980080	3980716	71670	-5945	Acy3
chr3	88834921	88835481	76022	0	Gon4l
chr5	120133982	120134434	100503427	4827	Gm10390
chr9	92499663	92500168	78575	39915	B430319G15Rik
chr1	186712788	186713414	21808	-6799	Tgfb2
chr11	96278701	96279180	15416	-2725	Hoxb8
chr15	74701815	74702275	66769	-6886	4933427E11Rik
chr4	41286368	41286843	68926	-11224	Ubap2
chr7	83886703	83887162	67943	2237	Mesd
chr1	13608491	13609107	72265	-18581	Tram1
chr12	81619269	81619693	69480	-11556	Ttc9
chr7	113143457	113143949	75239	-1434	4930543E12Rik
chr8	85603156	85603619	56445	-47812	Dnaja2
chr9	102779510	102780155	434510	39862	Gm5627
chrX	52746785	52747255	723829	-4218	Mir106a
chr12	73342005	73342753	625098	-1614	Slc38a6
chr19	32710264	32711034	67979	1264	Atad1
chr2	68875429	68876421	241447	13843	Cers6
chr2	152396061	152396937	20667	1126	Sox12
chr3	90101438	90102336	77595	-1796	Nup210l
chr5	93328019	93328488	12452	59311	Ccng2
chr9	40871835	40872543	244813	-1584	Bsx
chr9	111003071	111003720	791282	-1091	Gm10030
chr10	63065957	63066412	68371	-1054	Pbld1
chr10	81247742	81248296	103406	-120	Zfr2
chr11	95686031	95686456	18673	14581	Phb
chr12	32920177	32920583	74076	33200	4933406C10Rik
chr16	96230436	96230848	93961	-4953	B3galt5
chr18	38627710	38628274	24066	-26442	Spry4
chr18	46564624	46565149	225471	9384	Ticam2
chr2	158863824	158864453	71715	13195	Dhx35
chr7	3292655	3293280	50918	0	Myadm
chr7	13063349	13063759	109889	-8585	Mzf1
chr7	97632868	97633383	75448	11729	Rsf1os1
chr8	119676341	119676745	67866	9976	Wfdc1
chr9	64049706	64050382	68697	0	1110036E04Rik
chrX	20335653	20336309	19889	-28172	Rp2
chr17	17749304	17749796	626942	45557	Vmn2r90
chr3	63904772	63905922	269437	-5300	Plch1
chr6	91280992	91281663	14115	15113	Fbln2
chr13	41097453	41098072	107889	7611	Gcm2
chr13	119736731	119737411	245269	983	Nim1k
chr13	51594748	51595709	20418	-27664	Shc3
chr1	129651392	129651917	210417	113881	Thsd7b
chr1	172619189	172619658	68440	13304	Dusp23
chr5	123171515	123172029	15445	882	Hpd
chr8	105919329	105919751	109660	13704	Ctrl
chr11	116628765	116629183	217344	-1746	Rhbdf2
chr12	63103663	63104219	73309	415841	Spanxn4
chr5	149831349	149831825	70969	-15922	4930500F04Rik
chr1	106818344	106818751	20479	-21616	Vps4b
chr11	54879407	54879856	15254	12926	Hint1
chr4	141869437	141870184	27984	4736	Efhd2
chr5	117088927	117089639	71954	9172	Suds3
chr6	83568896	83569302	100861870	857	Gm21284
chr7	80140784	80141211	269951	-25392	Idh2
chr7	143680449	143681074	79201	4797	Tnfrsf23
chr10	127049387	127050252	13115	716	Cyp27b1
chr11	55102240	55102653	14667	4125	Gm2a
chr11	85170004	85170484	73634	0	1700125H20Rik
chr13	32900668	32901080	380839	-2457	Serpinb1c
chr14	66953131	66953515	12177	36326	Bnip3l
chr19	8695334	8696117	17254	16868	Slc3a2
chr4	109430901	109431364	230603	9959	Ttc39a
chr7	6430295	6430709	257882	-9127	Olfr1344
chr7	24335870	24336354	69301	-1934	Tescl
chr9	88542834	88543277	71640	-4743	Zfp949
chr10	22402470	22402877	100038752	-6	Gm10825
chr11	50213009	50213826	103534	2119	Mgat4b
chr14	20576113	20576575	78787	9485	Usp54
chr14	21018914	21019431	22330	-2572	Vcl
chr14	68067736	68068206	18039	-15657	Nefl
chr16	30539371	30539822	224090	1087	Tmem44
chr16	37058225	37058685	77782	17789	Polq
chr17	84698726	84699175	67470	15595	Abcg8
chr2	37802848	37803263	241324	7679	Crb2
chr3	89966963	89967313	54667	-3455	Atp8b2
chr4	44704362	44704776	18507	-356	Pax5
chr5	38085931	38086415	71116	9374	Stx18
chr7	78568861	78569314	18213	2577	Ntrk3
chr10	77130574	77131007	12822	-16628	Col18a1
chr10	82632743	82633265	624784	2076	Gm9855
chr15	35326345	35326978	100126269	1557	BC048602
chr16	75617499	75618173	224344	24608	Rbm11
chr18	60988938	60989525	240332	24674	Slc6a7
chr2	21187335	21188023	71233	17216	Enkur
chr2	58029351	58029796	77767	23068	Ermn
chr2	174017871	174018493	228960	-57815	Stx16
chr3	7501700	7502169	67306	-1314	Zc2hc1a
chr4	53739075	53739682	246179	19070	Fktn
chr7	89712541	89713125	109264	-23606	Me3
chr7	111049627	111050087	22083	-906	Ctr9
chr7	133003400	133003900	13017	11348	Ctbp2
chr1	143749380	143750239	69367	3409	Glrx2
chr14	70629385	70629831	13829	323	Dmtn
chr19	32715171	32715594	67979	-2873	Atad1
chr6	129704915	129705430	503550	11702	Klri1
chr7	101487083	101487557	387157	11707	Mir139
chr9	88721714	88722304	100039707	-1418	Mthfsl
chr2	132091772	132092152	54338	2477	Slc23a2
chr9	122014259	122014727	215494	-17149	Pomgnt2
chr10	80348248	80348727	66548	0	Adamtsl5
chr4	134799327	134799720	66146	11493	Maco1
chr9	44836474	44836881	214162	11303	Kmt2a
chr11	106302585	106303063	14599	-720	Gh
chr12	32900976	32901403	74076	52380	4933406C10Rik
chr13	54992542	54993173	107448	-3366	Unc5a
chr17	87982072	87982490	17688	2369	Msh6
chr18	60597157	60597736	104027	2761	Synpo
chr4	134879397	134879957	19746	0	Rhd
chr7	8092889	8093308	72716	0	2810047C21Rik1
chr7	142537874	142538356	19935	1770	Mrpl23
[truncated: 542 more rows]

## Sheet: list_gene_IL2_for_pathways_IDR_
Chromosome	start	end	Gene ID	distance to TSS	Gene Symbol
chr2	155537926	155539008	60525	-10213	Acss2
chr4	138327173	138328509	68943	-866	Pink1
chr9	109038116	109039465	66940	0	Shisa5
chr2	150914386	150915924	69270	1567	Gins1
chr9	21247394	21248870	94226	0	S1pr5
chr11	115160831	115161962	26941	-1379	Slc9a3r1
chrX	74204375	74205151	192176	21328	Flna
chr10	78130614	78131197	28295	36245	Gatd3a
chr11	78094398	78095271	216971	0	Fam222b
chr10	79711980	79712880	12215	1875	Bsg
chr10	22391664	22392505	100038752	-10378	Gm10825
chr6	49016989	49017797	75347	-17373	4930563H07Rik
chr9	57584932	57585461	24044	-1257	Scamp2
chr12	88437294	88438400	72113	16998	Adck1
chr8	70374590	70375983	12845	0	Comp
chr13	100588647	100589167	218518	27535	Marveld2
chr15	36210338	36211149	26942	0	Spag1
chr19	33589523	33589999	381236	155	Lipo3
chr16	3858958	3859893	385674	11690	Zfp174
chr14	16377678	16378804	21974	-10773	Top2b
chr1	144775003	144775927	64214	0	Rgs18
chr1	181130441	181131063	67459	13141	Nvl
chr5	107402546	107403937	384214	0	Ephx4
chr3	65352310	65353453	16497	-314	Kcnab1
chr6	29395614	29397041	232664	0	Ccdc136
chr3	40522509	40523863	100040882	0	1700017G19Rik
chr7	16361903	16363431	56459	5171	Sae1
chr17	28362234	28363073	22157	0	Tulp1
chr18	74294250	74295378	74453	0	Cfap53
chr11	52180044	52181000	257871	-11885	Olfr1372-ps1
chr15	59389078	59389618	68501	14791	Nsmce2
chr17	26969932	26970690	474156	-2477	Zbtb9
chr8	25069892	25070837	83436	20509	Plekha2
chr1	139267826	139268460	170788	-12064	Crb1
chr14	70800148	70800942	13449	23438	Dok2
chr15	100735799	100736314	619313	-3062	I730030J21Rik
chr2	167685078	167685754	12608	-3161	Cebpb
chr14	52451001	52451582	57271	608	Olfr1509
chr15	31585114	31585842	12465	7219	Cct5
chr11	48825905	48826334	94089	0	Trim7
chr13	113139387	113140043	76720	3304	1700084D21Rik
chr17	71264680	71265211	246707	0	Emilin2
chr11	83057876	83058286	20556	-6826	Slfn2
chr19	40822624	40823762	240665	-7517	Ccnj
chr9	45082784	45083540	270152	-406	Jaml
chr3	130694012	130694639	66357	14805	Ostc
chr7	48876378	48877093	108167326	-865	Gm2788
chr5	31288131	31288828	67661	-1549	Ift172
chr12	113119231	113119933	116870	-11399	Mta1
chr16	31136529	31137268	78618	-39797	Acap2
chr12	65048749	65049403	328110	5401	Prpf39
chr17	34072066	34072512	12815	9645	Col11a2
chr1	172203461	172204233	18611	2464	Pea15a
chr8	27279947	27280433	13685	15533	Eif4ebp1
chr13	58389193	58390132	723902	2754	Mir7-1
chr4	88830518	88831233	15969	3102	Ifna6
chr10	61715036	61715600	71361	0	Aifm2
chr11	76201747	76202879	116972	0	Fam57a
chr10	80350220	80350711	66548	-1808	Adamtsl5
chr2	84733561	84734345	241525	0	Ypel4
chr19	57353533	57354188	320879	6587	B230217O12Rik
chr6	83185828	83186265	13191	0	Dctn1
chrX	66295614	66295983	245450	-353335	Slitrk2
chr17	51406640	51407521	328837	28317	C330011F03Rik
chr10	80747421	80747828	11776	-5157	Ap3d1
chr15	94520485	94520957	78895	22529	Pus7l
chr13	96677077	96677499	15357	-6141	Hmgcr
chrX	103571968	103572593	100124494	403	Mir421
chr10	82004617	82005262	408062	-42861	Zfp873
chr9	107904452	107905129	19882	-1744	Mst1r
chr14	70609579	70609980	13829	7412	Dmtn
chr12	118438529	118439700	100384890	90493	D230030E09Rik
chr2	71547855	71548437	13392	-1101	Dlx2
chr2	60133066	60133532	407823	-7326	Baz2b
chr13	24606907	24607783	76024	-1982	Gm11346
chr10	57727632	57728099	18768	0	Pkib
chr7	35264666	35265155	67471	20164	Gpatch1
chr13	8888572	8888993	319554	1503	Idi1
chr14	21682789	21683271	435391	19831	Dupd1
chr12	8619838	8620441	328059	-20772	Slc7a15
chr8	85603156	85603619	56445	-47812	Dnaja2
chr14	19817963	19818385	68045	4670	Rtraf
chr1	129651392	129651917	210417	113881	Thsd7b
chr19	4080640	4081045	29866	-533	Cabp2
chr8	10945862	10946596	665306	-17166	3930402G23Rik
chr18	76927514	76927914	66191	-2103	Ier3ip1
chr17	36415362	36415793	224753	46536	H2-M10.4
chr16	30531857	30532420	224090	8489	Tmem44
chr8	36613705	36614384	50768	0	Dlc1
chr2	26622958	26623364	56279	-5093	Dipk1b
chr18	82231131	82231525	14427	175252	Galr1
chr1	136119649	136120339	12292	2393	Cacna1s
chr19	40813194	40813782	240665	-17497	Ccnj
chr13	24608808	24609270	76024	-3883	Gm11346
chr14	52427569	52427982	258423	-16642	Olfr1510
chr2	178506006	178506454	381409	45376	Cdh26
chr4	123071490	123072096	66966	22734	Trit1
chr13	95390141	95390718	66549	-14789	Aggf1
chr11	55113400	55114010	14667	15285	Gm2a
chr6	145894542	145895039	79362	-28984	Bhlhe41
chr11	6654938	6655353	56089	-3168	Ramp3
chr11	104315666	104316137	17762	-1896	Mapt
chr18	37765725	37766137	93724	145	Pcdhga12
chr13	58200242	58200623	56085	14996	Ubqln1
chr1	183295982	183298930	108909	0	Aida
chr2	150217386	150219052	245174	0	Zfp937
chr5	69482779	69485016	75581	57573	Yipf7
chr11	97699719	97701148	22658	0	Pcgf2
chr10	7840919	7842574	100628581	4538	Mir5104
chr3	104788180	104789553	11853	0	Rhoc
chr18	90585346	90586670	108168395	0	Gm45871
chr11	102184471	102185727	268490	0	Lsm12
chr6	83660382	83661411	51811	-4195	Clec4f
chr17	36992197	36993058	240095	-2693	H2-M5
chr4	3677431	3679229	17096	0	Lyn
chr7	35169141	35170157	53896	-16228	Slc7a10
chr10	91177037	91178098	21917	3217	Tmpo
chr11	30025578	30026401	237711	0	Eml6
chr16	49164303	49164954	667772	106817	Myh15
chr4	85831472	85832681	77739	-221234	Adamtsl1
chr14	106026742	106028007	212085	-78191	Trim52
chr14	55822370	55823329	73181	0	Nfatc4
chr17	33092237	33092980	240068	0	Zfp563
chr10	118713720	118715604	102636202	122	Gm33337
chr9	72488933	72489942	21778	-897	Tex9
chr15	36687995	36688848	18458	-78327	Pabpc1
chr1	167001770	167002945	226610	181	Fam78b
chr1	167000084	167001624	226610	0	Fam78b
chr9	107776735	107777299	19654	3002	Rbm6
chr4	87434000	87434608	76376	-203523	Slc24a2
chr17	46483472	46484864	106763	0	Ttbk1
chr16	51315355	51315990	78639	531877	1700116B05Rik
chr1	52763994	52764509	16329	30539	Inpp1
chr1	82795457	82796549	66261	-26996	Tm4sf20
chr17	15375192	15376220	13388	0	Dll1
chr2	171125684	171126674	76829	393877	Dok5
chr4	136099982	136101164	15903	-42333	Id3
chr6	50525536	50526118	13063	39831	Cycs
chr1	167008992	167009877	226610	7403	Fam78b
chr2	66191360	66192457	73668	42681	Ttc21b
chr15	57878055	57878886	67819	11508	Derl1
chr5	66259593	66260446	70918	0	Nsun7
chr14	52190664	52191285	114741	6131	Supt16
chr2	127505058	127505731	56461	15639	Kcnip3
chr10	119080495	119081134	73400	-11771	1700064J06Rik
chr11	5065153	5065948	78926	0	Gas2l1
chr4	147875227	147877092	14349	6248	Fv1
chr1	163259350	163260023	18933	29201	Prrx1
chr6	129817530	129818178	232415	-33260	Gm156
chr8	83693838	83694849	320795	0	Pkn1
chr6	112946755	112947559	259302	0	Srgap3
chr7	45628573	45629343	69903	1085	Rasip1
chr11	83426935	83427390	237891	2065	Gas2l2
chr1	59883538	59884305	72750	-28701	Fam117b
chrX	98296399	98296904	11835	147630	Ar
chr7	143285379	143285867	63830	10682	Kcnq1ot1
chr5	41887673	41888205	102465225	-3137	Mir6414
chr3	7534886	7535504	67306	-3356	Zc2hc1a
chr7	99311320	99311899	12406	41098	Serpinh1
chr9	84343613	84344140	12040	236106	Bckdhb
chr2	50290625	50291524	109129	-1426	Mmadhc
chr6	39217831	39218455	338523	-11042	Kdm7a
chr19	4942664	4943395	240518	0	Peli3
chr12	30596900	30597416	211986	9986	Tmem18
chr5	52657708	52658644	211006	7356	Sepsecs
chrX	74352818	74353809	66192	0	Lage3
chr14	65805481	65806457	52033	0	Pbk
chr12	26398532	26399168	108089	14836	Rnf144a
chr1	64762129	64762656	14367	-24378	Fzd5
chr10	128335555	128336042	12974	-1692	Cs
chr1	167070097	167070821	226610	68508	Fam78b
chr5	92602524	92603369	52331	0	Stbd1
chr5	113090616	113091598	12962	-9032	Crybb3
chr10	99115461	99116358	14426	7302	Galnt4
chr4	135709072	135709652	230828	-18520	Il22ra1
chr2	29820050	29820803	68205	0	Urm1
chr14	70635488	70636283	13829	0	Dmtn
chr8	94950051	94950535	382045	15884	Adgrg5
chr18	3982198	3982684	67328	-183148	Lyzl1
chr16	50756694	50757112	68190	-23921	Dubr
chr7	44527529	44528313	233199	-2873	Mybpc2
chr6	74250245	74250963	102634075	-641572	Gm31747
chrX	101256581	101257200	54601	1760	Foxo4
chr17	24803990	24804691	75178	0	Meiob
chr11	120549115	120550024	192173	0	Mcrip1
chr4	136268743	136269515	22704	-15168	Zfp46
chr7	25626943	25627814	232984	0	B3gnt8
chr7	127020506	127021706	67278	0	Pagr1a
chr6	74359420	74360171	102634075	-750747	Gm31747
chr11	68965915	68966326	71998	-1805	Slc25a35
chr18	21683720	21684276	225266	-29002	Klhl14
chr10	107858657	107859157	628870	52977	Otogl
chr12	106308224	106308718	76639	138948	1700121N20Rik
chr1	120846031	120846594	98452	-240811	Celrr
chr5	114923003	114923438	231655	0	Oasl1
chr2	114135174	114135585	11834	5558	Aqr
chr11	120784018	120784556	19719	0	Rfng
chr11	50286332	50286975	103806	4829	Maml1
chr2	28585098	28585621	70239	-1819	Gtf3c5
chr1	172507013	172507627	21346	5761	Tagln2
chr10	39634650	39635063	103213	-6071	Traf3ip2
chr19	5302487	5302879	545276	4156	Gal3st3
chr5	135077800	135078740	194309	0	Vps37d
chr7	126482304	126482871	233870	-4490	Tufm
chr19	6293316	6293856	13660	-325	Ehd1
chr17	21469170	21469684	22709	18796	Zfp51
chr13	113023570	113024362	238896	-10749	Cdc20b
chr15	74769056	74769604	17068	-5436	Ly6d
chr8	125183716	125184538	244667	95729	Disc1
chr2	153325448	153326339	72326	16882	2500004C02Rik
chr7	127289043	127289689	16408	-6571	Itgal
chr7	128183933	128184319	381924	9978	Itgad
chr18	34475131	34475596	225358	31227	Fam13b
chr2	119015415	119016187	269336	13190	Ccdc32
chr17	71285700	71286302	246707	10945	Emilin2
chr9	109000694	109001086	270198	1806	Pfkfb4
chr2	32047376	32047831	102466844	-3115	Mir7674
chr4	6213644	6214115	68053	22546	Ubxn2b
chr7	104502091	104502527	209387	5298	Trim30d
