# Supplementary material for: T cell receptor and IL-2 signaling strength control memory CD8+ T cell functional fitness via chromatin remodeling
Source: Nat Commun. 2022 Apr 26;13:2240. doi: 10.1038/s41467-022-29718-2 (PMC9042912; doi:10.1038/s41467-022-29718-2)
Supplement: Supplementary file 7 — Supplementary Data 4 [file 41467_2022_29718_MOESM7_ESM.xlsx]

## Sheet: All GO TCR+IL2
GO biological process complete	GO pathways	No. genes in reference list	No. genes mapped to GO	Fold enrichment of genes (>1 indicates overrepresentation)	p-value	FDR
regulation of interleukin-4 production	GO:0032673)	29	23	2.78	0.000365	0.00882
negative regulation of transcription by RNA polymerase II	GO:0000122)	859	397	1.62	3.11e-15	3.31e-13
mitotic cell cycle	GO:0000278)	517	208	1.41	3.64e-05	0.00114
response to reactive oxygen species	GO:0000302)	166	77	1.63	0.00061	0.0137
cell morphogenesis	GO:0000902)	729	305	1.47	2.41e-08	1.28e-06
cell morphogenesis involved in differentiation	GO:0000904)	564	239	1.49	4.29e-07	1.87e-05
skeletal system development	GO:0001501)	489	203	1.46	1.02e-05	0.000374
angiogenesis	GO:0001525)	309	135	1.53	5.27e-05	0.00158
blood vessel development	GO:0001568)	523	216	1.45	6.87e-06	0.000257
eye development	GO:0001654)	361	155	1.51	2.88e-05	0.000932
ameboidal-type cell migration	GO:0001667)	173	80	1.62	0.000587	0.0133
in utero embryonic development	GO:0001701)	515	202	1.38	0.000154	0.00414
cell activation	GO:0001775)	593	294	1.74	2.87e-14	2.76e-12
leukocyte homeostasis	GO:0001776)	87	50	2.01	0.000174	0.00459
B cell homeostasis	GO:0001782)	32	22	2.41	0.0026	0.0465
cytokine production	GO:0001816)	160	78	1.71	0.000157	0.00423
regulation of cytokine production	GO:0001817)	678	313	1.62	3.47e-12	2.92e-10
negative regulation of cytokine production	GO:0001818)	258	121	1.64	1.19e-05	0.000427
positive regulation of cytokine production	GO:0001819)	441	208	1.65	4.65e-09	2.68e-07
embryonic epithelial tube formation	GO:0001838)	153	79	1.81	3.26e-05	0.00103
neural tube formation	GO:0001841)	132	72	1.91	1.97e-05	0.000671
neural tube closure	GO:0001843)	110	64	2.04	1.34e-05	0.000473
regulation of protein phosphorylation	GO:0001932)	1415	619	1.53	3.58e-19	5.65e-17
negative regulation of protein phosphorylation	GO:0001933)	406	187	1.61	1.06e-07	5.15e-06
positive regulation of protein phosphorylation	GO:0001934)	992	433	1.53	1.93e-13	1.77e-11
vasculature development	GO:0001944)	550	225	1.43	7.39e-06	0.000276
regulation of cell-matrix adhesion	GO:0001952)	113	64	1.99	2.44e-05	0.000817
morphogenesis of an epithelium	GO:0002009)	502	203	1.42	3.48e-05	0.0011
regulation of sodium ion transport	GO:0002028)	92	47	1.79	0.00197	0.0367
activation of innate immune response	GO:0002218)	98	52	1.86	0.000504	0.0117
pattern recognition receptor signaling pathway	GO:0002221)	68	40	2.06	0.000439	0.0103
toll-like receptor signaling pathway	GO:0002224)	53	32	2.12	0.00146	0.0283
innate immune response in mucosa	GO:0002227)	53	3	0.2	0.00105	0.0218
response to molecule of bacterial origin	GO:0002237)	304	124	1.43	0.001	0.021
organ or tissue specific immune response	GO:0002251)	67	6	0.31	0.00271	0.0481
lymphocyte homeostasis	GO:0002260)	64	38	2.08	0.000709	0.0156
cell activation involved in immune response	GO:0002263)	171	84	1.72	7.49e-05	0.00217
myeloid leukocyte activation	GO:0002274)	124	68	1.92	2.54e-05	0.000844
lymphocyte activation involved in immune response	GO:0002285)	123	61	1.74	0.000661	0.0147
leukocyte activation involved in immune response	GO:0002366)	167	82	1.72	8.65e-05	0.00247
immune system process	GO:0002376)	2303	820	1.25	1.31e-08	7.19e-07
immunoglobulin production	GO:0002377)	257	28	0.38	5.62e-08	2.81e-06
mucosal immune response	GO:0002385)	65	5	0.27	0.00131	0.0262
production of molecular mediator of immune response	GO:0002440)	282	37	0.46	1.26e-06	5.16e-05
leukocyte mediated immunity	GO:0002443)	355	69	0.68	0.00264	0.0471
lymphocyte mediated immunity	GO:0002449)	320	56	0.61	0.000449	0.0105
humoral immune response mediated by circulating immunoglobulin	GO:0002455)	223	11	0.17	1.52e-13	1.41e-11
immune system development	GO:0002520)	737	350	1.66	9.4e-15	9.63e-13
leukocyte differentiation	GO:0002521)	367	188	1.8	2.26e-10	1.5e-08
myeloid leukocyte differentiation	GO:0002573)	116	63	1.9	6.4e-05	0.00188
regulation of immune system process	GO:0002682)	1518	605	1.4	1.53e-12	1.33e-10
negative regulation of immune system process	GO:0002683)	466	232	1.75	1.21e-11	9.57e-10
positive regulation of immune system process	GO:0002684)	1073	417	1.36	7.12e-08	3.53e-06
regulation of leukocyte migration	GO:0002685)	204	107	1.84	8.95e-07	3.7e-05
positive regulation of leukocyte migration	GO:0002687)	145	78	1.89	1.5e-05	0.000527
regulation of leukocyte chemotaxis	GO:0002688)	113	58	1.8	0.000416	0.00986
positive regulation of leukocyte chemotaxis	GO:0002690)	88	50	1.99	0.000185	0.00485
regulation of leukocyte activation	GO:0002694)	708	257	1.27	0.000925	0.0196
negative regulation of leukocyte activation	GO:0002695)	187	106	1.99	5.59e-08	2.8e-06
regulation of immune effector process	GO:0002697)	414	176	1.49	1.26e-05	0.000448
negative regulation of immune effector process	GO:0002698)	134	65	1.7	0.000592	0.0133
regulation of leukocyte mediated immunity	GO:0002703)	246	106	1.51	0.000479	0.0112
negative regulation of leukocyte mediated immunity	GO:0002704)	56	34	2.13	0.000822	0.0177
regulation of lymphocyte mediated immunity	GO:0002706)	189	82	1.52	0.00197	0.0366
regulation of cytokine production involved in immune response	GO:0002718)	84	45	1.88	0.000921	0.0196
innate immune response-activating signal transduction	GO:0002758)	70	42	2.1	0.000228	0.00584
regulation of myeloid leukocyte differentiation	GO:0002761)	126	62	1.73	0.000754	0.0164
regulation of peptide secretion	GO:0002791)	526	215	1.43	1.09e-05	0.000395
negative regulation of peptide secretion	GO:0002792)	159	72	1.59	0.00143	0.0279
regulation of adaptive immune response	GO:0002819)	204	95	1.63	0.000113	0.00312
negative regulation of adaptive immune response	GO:0002820)	47	32	2.39	0.000324	0.00795
regulation of adaptive immune response based on somatic recombination of immune receptors built from immunoglobulin superfamily domains	GO:0002822)	188	86	1.6	0.000427	0.0101
negative regulation of adaptive immune response based on somatic recombination of immune receptors built from immunoglobulin superfamily domains	GO:0002823)	42	29	2.42	0.000463	0.0108
regulation of response to biotic stimulus	GO:0002831)	364	183	1.76	1.28e-09	7.71e-08
positive regulation of response to biotic stimulus	GO:0002833)	211	112	1.86	2.49e-07	1.12e-05
system process	GO:0003008)	2567	513	0.7	8.44e-16	9.18e-14
muscle system process	GO:0003012)	233	99	1.49	0.00111	0.0227
vascular process in circulatory system	GO:0003018)	203	86	1.49	0.00272	0.0483
cardiac chamber development	GO:0003205)	186	82	1.55	0.00143	0.0279
regulation of carbohydrate metabolic process	GO:0006109)	186	84	1.58	0.000675	0.0149
nucleobase-containing compound metabolic process	GO:0006139)	2170	766	1.24	1.31e-07	6.15e-06
transcription, DNA-templated	GO:0006351)	346	144	1.46	0.000185	0.00485
regulation of transcription, DNA-templated	GO:0006355)	2746	1125	1.44	5.27e-27	1.6e-24
regulation of transcription by RNA polymerase II	GO:0006357)	1961	831	1.49	9.87e-23	2.1e-20
cellular protein modification process	GO:0006464)	2234	914	1.43	1.99e-21	3.87e-19
protein phosphorylation	GO:0006468)	731	333	1.6	2.78e-12	2.37e-10
negative regulation of protein kinase activity	GO:0006469)	195	105	1.89	3.86e-07	1.7e-05
protein dephosphorylation	GO:0006470)	157	77	1.72	0.000141	0.00383
cellular aromatic compound metabolic process	GO:0006725)	2379	827	1.22	3.01e-07	1.35e-05
phosphorus metabolic process	GO:0006793)	1692	712	1.48	7.11e-19	1.1e-16
phosphate-containing compound metabolic process	GO:0006796)	1669	701	1.47	2.12e-18	3.1e-16
nitrogen compound metabolic process	GO:0006807)	5687	2058	1.27	9.55e-27	2.84e-24
transport	GO:0006810)	3543	1318	1.3	6.86e-19	1.07e-16
ion transport	GO:0006811)	1146	406	1.24	0.000143	0.00388
cation transport	GO:0006812)	719	260	1.27	0.00101	0.0211
cellular ion homeostasis	GO:0006873)	645	265	1.44	7.13e-07	3.02e-05
cellular calcium ion homeostasis	GO:0006874)	461	185	1.41	0.000102	0.00286
cellular metal ion homeostasis	GO:0006875)	571	229	1.41	1.54e-05	0.000538
intracellular protein transport	GO:0006886)	757	310	1.44	1.11e-07	5.34e-06
exocytosis	GO:0006887)	212	91	1.5	0.00136	0.0268
phagocytosis, recognition	GO:0006910)	203	4	0.07	2.06e-17	2.61e-15
phagocytosis, engulfment	GO:0006911)	226	22	0.34	3.51e-08	1.8e-06
apoptotic process	GO:0006915)	805	356	1.55	7.94e-12	6.36e-10
movement of cell or subcellular component	GO:0006928)	1358	559	1.44	1.82e-13	1.68e-11
chemotaxis	GO:0006935)	482	188	1.37	0.00034	0.0083
response to stress	GO:0006950)	3106	1089	1.23	3.9e-10	2.51e-08
inflammatory response	GO:0006954)	456	178	1.37	0.000489	0.0114
complement activation	GO:0006956)	229	10	0.15	6.51e-15	6.76e-13
complement activation, classical pathway	GO:0006958)	218	8	0.13	3.06e-15	3.28e-13
humoral immune response	GO:0006959)	400	51	0.45	2.16e-09	1.29e-07
cellular response to DNA damage stimulus	GO:0006974)	667	257	1.35	4.68e-05	0.00142
response to oxidative stress	GO:0006979)	338	139	1.44	0.000364	0.00879
organelle organization	GO:0006996)	3011	1141	1.33	4.04e-18	5.69e-16
cytoskeleton organization	GO:0007010)	1036	437	1.48	7.55e-12	6.08e-10
actin filament organization	GO:0007015)	218	100	1.61	0.000134	0.00365
microtubule-based process	GO:0007017)	649	262	1.42	2.48e-06	9.72e-05
microtubule-based movement	GO:0007018)	261	117	1.57	8.05e-05	0.00232
cell cycle	GO:0007049)	1185	445	1.32	6.38e-07	2.73e-05
cell adhesion	GO:0007155)	787	296	1.32	5.53e-05	0.00165
leukocyte cell-cell adhesion	GO:0007159)	50	30	2.1	0.00177	0.0333
negative regulation of cell adhesion	GO:0007162)	287	158	1.93	1.16e-10	8.07e-09
establishment or maintenance of cell polarity	GO:0007163)	203	97	1.68	4.67e-05	0.00142
cell surface receptor signaling pathway	GO:0007166)	1812	686	1.33	8.85e-11	6.26e-09
enzyme linked receptor protein signaling pathway	GO:0007167)	530	241	1.59	3.4e-09	2e-07
transmembrane receptor protein tyrosine kinase signaling pathway	GO:0007169)	340	153	1.58	5.16e-06	0.000195
transmembrane receptor protein serine/threonine kinase signaling pathway	GO:0007178)	182	85	1.64	0.000268	0.00672
G protein-coupled receptor signaling pathway	GO:0007186)	1843	241	0.46	2.52e-38	1.81e-35
positive regulation of cytosolic calcium ion concentration	GO:0007204)	306	124	1.42	0.00126	0.0254
integrin-mediated signaling pathway	GO:0007229)	77	46	2.09	0.000121	0.00333
small GTPase mediated signal transduction	GO:0007264)	275	137	1.75	2.32e-07	1.05e-05
Ras protein signal transduction	GO:0007265)	214	97	1.59	0.000259	0.0065
cell-cell signaling	GO:0007267)	786	290	1.29	0.000181	0.00476
multicellular organism development	GO:0007275)	4792	1880	1.38	1.37e-39	1.08e-36
regulation of mitotic cell cycle	GO:0007346)	490	201	1.44	1.92e-05	0.000658
nervous system development	GO:0007399)	2241	913	1.43	5.17e-21	9.38e-19
central nervous system development	GO:0007417)	824	330	1.4	2.19e-07	9.94e-06
brain development	GO:0007420)	612	259	1.48	1.35e-07	6.31e-06
sensory organ development	GO:0007423)	572	238	1.46	1.45e-06	5.87e-05
heart development	GO:0007507)	564	240	1.49	2.81e-07	1.26e-05
sensory perception	GO:0007600)	1629	180	0.39	8.88e-45	1.08e-41
sensory perception of chemical stimulus	GO:0007606)	1223	38	0.11	2.61e-88	2.06e-84
sensory perception of smell	GO:0007608)	1125	27	0.08	1.5e-88	2.37e-84
circadian rhythm	GO:0007623)	135	62	1.61	0.0025	0.0451
regulation of heart contraction	GO:0008016)	175	76	1.52	0.00284	0.0498
cell recognition	GO:0008037)	313	44	0.49	1.87e-06	7.42e-05
regulation of actin polymerization or depolymerization	GO:0008064)	174	78	1.57	0.00132	0.0262
axo-dendritic transport	GO:0008088)	73	42	2.02	0.00044	0.0104
protein localization	GO:0008104)	1927	758	1.38	1.36e-14	1.37e-12
biological_process	GO:0008150)	20360	6105	1.05	1.02e-39	8.45e-37
metabolic process	GO:0008152)	7184	2525	1.23	3.06e-28	1.05e-25
cell death	GO:0008219)	881	384	1.53	6.04e-12	4.94e-10
cell population proliferation	GO:0008283)	571	242	1.49	3.25e-07	1.44e-05
positive regulation of cell population proliferation	GO:0008284)	961	411	1.5	7.45e-12	6.06e-10
negative regulation of cell population proliferation	GO:0008285)	679	283	1.46	1.13e-07	5.44e-06
regulation of cell shape	GO:0008360)	154	70	1.59	0.00159	0.0301
catabolic process	GO:0009056)	1711	563	1.15	0.00248	0.0449
macromolecule catabolic process	GO:0009057)	844	301	1.25	0.000834	0.0179
biosynthetic process	GO:0009058)	2154	770	1.25	2.53e-08	1.34e-06
macromolecule biosynthetic process	GO:0009059)	1226	429	1.23	0.000224	0.00578
response to radiation	GO:0009314)	392	151	1.35	0.00206	0.0381
response to external stimulus	GO:0009605)	2243	767	1.2	6.09e-06	0.000229
response to wounding	GO:0009611)	344	136	1.39	0.00156	0.0296
response to virus	GO:0009615)	226	99	1.54	0.000468	0.0109
response to abiotic stimulus	GO:0009628)	911	355	1.37	6.04e-07	2.59e-05
anatomical structure morphogenesis	GO:0009653)	2189	903	1.45	4.91e-22	9.93e-20
response to endogenous stimulus	GO:0009719)	1120	456	1.43	1.21e-10	8.36e-09
response to hormone	GO:0009725)	607	232	1.34	0.000171	0.00452
embryo development	GO:0009790)	1160	469	1.42	1.54e-10	1.04e-08
embryo development ending in birth or egg hatching	GO:0009792)	817	323	1.39	7.21e-07	3.04e-05
animal organ morphogenesis	GO:0009887)	1005	398	1.39	2.92e-08	1.52e-06
tissue development	GO:0009888)	1633	663	1.42	6.34e-15	6.62e-13
regulation of biosynthetic process	GO:0009889)	3475	1395	1.41	3.62e-31	1.68e-28
negative regulation of biosynthetic process	GO:0009890)	1460	621	1.49	3.25e-17	3.91e-15
positive regulation of biosynthetic process	GO:0009891)	1930	811	1.47	2.04e-21	3.87e-19
negative regulation of metabolic process	GO:0009892)	2699	1084	1.41	1.53e-23	3.72e-21
positive regulation of metabolic process	GO:0009893)	3487	1454	1.46	3.26e-39	2.45e-36
regulation of catabolic process	GO:0009894)	830	337	1.42	5.22e-08	2.62e-06
positive regulation of catabolic process	GO:0009896)	427	182	1.49	8.55e-06	0.000315
regulation of signal transduction	GO:0009966)	2777	1203	1.52	3.91e-37	2.37e-34
positive regulation of signal transduction	GO:0009967)	1519	647	1.49	4.71e-18	6.46e-16
negative regulation of signal transduction	GO:0009968)	1172	529	1.58	1.87e-18	2.79e-16
cellular process	GO:0009987)	13991	4626	1.16	2.09e-50	4.71e-47
glial cell differentiation	GO:0010001)	182	81	1.56	0.00128	0.0257
response to organic substance	GO:0010033)	2467	950	1.35	2.08e-16	2.36e-14
response to inorganic substance	GO:0010035)	412	175	1.49	1.49e-05	0.000524
response to metal ion	GO:0010038)	267	108	1.42	0.00262	0.0469
response to organonitrogen compound	GO:0010243)	740	293	1.39	2.17e-06	8.58e-05
endomembrane system organization	GO:0010256)	356	142	1.4	0.000884	0.0188
membrane invagination	GO:0010324)	241	31	0.45	4.81e-06	0.000182
gene expression	GO:0010467)	1608	544	1.19	0.000409	0.00971
regulation of gene expression	GO:0010468)	3658	1461	1.4	5.18e-32	2.48e-29
positive regulation of autophagy	GO:0010508)	121	57	1.65	0.00267	0.0476
regulation of macromolecule biosynthetic process	GO:0010556)	3258	1317	1.42	3.3e-30	1.33e-27
positive regulation of macromolecule biosynthetic process	GO:0010557)	1795	753	1.47	1.19e-19	1.98e-17
negative regulation of macromolecule biosynthetic process	GO:0010558)	1368	597	1.53	2.65e-18	3.83e-16
positive regulation of phosphorus metabolic process	GO:0010562)	1114	483	1.52	1.56e-14	1.53e-12
negative regulation of phosphorus metabolic process	GO:0010563)	546	255	1.64	1.85e-10	1.25e-08
regulation of cell cycle process	GO:0010564)	578	248	1.5	1.24e-07	5.87e-06
regulation of endothelial cell migration	GO:0010594)	156	71	1.6	0.00167	0.0316
positive regulation of endothelial cell migration	GO:0010595)	98	50	1.79	0.00138	0.0272
positive regulation of macromolecule metabolic process	GO:0010604)	3211	1337	1.46	2.86e-35	1.5e-32
negative regulation of macromolecule metabolic process	GO:0010605)	2435	983	1.42	9.19e-22	1.84e-19
regulation of cardiac muscle hypertrophy	GO:0010611)	71	40	1.98	0.000828	0.0178
positive regulation of gene expression	GO:0010628)	1968	824	1.47	2.13e-21	4.01e-19
negative regulation of gene expression	GO:0010629)	1591	666	1.47	3.07e-17	3.72e-15
regulation of epithelial cell migration	GO:0010632)	225	105	1.64	4.54e-05	0.00139
positive regulation of epithelial cell migration	GO:0010634)	145	76	1.84	3.01e-05	0.000968
positive regulation of organelle organization	GO:0010638)	582	250	1.51	8.76e-08	4.31e-06
negative regulation of organelle organization	GO:0010639)	380	162	1.49	2.8e-05	0.000911
regulation of cell communication	GO:0010646)	3197	1336	1.46	6.85e-36	3.73e-33
positive regulation of cell communication	GO:0010647)	1708	712	1.46	4.43e-18	6.13e-16
negative regulation of cell communication	GO:0010648)	1295	581	1.57	7.46e-20	1.29e-17
positive regulation of cell development	GO:0010720)	658	268	1.43	1.09e-06	4.46e-05
negative regulation of cell development	GO:0010721)	382	155	1.42	0.000287	0.00714
regulation of cell morphogenesis involved in differentiation	GO:0010769)	343	144	1.47	0.000141	0.00382
regulation of cell-substrate adhesion	GO:0010810)	206	97	1.65	6.97e-05	0.00203
regulation of cell death	GO:0010941)	1682	709	1.48	7.21e-19	1.1e-16
positive regulation of cell death	GO:0010942)	709	318	1.57	3.12e-11	2.37e-09
regulation of metal ion transport	GO:0010959)	430	178	1.45	4.03e-05	0.00126
transport along microtubule	GO:0010970)	153	78	1.79	6.18e-05	0.00183
regulation of neuron projection development	GO:0010975)	601	250	1.46	7.22e-07	3.04e-05
positive regulation of neuron projection development	GO:0010976)	364	144	1.39	0.001	0.021
programmed cell death	GO:0012501)	842	366	1.52	2.46e-11	1.89e-09
primary neural tube formation	GO:0014020)	117	66	1.98	2.22e-05	0.000748
response to organic cyclic compound	GO:0014070)	618	242	1.37	3.58e-05	0.00113
striated muscle tissue development	GO:0014706)	320	134	1.47	0.000258	0.00649
regulation of muscle hypertrophy	GO:0014743)	74	40	1.89	0.00149	0.0287
protein transport	GO:0015031)	1237	496	1.41	1.07e-10	7.5e-09
peptide transport	GO:0015833)	1266	508	1.41	5.32e-11	3.89e-09
cellular component organization	GO:0016043)	5125	1858	1.27	9.47e-24	2.37e-21
Wnt signaling pathway	GO:0016055)	231	98	1.49	0.00131	0.0262
immunoglobulin mediated immune response	GO:0016064)	268	30	0.39	5.11e-08	2.58e-06
RNA metabolic process	GO:0016070)	1224	431	1.23	0.000138	0.00375
vesicle-mediated transport	GO:0016192)	1269	474	1.31	4.13e-07	1.8e-05
regulation of striated muscle tissue development	GO:0016202)	160	81	1.77	4.58e-05	0.0014
phosphorylation	GO:0016310)	986	427	1.52	6.78e-13	6.15e-11
dephosphorylation	GO:0016311)	210	94	1.57	0.000384	0.00921
morphogenesis of embryonic epithelium	GO:0016331)	177	86	1.7	9.56e-05	0.00269
dendrite development	GO:0016358)	138	63	1.6	0.00274	0.0486
cell migration	GO:0016477)	828	359	1.52	4.51e-11	3.34e-09
protein ubiquitination	GO:0016567)	417	166	1.4	0.000341	0.0083
covalent chromatin modification	GO:0016569)	325	133	1.43	0.000535	0.0123
histone modification	GO:0016570)	316	127	1.41	0.00124	0.025
peptidyl-serine phosphorylation	GO:0018105)	170	86	1.77	2.84e-05	0.00092
heterocycle biosynthetic process	GO:0018130)	714	276	1.36	2.13e-05	0.000722
peptidyl-amino acid modification	GO:0018193)	706	277	1.38	8.14e-06	0.000301
peptidyl-serine modification	GO:0018209)	196	94	1.68	6.29e-05	0.00185
regulation of lipid metabolic process	GO:0019216)	342	140	1.44	0.000392	0.00938
regulation of nucleobase-containing compound metabolic process	GO:0019219)	3236	1300	1.41	7.41e-29	2.72e-26
regulation of phosphate metabolic process	GO:0019220)	1696	741	1.53	6.85e-23	1.54e-20
cytokine-mediated signaling pathway	GO:0019221)	254	106	1.46	0.00137	0.027
regulation of metabolic process	GO:0019222)	5762	2275	1.38	1.06e-52	4.19e-49
response to pheromone	GO:0019236)	104	4	0.13	1.42e-07	6.61e-06
aromatic compound biosynthetic process	GO:0019438)	729	278	1.34	4.16e-05	0.00129
protein metabolic process	GO:0019538)	3411	1262	1.3	1.96e-17	2.5e-15
organophosphate metabolic process	GO:0019637)	710	268	1.32	0.000104	0.00289
calcium-mediated signaling	GO:0019722)	127	63	1.74	0.000581	0.0132
B cell mediated immunity	GO:0019724)	272	31	0.4	6.54e-08	3.26e-06
cellular homeostasis	GO:0019725)	848	334	1.38	6.4e-07	2.73e-05
antibacterial humoral response	GO:0019731)	74	6	0.28	0.000667	0.0149
stem cell population maintenance	GO:0019827)	137	64	1.64	0.00154	0.0295
telencephalon development	GO:0021537)	239	104	1.53	0.000405	0.00965
neural tube development	GO:0021915)	191	88	1.62	0.000279	0.00697
neurogenesis	GO:0022008)	1754	728	1.46	3.54e-18	5.04e-16
cell cycle process	GO:0022402)	777	303	1.37	4.23e-06	0.000161
regulation of cell-cell adhesion	GO:0022407)	402	222	1.94	1.63e-14	1.58e-12
negative regulation of cell-cell adhesion	GO:0022408)	189	115	2.13	6.02e-10	3.79e-08
positive regulation of cell-cell adhesion	GO:0022409)	247	136	1.93	2.83e-09	1.68e-07
regulation of anatomical structure morphogenesis	GO:0022603)	1072	456	1.49	9.13e-13	8.19e-11
regulation of cell morphogenesis	GO:0022604)	528	225	1.49	7.43e-07	3.12e-05
cellular component assembly	GO:0022607)	2128	792	1.3	3.79e-11	2.83e-09
biological adhesion	GO:0022610)	797	301	1.32	3.29e-05	0.00104
signal transduction by protein phosphorylation	GO:0023014)	177	84	1.66	0.000173	0.00457
regulation of signaling	GO:0023051)	3212	1345	1.47	1.7e-36	9.92e-34
positive regulation of signaling	GO:0023056)	1716	715	1.46	4.13e-18	5.77e-16
negative regulation of signaling	GO:0023057)	1300	582	1.57	1.09e-19	1.83e-17
metal ion transport	GO:0030001)	559	208	1.3	0.00111	0.0227
cellular cation homeostasis	GO:0030003)	631	260	1.44	8.29e-07	3.46e-05
cellular monovalent inorganic cation homeostasis	GO:0030004)	97	49	1.77	0.00181	0.034
establishment of cell polarity	GO:0030010)	123	62	1.77	0.000362	0.00877
actin filament-based process	GO:0030029)	537	253	1.65	1.05e-10	7.36e-09
cell projection organization	GO:0030030)	1098	459	1.47	5.65e-12	4.66e-10
cell projection assembly	GO:0030031)	354	149	1.48	9.27e-05	0.00263
actin cytoskeleton organization	GO:0030036)	479	230	1.68	2.11e-10	1.4e-08
hemopoiesis	GO:0030097)	644	313	1.7	2.85e-14	2.76e-12
lymphocyte differentiation	GO:0030098)	270	141	1.83	1.49e-08	8.1e-07
myeloid cell differentiation	GO:0030099)	239	127	1.86	3.97e-08	2.03e-06
regulation of endocytosis	GO:0030100)	221	94	1.49	0.00165	0.0312
regulation of Wnt signaling pathway	GO:0030111)	299	136	1.59	1.18e-05	0.000425
cell differentiation	GO:0030154)	3671	1447	1.38	1.46e-29	5.63e-27
regulation of cell adhesion	GO:0030155)	689	352	1.79	1.89e-18	2.79e-16
regulation of proteolysis	GO:0030162)	712	257	1.27	0.00125	0.0251
positive regulation of Wnt signaling pathway	GO:0030177)	134	67	1.75	0.000314	0.00772
neuron differentiation	GO:0030182)	1028	425	1.45	1.25e-10	8.52e-09
B cell differentiation	GO:0030183)	117	58	1.74	0.000939	0.0199
T cell differentiation	GO:0030217)	162	89	1.93	1.77e-06	7.05e-05
regulation of ossification	GO:0030278)	218	105	1.69	1.97e-05	0.000672
regulation of cell migration	GO:0030334)	898	424	1.66	2.16e-17	2.71e-15
positive regulation of cell migration	GO:0030335)	543	267	1.72	1.04e-12	9.23e-11
negative regulation of cell migration	GO:0030336)	270	119	1.55	0.000104	0.00289
cytoskeleton-dependent intracellular transport	GO:0030705)	166	84	1.77	3.25e-05	0.00104
regulation of actin filament length	GO:0030832)	177	79	1.56	0.00144	0.0279
epithelial cell differentiation	GO:0030855)	492	186	1.33	0.00123	0.0249
regulation of epithelial cell differentiation	GO:0030856)	147	66	1.57	0.0028	0.0493
regulation of B cell proliferation	GO:0030888)	69	40	2.03	0.000697	0.0154
forebrain development	GO:0030900)	373	164	1.54	6.03e-06	0.000227
neuron projection development	GO:0031175)	686	293	1.5	9.98e-09	5.52e-07
regulation of cellular metabolic process	GO:0031323)	5346	2131	1.4	9.76e-51	2.57e-47
negative regulation of cellular metabolic process	GO:0031324)	2413	988	1.44	2.22e-23	5.32e-21
positive regulation of cellular metabolic process	GO:0031325)	3202	1338	1.46	5.95e-36	3.35e-33
regulation of cellular biosynthetic process	GO:0031326)	3402	1367	1.41	1.35e-30	5.75e-28
negative regulation of cellular biosynthetic process	GO:0031327)	1421	612	1.51	7.12e-18	9.44e-16
positive regulation of cellular biosynthetic process	GO:0031328)	1889	786	1.46	7.74e-20	1.31e-17
regulation of cellular catabolic process	GO:0031329)	685	277	1.42	1.14e-06	4.68e-05
positive regulation of cellular catabolic process	GO:0031331)	358	154	1.51	2.71e-05	0.000888
negative regulation of protein complex assembly	GO:0031333)	132	66	1.75	0.000291	0.0072
positive regulation of protein complex assembly	GO:0031334)	210	92	1.54	0.0008	0.0173
regulation of cell projection organization	GO:0031344)	782	330	1.48	3.46e-09	2.02e-07
negative regulation of cell projection organization	GO:0031345)	203	92	1.59	0.000314	0.00773
positive regulation of cell projection organization	GO:0031346)	469	190	1.42	5.39e-05	0.00162
regulation of defense response	GO:0031347)	627	283	1.58	2.75e-10	1.8e-08
positive regulation of defense response	GO:0031349)	322	160	1.74	2.59e-08	1.36e-06
regulation of protein ubiquitination	GO:0031396)	202	89	1.54	0.000829	0.0178
regulation of protein modification process	GO:0031399)	1771	765	1.51	1.18e-22	2.49e-20
negative regulation of protein modification process	GO:0031400)	565	254	1.58	3.34e-09	1.97e-07
positive regulation of protein modification process	GO:0031401)	1219	532	1.53	2.02e-16	2.31e-14
cell-substrate adhesion	GO:0031589)	165	73	1.55	0.0022	0.0403
regulation of response to external stimulus	GO:0032101)	929	419	1.58	1.13e-14	1.15e-12
negative regulation of response to external stimulus	GO:0032102)	373	158	1.48	4.65e-05	0.00141
positive regulation of response to external stimulus	GO:0032103)	451	222	1.73	7.15e-11	5.1e-09
activation of protein kinase activity	GO:0032147)	244	106	1.52	0.000451	0.0106
regulation of actin filament bundle assembly	GO:0032231)	103	53	1.8	0.000677	0.015
regulation of cellular protein metabolic process	GO:0032268)	2494	1007	1.42	2.34e-22	4.86e-20
negative regulation of cellular protein metabolic process	GO:0032269)	992	407	1.44	6.29e-10	3.91e-08
positive regulation of cellular protein metabolic process	GO:0032270)	1544	649	1.47	4.6e-17	5.38e-15
regulation of protein polymerization	GO:0032271)	213	91	1.5	0.00173	0.0325
regulation of intracellular transport	GO:0032386)	338	148	1.54	2.09e-05	0.000711
positive regulation of intracellular transport	GO:0032388)	190	89	1.64	0.000158	0.00423
protein modification by small protein conjugation	GO:0032446)	465	182	1.37	0.000327	0.00801
response to lipopolysaccharide	GO:0032496)	286	117	1.43	0.00134	0.0266
multicellular organismal process	GO:0032501)	7228	2314	1.12	4.01e-09	2.33e-07
developmental process	GO:0032502)	5523	2123	1.35	2.53e-41	2.66e-38
regulation of cellular component size	GO:0032535)	394	163	1.45	8.72e-05	0.00248
regulation of interferon-beta production	GO:0032648)	51	30	2.06	0.00284	0.0498
regulation of interferon-gamma production	GO:0032649)	106	56	1.85	0.000288	0.00715
regulation of interleukin-12 production	GO:0032655)	56	32	2	0.00279	0.0492
regulation of interleukin-2 production	GO:0032663)	58	35	2.12	0.000669	0.0149
regulation of interleukin-6 production	GO:0032675)	154	76	1.73	0.000163	0.00434
regulation of tumor necrosis factor production	GO:0032680)	164	83	1.77	4.02e-05	0.00125
positive regulation of interferon-gamma production	GO:0032729)	74	40	1.89	0.00149	0.0287
positive regulation of interleukin-2 production	GO:0032743)	32	23	2.52	0.00101	0.0211
positive regulation of interleukin-4 production	GO:0032753)	24	18	2.63	0.00256	0.046
positive regulation of tumor necrosis factor production	GO:0032760)	97	51	1.84	0.000671	0.0149
RNA biosynthetic process	GO:0032774)	352	146	1.45	0.000207	0.00538
cellular response to hormone stimulus	GO:0032870)	412	168	1.43	0.00012	0.00331
regulation of stress-activated MAPK cascade	GO:0032872)	231	103	1.56	0.000253	0.00639
positive regulation of stress-activated MAPK cascade	GO:0032874)	169	78	1.62	0.000671	0.0149
regulation of localization	GO:0032879)	2855	1188	1.46	9.01e-31	3.95e-28
regulation of protein localization	GO:0032880)	1059	464	1.54	1.38e-14	1.37e-12
regulation of microtubule-based process	GO:0032886)	236	97	1.44	0.0028	0.0494
secretion by cell	GO:0032940)	412	168	1.43	0.00012	0.00331
mononuclear cell proliferation	GO:0032943)	102	50	1.72	0.00229	0.0419
regulation of mononuclear cell proliferation	GO:0032944)	228	126	1.94	7.4e-09	4.15e-07
negative regulation of mononuclear cell proliferation	GO:0032945)	86	44	1.79	0.00208	0.0384
positive regulation of mononuclear cell proliferation	GO:0032946)	137	80	2.05	9.66e-07	3.98e-05
regulation of actin cytoskeleton organization	GO:0032956)	345	165	1.68	1.15e-07	5.52e-06
regulation of actin filament-based process	GO:0032970)	393	189	1.69	7.65e-09	4.28e-07
cellular component morphogenesis	GO:0032989)	835	337	1.41	8.32e-08	4.1e-06
cell part morphogenesis	GO:0032990)	504	203	1.41	4.34e-05	0.00134
macromolecule localization	GO:0033036)	2229	860	1.35	5.84e-15	6.15e-13
regulation of organelle organization	GO:0033043)	1237	522	1.48	4.5e-14	4.23e-12
regulation of chromosome organization	GO:0033044)	354	154	1.53	1.94e-05	0.000663
regulation of intracellular protein transport	GO:0033157)	212	98	1.62	0.000112	0.0031
protein localization to organelle	GO:0033365)	610	244	1.4	1.08e-05	0.000394
cellular response to stress	GO:0033554)	1399	541	1.36	1.1e-09	6.74e-08
negative regulation of kinase activity	GO:0033673)	215	113	1.84	3.13e-07	1.39e-05
positive regulation of kinase activity	GO:0033674)	474	210	1.55	1.67e-07	7.72e-06
response to lipid	GO:0033993)	633	239	1.32	0.000227	0.00583
response to cytokine	GO:0034097)	743	334	1.58	8.39e-12	6.68e-10
regulation of toll-like receptor signaling pathway	GO:0034121)	63	40	2.23	0.000123	0.00336
regulation of cellular amide metabolic process	GO:0034248)	373	144	1.35	0.0023	0.042
cell junction assembly	GO:0034329)	132	61	1.62	0.00228	0.0418
cell junction organization	GO:0034330)	179	79	1.55	0.00153	0.0294
protein localization to nucleus	GO:0034504)	170	81	1.67	0.000231	0.00589
cellular response to oxidative stress	GO:0034599)	203	93	1.61	0.000239	0.00605
response to tumor necrosis factor	GO:0034612)	138	65	1.65	0.00121	0.0246
cellular protein localization	GO:0034613)	1392	554	1.4	1.93e-11	1.5e-09
cellular response to reactive oxygen species	GO:0034614)	115	56	1.71	0.00158	0.0301
cellular nitrogen compound metabolic process	GO:0034641)	2768	948	1.2	2.68e-07	1.21e-05
cellular macromolecule biosynthetic process	GO:0034645)	1192	415	1.22	0.000379	0.0091
nucleobase-containing compound biosynthetic process	GO:0034654)	648	253	1.37	2.63e-05	0.000865
regulation of transmembrane transport	GO:0034762)	578	235	1.43	5.46e-06	0.000206
positive regulation of transmembrane transport	GO:0034764)	235	109	1.63	4.74e-05	0.00143
regulation of ion transmembrane transport	GO:0034765)	486	191	1.38	0.000212	0.00548
positive regulation of ion transmembrane transport	GO:0034767)	180	82	1.6	0.000572	0.013
regulation of Rho protein signal transduction	GO:0035023)	136	75	1.93	8.81e-06	0.000324
cardiocyte differentiation	GO:0035051)	134	65	1.7	0.000592	0.0134
tube formation	GO:0035148)	175	92	1.84	3.87e-06	0.000148
tube morphogenesis	GO:0035239)	713	306	1.5	3.04e-09	1.8e-07
multicellular organism growth	GO:0035264)	113	54	1.68	0.00264	0.0471
tube development	GO:0035295)	920	380	1.45	1.35e-09	8.12e-08
regulation of dephosphorylation	GO:0035303)	169	77	1.6	0.000882	0.0188
intracellular signal transduction	GO:0035556)	1374	617	1.57	3.91e-21	7.17e-19
cellular response to drug	GO:0035690)	330	136	1.44	0.000386	0.00925
protein modification process	GO:0036211)	2234	914	1.43	1.99e-21	3.82e-19
growth	GO:0040007)	461	193	1.47	1.12e-05	0.000405
regulation of growth	GO:0040008)	695	282	1.42	7.5e-07	3.14e-05
locomotion	GO:0040011)	1154	462	1.4	6.5e-10	4.02e-08
regulation of locomotion	GO:0040012)	1025	470	1.61	2.22e-17	2.76e-15
negative regulation of locomotion	GO:0040013)	333	148	1.56	1.14e-05	0.000411
positive regulation of locomotion	GO:0040017)	597	283	1.66	4.54e-12	3.77e-10
regulation of cytokine biosynthetic process	GO:0042035)	108	60	1.95	7.73e-05	0.00223
regulation of epidermal growth factor receptor signaling pathway	GO:0042058)	63	39	2.17	0.000278	0.00695
negative regulation of epidermal growth factor receptor signaling pathway	GO:0042059)	26	20	2.7	0.00117	0.0239
gliogenesis	GO:0042063)	232	96	1.45	0.00259	0.0464
positive regulation of T cell proliferation	GO:0042102)	97	56	2.02	5.22e-05	0.00157
positive regulation of cytokine biosynthetic process	GO:0042108)	73	40	1.92	0.00135	0.0268
T cell activation	GO:0042110)	271	137	1.77	1.06e-07	5.16e-06
B cell activation	GO:0042113)	170	84	1.73	7.15e-05	0.00208
macrophage activation	GO:0042116)	52	32	2.16	0.000902	0.0192
regulation of cell population proliferation	GO:0042127)	1639	694	1.48	7.5e-19	1.14e-16
regulation of T cell proliferation	GO:0042129)	171	95	1.95	5.19e-07	2.24e-05
negative regulation of T cell proliferation	GO:0042130)	72	38	1.85	0.00271	0.0481
regulation of protein catabolic process	GO:0042176)	387	156	1.41	0.000314	0.00772
response to chemical	GO:0042221)	3448	1296	1.32	7.7e-20	1.32e-17
regulation of phosphorylation	GO:0042325)	1539	672	1.53	1.03e-20	1.85e-18
negative regulation of phosphorylation	GO:0042326)	450	207	1.61	2.37e-08	1.26e-06
positive regulation of phosphorylation	GO:0042327)	1046	457	1.53	3.28e-14	3.12e-12
taxis	GO:0042330)	485	189	1.37	0.0003	0.0074
response to drug	GO:0042493)	768	289	1.32	6.24e-05	0.00184
homeostatic process	GO:0042592)	1625	665	1.43	1.65e-15	1.78e-13
muscle cell differentiation	GO:0042692)	265	117	1.55	0.000115	0.00319
defense response to bacterium	GO:0042742)	470	77	0.57	1.6e-06	6.43e-05
amide transport	GO:0042886)	1290	516	1.4	6.2e-11	4.47e-09
regulation of apoptotic process	GO:0042981)	1507	635	1.48	6.71e-17	7.78e-15
chordate embryonic development	GO:0043009)	800	314	1.38	1.68e-06	6.74e-05
camera-type eye development	GO:0043010)	325	139	1.5	9.62e-05	0.00271
positive regulation of apoptotic process	GO:0043065)	643	293	1.6	5.78e-11	4.21e-09
negative regulation of apoptotic process	GO:0043066)	906	370	1.43	6.47e-09	3.67e-07
regulation of programmed cell death	GO:0043067)	1530	647	1.48	1.8e-17	2.31e-15
positive regulation of programmed cell death	GO:0043068)	648	295	1.6	5.21e-11	3.82e-09
negative regulation of programmed cell death	GO:0043069)	923	379	1.44	2.6e-09	1.55e-07
positive regulation of catalytic activity	GO:0043085)	1060	481	1.59	3.7e-17	4.36e-15
negative regulation of catalytic activity	GO:0043086)	688	285	1.45	1.65e-07	7.64e-06
regulation of GTPase activity	GO:0043087)	296	156	1.85	1.55e-09	9.33e-08
regulation of I-kappaB kinase/NF-kappaB signaling	GO:0043122)	166	76	1.61	0.000811	0.0175
negative regulation of I-kappaB kinase/NF-kappaB signaling	GO:0043124)	45	29	2.26	0.00106	0.0218
macromolecule metabolic process	GO:0043170)	5034	1837	1.28	1.37e-24	3.55e-22
regulation of protein complex assembly	GO:0043254)	416	184	1.55	1.32e-06	5.38e-05
regulation of ion transport	GO:0043269)	735	281	1.34	3.21e-05	0.00103
positive regulation of ion transport	GO:0043270)	325	133	1.43	0.000535	0.0123
regulation of cysteine-type endopeptidase activity involved in apoptotic process	GO:0043281)	204	90	1.55	0.00087	0.0186
regulation of CD4-positive, alpha-beta T cell differentiation	GO:0043370)	48	34	2.48	8.67e-05	0.00247
negative regulation of CD4-positive, alpha-beta T cell differentiation	GO:0043371)	23	18	2.74	0.00202	0.0375
positive regulation of CD4-positive, alpha-beta T cell differentiation	GO:0043372)	29	21	2.54	0.00175	0.0329
regulation of protein binding	GO:0043393)	245	107	1.53	0.000366	0.00881
regulation of MAP kinase activity	GO:0043405)	296	134	1.59	1.4e-05	0.000495
positive regulation of MAP kinase activity	GO:0043406)	222	93	1.47	0.00213	0.0393
negative regulation of MAP kinase activity	GO:0043407)	69	39	1.98	0.00103	0.0214
regulation of MAPK cascade	GO:0043408)	733	310	1.48	8.9e-09	4.94e-07
negative regulation of MAPK cascade	GO:0043409)	171	75	1.54	0.00255	0.046
positive regulation of MAPK cascade	GO:0043410)	520	220	1.48	1.5e-06	6.05e-05
macromolecule modification	GO:0043412)	2409	970	1.41	3.89e-21	7.22e-19
negative regulation of DNA-binding transcription factor activity	GO:0043433)	160	77	1.69	0.00028	0.00698
response to peptide hormone	GO:0043434)	269	112	1.46	0.000975	0.0205
regulation of muscle adaptation	GO:0043502)	99	52	1.84	0.000541	0.0124
regulation of neuron apoptotic process	GO:0043523)	265	112	1.48	0.000588	0.0133
regulation of blood vessel endothelial cell migration	GO:0043535)	91	46	1.77	0.0026	0.0465
positive regulation of GTPase activity	GO:0043547)	218	114	1.83	3.6e-07	1.59e-05
regulation of kinase activity	GO:0043549)	729	332	1.6	2.67e-12	2.29e-10
regulation of multi-organism process	GO:0043900)	610	267	1.53	8.51e-09	4.75e-07
positive regulation of multi-organism process	GO:0043902)	341	156	1.6	1.93e-06	7.63e-05
protein-containing complex subunit organization	GO:0043933)	1364	487	1.25	1.61e-05	0.000561
regulation of system process	GO:0044057)	596	238	1.4	1.54e-05	0.000537
cellular component biogenesis	GO:0044085)	2349	851	1.27	4.5e-10	2.86e-08
regulation of cellular component biogenesis	GO:0044087)	937	399	1.49	2.64e-11	2.03e-09
positive regulation of cellular component biogenesis	GO:0044089)	511	214	1.47	3.63e-06	0.00014
negative regulation of molecular function	GO:0044092)	1020	410	1.41	4.68e-09	2.69e-07
positive regulation of molecular function	GO:0044093)	1437	645	1.57	4.68e-22	9.59e-20
cellular metabolic process	GO:0044237)	6299	2278	1.27	1.56e-30	6.48e-28
primary metabolic process	GO:0044238)	6236	2219	1.25	5.16e-26	1.48e-23
cellular catabolic process	GO:0044248)	1471	500	1.19	0.000547	0.0125
cellular biosynthetic process	GO:0044249)	1981	716	1.27	2.08e-08	1.11e-06
cellular macromolecule metabolic process	GO:0044260)	3948	1506	1.34	1.01e-25	2.78e-23
cellular macromolecule catabolic process	GO:0044265)	749	266	1.25	0.00208	0.0384
cellular protein metabolic process	GO:0044267)	2839	1084	1.34	6.81e-18	9.11e-16
cellular nitrogen compound biosynthetic process	GO:0044271)	1114	398	1.25	0.000103	0.00288
small molecule metabolic process	GO:0044281)	1426	481	1.18	0.00114	0.0234
cell cycle phase transition	GO:0044770)	147	73	1.74	0.000165	0.00439
mitotic cell cycle phase transition	GO:0044772)	139	70	1.77	0.000158	0.00422
regulation of innate immune response	GO:0045088)	285	147	1.81	1.64e-08	8.9e-07
positive regulation of innate immune response	GO:0045089)	185	99	1.88	8.91e-07	3.69e-05
establishment of protein localization	GO:0045184)	1321	528	1.4	3.79e-11	2.82e-09
leukocyte activation	GO:0045321)	515	266	1.81	1.36e-14	1.37e-12
regulation of T cell differentiation	GO:0045580)	150	89	2.08	1.17e-07	5.57e-06
negative regulation of T cell differentiation	GO:0045581)	47	35	2.61	4.27e-05	0.00132
positive regulation of T cell differentiation	GO:0045582)	95	56	2.07	3.07e-05	0.000987
regulation of cell differentiation	GO:0045595)	1851	811	1.54	1.93e-25	5.16e-23
negative regulation of cell differentiation	GO:0045596)	752	335	1.56	1.76e-11	1.38e-09
positive regulation of cell differentiation	GO:0045597)	1090	472	1.52	3.61e-14	3.41e-12
regulation of lymphocyte differentiation	GO:0045619)	181	102	1.98	1.12e-07	5.4e-06
negative regulation of lymphocyte differentiation	GO:0045620)	56	36	2.25	0.000227	0.00583
positive regulation of lymphocyte differentiation	GO:0045621)	108	62	2.01	2.5e-05	0.000833
regulation of T-helper cell differentiation	GO:0045622)	36	24	2.34	0.00171	0.0322
regulation of myeloid cell differentiation	GO:0045637)	203	105	1.81	1.63e-06	6.54e-05
negative regulation of myeloid cell differentiation	GO:0045638)	85	44	1.81	0.00192	0.0358
positive regulation of myeloid cell differentiation	GO:0045639)	100	56	1.96	9.51e-05	0.00269
regulation of neuron differentiation	GO:0045664)	770	319	1.45	2.76e-08	1.44e-06
negative regulation of neuron differentiation	GO:0045665)	257	108	1.47	0.000947	0.02
positive regulation of neuron differentiation	GO:0045666)	464	183	1.38	0.000268	0.00672
regulation of osteoblast differentiation	GO:0045667)	127	61	1.68	0.00108	0.0222
regulation of angiogenesis	GO:0045765)	301	132	1.54	5.47e-05	0.00164
positive regulation of angiogenesis	GO:0045766)	179	83	1.63	0.000417	0.00988
positive regulation of cell adhesion	GO:0045785)	411	210	1.79	2.21e-11	1.71e-09
negative regulation of cell cycle	GO:0045786)	400	172	1.51	9.27e-06	0.000339
positive regulation of cell cycle	GO:0045787)	347	160	1.62	8.36e-07	3.48e-05
positive regulation of lipid metabolic process	GO:0045834)	159	72	1.59	0.00143	0.0279
positive regulation of striated muscle tissue development	GO:0045844)	81	43	1.86	0.00153	0.0293
regulation of protein kinase activity	GO:0045859)	663	304	1.61	1.35e-11	1.06e-09
positive regulation of protein kinase activity	GO:0045860)	437	194	1.56	5.42e-07	2.34e-05
positive regulation of proteolysis	GO:0045862)	334	133	1.4	0.00135	0.0268
negative regulation of transcription, DNA-templated	GO:0045892)	1145	506	1.55	2.22e-16	2.51e-14
positive regulation of transcription, DNA-templated	GO:0045893)	1533	650	1.49	9.76e-18	1.28e-15
negative regulation of growth	GO:0045926)	256	106	1.45	0.00144	0.028
positive regulation of growth	GO:0045927)	296	121	1.43	0.00107	0.022
positive regulation of mitotic cell cycle	GO:0045931)	164	75	1.6	0.000978	0.0205
negative regulation of nucleobase-containing compound metabolic process	GO:0045934)	1345	581	1.51	3.39e-17	4.06e-15
positive regulation of nucleobase-containing compound metabolic process	GO:0045935)	1792	751	1.47	1.42e-19	2.31e-17
negative regulation of phosphate metabolic process	GO:0045936)	546	255	1.64	1.85e-10	1.24e-08
positive regulation of phosphate metabolic process	GO:0045937)	1114	483	1.52	1.56e-14	1.52e-12
positive regulation of transcription by RNA polymerase II	GO:0045944)	1223	522	1.5	8.99e-15	9.27e-13
regulation of JNK cascade	GO:0046328)	186	82	1.55	0.00143	0.0279
heterocycle metabolic process	GO:0046483)	2308	811	1.23	1.02e-07	5e-06
regulation of Ras protein signal transduction	GO:0046578)	229	127	1.94	5.5e-09	3.14e-07
regulation of organ growth	GO:0046620)	114	56	1.72	0.00114	0.0234
alpha-beta T cell activation	GO:0046631)	76	44	2.03	0.000362	0.00879
alpha-beta T cell differentiation	GO:0046632)	60	38	2.22	0.000211	0.00547
regulation of alpha-beta T cell activation	GO:0046634)	101	63	2.19	2.77e-06	0.000108
positive regulation of alpha-beta T cell activation	GO:0046635)	66	44	2.34	2.59e-05	0.000858
negative regulation of alpha-beta T cell activation	GO:0046636)	42	27	2.25	0.00196	0.0364
regulation of alpha-beta T cell differentiation	GO:0046637)	66	43	2.28	4.36e-05	0.00134
positive regulation of alpha-beta T cell differentiation	GO:0046638)	48	32	2.34	0.000362	0.00878
lymphocyte activation	GO:0046649)	417	214	1.8	8.53e-12	6.76e-10
lymphocyte proliferation	GO:0046651)	101	50	1.74	0.00218	0.04
protein autophosphorylation	GO:0046777)	197	91	1.62	0.0002	0.00521
regulation of nucleocytoplasmic transport	GO:0046822)	112	57	1.78	0.000548	0.0125
secretion	GO:0046903)	521	210	1.41	3.21e-05	0.00103
intracellular transport	GO:0046907)	1146	465	1.42	1.23e-10	8.46e-09
vesicle transport along microtubule	GO:0047496)	44	28	2.23	0.0015	0.0288
platelet-derived growth factor receptor signaling pathway	GO:0048008)	39	26	2.34	0.00139	0.0272
cell development	GO:0048468)	1752	697	1.39	3.1e-14	2.96e-12
rhythmic process	GO:0048511)	256	109	1.49	0.000598	0.0135
animal organ development	GO:0048513)	3022	1230	1.43	7.24e-29	2.72e-26
blood vessel morphogenesis	GO:0048514)	422	179	1.49	1.2e-05	0.000429
positive regulation of biological process	GO:0048518)	6037	2384	1.38	2.93e-56	1.54e-52
negative regulation of biological process	GO:0048519)	5082	2050	1.41	3.29e-51	1.04e-47
positive regulation of cellular process	GO:0048522)	5345	2121	1.39	3.35e-49	6.61e-46
negative regulation of cellular process	GO:0048523)	4556	1865	1.44	1.24e-48	2.18e-45
hematopoietic or lymphoid organ development	GO:0048534)	703	336	1.68	1.53e-14	1.52e-12
embryonic organ development	GO:0048568)	479	186	1.36	0.000392	0.00937
regulation of response to stimulus	GO:0048583)	3932	1565	1.4	4e-34	2.03e-31
positive regulation of response to stimulus	GO:0048584)	2314	888	1.35	5.28e-15	5.59e-13
negative regulation of response to stimulus	GO:0048585)	1572	698	1.56	6.24e-23	1.45e-20
developmental growth	GO:0048589)	445	187	1.47	1.25e-05	0.000443
embryonic morphogenesis	GO:0048598)	611	263	1.51	3.48e-08	1.79e-06
reproductive structure development	GO:0048608)	428	166	1.36	0.000969	0.0204
regulation of muscle organ development	GO:0048634)	164	84	1.8	2.17e-05	0.000735
positive regulation of muscle organ development	GO:0048636)	81	43	1.86	0.00153	0.0294
regulation of developmental growth	GO:0048638)	392	167	1.49	1.9e-05	0.000652
positive regulation of developmental growth	GO:0048639)	214	90	1.47	0.00276	0.0487
anatomical structure formation involved in morphogenesis	GO:0048646)	916	391	1.5	3.29e-11	2.49e-09
regulation of smooth muscle cell proliferation	GO:0048660)	161	78	1.7	0.000218	0.00563
neuron development	GO:0048666)	836	356	1.49	3.23e-10	2.1e-08
cell morphogenesis involved in neuron differentiation	GO:0048667)	429	179	1.46	2.61e-05	0.000861
generation of neurons	GO:0048699)	1647	680	1.45	1.62e-16	1.86e-14
tissue morphogenesis	GO:0048729)	623	252	1.42	3.52e-06	0.000136
system development	GO:0048731)	4190	1672	1.4	1.86e-37	1.17e-34
gland development	GO:0048732)	428	178	1.46	3.16e-05	0.00101
neuron projection morphogenesis	GO:0048812)	467	189	1.42	6.29e-05	0.00185
anatomical structure development	GO:0048856)	5169	2001	1.36	7.99e-40	7.42e-37
cell projection morphogenesis	GO:0048858)	478	198	1.45	1.27e-05	0.000451
stem cell differentiation	GO:0048863)	165	73	1.55	0.0022	0.0403
stem cell development	GO:0048864)	85	43	1.77	0.00275	0.0487
cellular developmental process	GO:0048869)	3760	1480	1.38	3.84e-30	1.51e-27
cell motility	GO:0048870)	945	391	1.45	6.21e-10	3.87e-08
multicellular organismal homeostasis	GO:0048871)	308	128	1.46	0.000474	0.0111
homeostasis of number of cells	GO:0048872)	258	128	1.74	6.79e-07	2.89e-05
chemical homeostasis	GO:0048878)	1109	446	1.41	8.57e-10	5.26e-08
sensory system development	GO:0048880)	368	159	1.51	1.72e-05	0.000592
regulation of lymphocyte proliferation	GO:0050670)	226	124	1.92	1.33e-08	7.3e-07
positive regulation of lymphocyte proliferation	GO:0050671)	135	78	2.03	1.8e-06	7.19e-05
negative regulation of lymphocyte proliferation	GO:0050672)	86	44	1.79	0.00208	0.0384
regulation of epithelial cell proliferation	GO:0050678)	361	146	1.42	0.000446	0.0105
regulation of cytokine secretion	GO:0050707)	214	96	1.57	0.000333	0.00813
regulation of protein secretion	GO:0050708)	486	201	1.45	1.2e-05	0.000428
negative regulation of protein secretion	GO:0050709)	150	69	1.61	0.00139	0.0272
negative regulation of cytokine secretion	GO:0050710)	67	36	1.88	0.00284	0.0498
regulation of inflammatory response	GO:0050727)	339	142	1.47	0.000161	0.0043
positive regulation of inflammatory response	GO:0050729)	139	64	1.61	0.00217	0.0399
regulation of peptidyl-tyrosine phosphorylation	GO:0050730)	264	129	1.71	1.17e-06	4.79e-05
positive regulation of peptidyl-tyrosine phosphorylation	GO:0050731)	197	88	1.57	0.000719	0.0158
negative regulation of peptidyl-tyrosine phosphorylation	GO:0050732)	55	35	2.23	0.000322	0.0079
regulation of neurogenesis	GO:0050767)	945	393	1.46	4.05e-10	2.6e-08
negative regulation of neurogenesis	GO:0050768)	334	135	1.42	0.000758	0.0165
positive regulation of neurogenesis	GO:0050769)	578	228	1.38	4.25e-05	0.00132
regulation of immune response	GO:0050776)	951	345	1.27	0.000125	0.00342
negative regulation of immune response	GO:0050777)	160	79	1.73	0.000115	0.00318
regulation of biological process	GO:0050789)	11285	3816	1.19	4.02e-40	3.97e-37
regulation of catalytic activity	GO:0050790)	1825	776	1.49	1.54e-21	3.04e-19
regulation of developmental process	GO:0050793)	2651	1120	1.48	6.5e-31	2.93e-28
regulation of cellular process	GO:0050794)	10586	3603	1.19	3.9e-38	2.67e-35
ion homeostasis	GO:0050801)	795	326	1.44	4.3e-08	2.18e-06
T cell receptor signaling pathway	GO:0050852)	93	48	1.81	0.0015	0.0288
B cell receptor signaling pathway	GO:0050853)	219	19	0.3	6.49e-09	3.67e-07
regulation of antigen receptor-mediated signaling pathway	GO:0050854)	57	40	2.46	2.38e-05	0.000798
regulation of T cell receptor signaling pathway	GO:0050856)	41	30	2.57	0.000151	0.00407
regulation of T cell activation	GO:0050863)	308	175	1.99	1.41e-12	1.23e-10
regulation of cell activation	GO:0050865)	750	277	1.29	0.000238	0.00606
negative regulation of cell activation	GO:0050866)	208	117	1.97	1.23e-08	6.77e-07
negative regulation of T cell activation	GO:0050868)	121	77	2.23	1.08e-07	5.21e-06
positive regulation of T cell activation	GO:0050870)	189	109	2.02	1.45e-08	7.9e-07
positive regulation of B cell activation	GO:0050871)	270	39	0.51	2.38e-05	0.000799
nervous system process	GO:0050877)	2070	339	0.57	1.13e-25	3.08e-23
response to stimulus	GO:0050896)	8335	2555	1.07	5.64e-05	0.00168
detection of chemical stimulus involved in sensory perception	GO:0050907)	58	4	0.24	0.00183	0.0342
detection of chemical stimulus involved in sensory perception of taste	GO:0050912)	51	3	0.21	0.00155	0.0296
regulation of chemotaxis	GO:0050920)	214	107	1.75	3.85e-06	0.000148
positive regulation of chemotaxis	GO:0050921)	141	73	1.81	6.48e-05	0.0019
regulation of secretion	GO:0051046)	910	359	1.38	2.06e-07	9.39e-06
negative regulation of secretion	GO:0051048)	262	117	1.57	8.29e-05	0.00237
regulation of transport	GO:0051049)	1954	789	1.42	2.33e-17	2.85e-15
positive regulation of transport	GO:0051050)	1088	443	1.43	2.34e-10	1.55e-08
negative regulation of transport	GO:0051051)	549	235	1.5	3.11e-07	1.39e-05
regulation of small GTPase mediated signal transduction	GO:0051056)	260	145	1.96	3.66e-10	2.36e-08
regulation of DNA-binding transcription factor activity	GO:0051090)	395	183	1.62	1.25e-07	5.88e-06
positive regulation of DNA-binding transcription factor activity	GO:0051091)	243	114	1.64	2.11e-05	0.000715
positive regulation of NF-kappaB transcription factor activity	GO:0051092)	127	65	1.79	0.000225	0.00579
negative regulation of developmental process	GO:0051093)	1023	447	1.53	6.16e-14	5.75e-12
positive regulation of developmental process	GO:0051094)	1522	636	1.46	2.66e-16	2.96e-14
regulation of binding	GO:0051098)	407	173	1.49	1.67e-05	0.00058
positive regulation of binding	GO:0051099)	204	88	1.51	0.00142	0.0278
regulation of cellular component organization	GO:0051128)	2494	1016	1.43	1.52e-23	3.75e-21
negative regulation of cellular component organization	GO:0051129)	721	314	1.53	5.84e-10	3.7e-08
positive regulation of cellular component organization	GO:0051130)	1230	503	1.43	7.53e-12	6.09e-10
striated muscle cell differentiation	GO:0051146)	216	93	1.51	0.00117	0.0239
regulation of muscle cell differentiation	GO:0051147)	161	76	1.65	0.000396	0.00943
regulation of striated muscle cell differentiation	GO:0051153)	123	58	1.65	0.00217	0.04
regulation of nitrogen compound metabolic process	GO:0051171)	5012	1985	1.39	1.21e-44	1.37e-41
negative regulation of nitrogen compound metabolic process	GO:0051172)	2216	918	1.45	7.23e-23	1.59e-20
positive regulation of nitrogen compound metabolic process	GO:0051173)	3043	1270	1.46	1.25e-33	6.16e-31
regulation of phosphorus metabolic process	GO:0051174)	1697	741	1.53	7.08e-23	1.57e-20
localization	GO:0051179)	4815	1794	1.31	1.97e-27	6.47e-25
positive regulation of protein transport	GO:0051222)	436	180	1.45	3.71e-05	0.00116
regulation of protein transport	GO:0051223)	724	318	1.54	2.46e-10	1.62e-08
negative regulation of protein transport	GO:0051224)	202	98	1.7	2.55e-05	0.000846
establishment of localization	GO:0051234)	3682	1368	1.3	1.52e-19	2.45e-17
regulation of multicellular organismal process	GO:0051239)	3175	1340	1.48	1.22e-37	8.04e-35
positive regulation of multicellular organismal process	GO:0051240)	1903	811	1.49	9.61e-23	2.08e-20
negative regulation of multicellular organismal process	GO:0051241)	1297	556	1.5	5.88e-16	6.44e-14
regulation of protein metabolic process	GO:0051246)	2687	1090	1.42	6.88e-25	1.81e-22
positive regulation of protein metabolic process	GO:0051247)	1652	704	1.49	1.27e-19	2.09e-17
negative regulation of protein metabolic process	GO:0051248)	1060	436	1.44	1.19e-10	8.22e-09
negative regulation of lymphocyte activation	GO:0051250)	156	91	2.04	1.82e-07	8.38e-06
regulation of RNA metabolic process	GO:0051252)	3002	1223	1.43	8.16e-29	2.93e-26
negative regulation of RNA metabolic process	GO:0051253)	1238	544	1.54	3.66e-17	4.34e-15
positive regulation of RNA metabolic process	GO:0051254)	1634	696	1.49	2.18e-19	3.47e-17
protein complex oligomerization	GO:0051259)	504	191	1.33	0.00087	0.0186
regulation of cellular component movement	GO:0051270)	1036	479	1.62	2.89e-18	4.15e-16
negative regulation of cellular component movement	GO:0051271)	317	142	1.57	1.21e-05	0.00043
positive regulation of cellular component movement	GO:0051272)	584	282	1.69	9.28e-13	8.27e-11
chromosome organization	GO:0051276)	919	336	1.28	9.81e-05	0.00275
regulation of sequestering of calcium ion	GO:0051282)	126	59	1.64	0.00241	0.0438
cell division	GO:0051301)	480	195	1.42	4.34e-05	0.00134
regulation of cell division	GO:0051302)	158	72	1.6	0.00137	0.027
regulation of hydrolase activity	GO:0051336)	984	407	1.45	2.94e-10	1.92e-08
regulation of transferase activity	GO:0051338)	835	374	1.57	7.23e-13	6.52e-11
positive regulation of hydrolase activity	GO:0051345)	516	241	1.64	5.85e-10	3.7e-08
positive regulation of transferase activity	GO:0051347)	551	243	1.55	2.61e-08	1.37e-06
negative regulation of transferase activity	GO:0051348)	247	128	1.82	1.17e-07	5.58e-06
regulation of cytosolic calcium ion concentration	GO:0051480)	354	141	1.4	0.00103	0.0215
regulation of cytoskeleton organization	GO:0051493)	538	237	1.54	3.86e-08	1.98e-06
negative regulation of cytoskeleton organization	GO:0051494)	149	70	1.65	0.000779	0.0169
defense response to virus	GO:0051607)	180	80	1.56	0.00123	0.0248
organelle localization	GO:0051640)	455	202	1.56	2.64e-07	1.19e-05
cellular localization	GO:0051641)	1999	807	1.42	1.12e-17	1.45e-15
vesicle localization	GO:0051648)	137	73	1.87	2.74e-05	0.000895
establishment of localization in cell	GO:0051649)	332	157	1.66	3.8e-07	1.68e-05
establishment of vesicle localization	GO:0051650)	124	69	1.95	1.71e-05	0.00059
establishment of organelle localization	GO:0051656)	311	148	1.67	5.5e-07	2.36e-05
membrane disruption in other organism	GO:0051673)	43	1	0.08	0.000378	0.00909
localization of cell	GO:0051674)	945	391	1.45	6.21e-10	3.89e-08
multi-organism process	GO:0051704)	2405	776	1.13	0.00166	0.0314
cellular response to stimulus	GO:0051716)	6480	2040	1.1	4.15e-06	0.000158
regulation of cell cycle	GO:0051726)	954	414	1.52	1.29e-12	1.13e-10
regulation of focal adhesion assembly	GO:0051893)	58	34	2.06	0.00146	0.0283
regulation of calcium ion transport	GO:0051924)	281	118	1.47	0.000529	0.0122
regulation of nervous system development	GO:0051960)	1059	440	1.46	3.39e-11	2.55e-09
negative regulation of nervous system development	GO:0051961)	358	151	1.48	8.1e-05	0.00233
positive regulation of nervous system development	GO:0051962)	647	248	1.34	8.51e-05	0.00243
metal ion homeostasis	GO:0055065)	643	260	1.42	2.71e-06	0.000106
monovalent inorganic cation homeostasis	GO:0055067)	131	62	1.66	0.00165	0.0313
calcium ion homeostasis	GO:0055074)	477	189	1.39	0.000156	0.00419
cation homeostasis	GO:0055080)	712	295	1.45	9.17e-08	4.49e-06
cellular chemical homeostasis	GO:0055082)	729	295	1.42	4.93e-07	2.14e-05
anatomical structure homeostasis	GO:0060249)	295	120	1.43	0.00128	0.0257
regulation of macromolecule metabolic process	GO:0060255)	5295	2087	1.38	1.95e-46	2.8e-43
regulation of cell development	GO:0060284)	1081	461	1.5	4.56e-13	4.16e-11
head development	GO:0060322)	666	284	1.49	1.95e-08	1.05e-06
regulation of cellular localization	GO:0060341)	822	356	1.52	6.2e-11	4.49e-09
bone development	GO:0060348)	210	96	1.6	0.000179	0.00471
epithelium development	GO:0060429)	1011	393	1.36	1.86e-07	8.52e-06
mesenchyme development	GO:0060485)	209	88	1.48	0.00251	0.0453
regulation of cell projection assembly	GO:0060491)	186	84	1.58	0.000675	0.015
muscle tissue development	GO:0060537)	337	140	1.46	0.000237	0.00604
respiratory system development	GO:0060541)	232	98	1.48	0.00135	0.0269
negative regulation of cell death	GO:0060548)	1036	429	1.45	7.83e-11	5.56e-09
epithelial tube morphogenesis	GO:0060562)	360	158	1.54	8.95e-06	0.000328
tube closure	GO:0060606)	111	64	2.02	1.46e-05	0.000515
regulation of vesicle-mediated transport	GO:0060627)	594	258	1.52	2.93e-08	1.51e-06
regulation of response to cytokine stimulus	GO:0060759)	119	57	1.68	0.00186	0.0348
regulation of canonical Wnt signaling pathway	GO:0060828)	232	96	1.45	0.00259	0.0464
regulation of mRNA catabolic process	GO:0061013)	121	59	1.71	0.00111	0.0228
muscle structure development	GO:0061061)	483	202	1.47	7.41e-06	0.000276
regulation of protein tyrosine kinase activity	GO:0061097)	75	41	1.92	0.0011	0.0226
reproductive system development	GO:0061458)	432	168	1.36	0.000725	0.0159
axon development	GO:0061564)	370	145	1.37	0.00131	0.0262
regulation of small molecule metabolic process	GO:0062012)	331	141	1.49	8.86e-05	0.00251
positive regulation of small molecule metabolic process	GO:0062013)	145	70	1.69	0.000498	0.0116
protein-containing complex assembly	GO:0065003)	1229	440	1.26	3.6e-05	0.00113
biological regulation	GO:0065007)	11902	4038	1.19	6.13e-47	9.67e-44
regulation of biological quality	GO:0065008)	3909	1507	1.35	2.16e-27	6.96e-25
regulation of molecular function	GO:0065009)	2504	1042	1.46	1.06e-26	3.09e-24
regulation of establishment of protein localization	GO:0070201)	756	331	1.53	1.31e-10	8.92e-09
regulation of stress-activated protein kinase signaling cascade	GO:0070302)	234	105	1.57	0.000168	0.00446
positive regulation of stress-activated protein kinase signaling cascade	GO:0070304)	171	79	1.62	0.000551	0.0126
regulation of ERK1 and ERK2 cascade	GO:0070372)	304	123	1.42	0.00123	0.0249
protein modification by small protein conjugation or removal	GO:0070647)	586	229	1.37	6.74e-05	0.00197
leukocyte proliferation	GO:0070661)	113	54	1.68	0.00264	0.0471
regulation of leukocyte proliferation	GO:0070663)	239	128	1.88	2.83e-08	1.47e-06
positive regulation of leukocyte proliferation	GO:0070665)	144	81	1.97	2.35e-06	9.25e-05
cellular macromolecule localization	GO:0070727)	1399	555	1.39	3.09e-11	2.36e-09
divalent metal ion transport	GO:0070838)	271	111	1.44	0.00155	0.0295
response to growth factor	GO:0070848)	403	186	1.62	1.24e-07	5.87e-06
cellular response to chemical stimulus	GO:0070887)	2325	955	1.44	6.72e-23	1.54e-20
cellular response to abiotic stimulus	GO:0071214)	240	99	1.45	0.00244	0.0442
cellular response to organic substance	GO:0071310)	1809	760	1.47	5.18e-20	9.09e-18
cellular response to cytokine stimulus	GO:0071345)	637	289	1.59	1.05e-10	7.38e-09
cellular response to tumor necrosis factor	GO:0071356)	117	57	1.71	0.00128	0.0258
cellular response to growth factor stimulus	GO:0071363)	389	180	1.62	1.75e-07	8.06e-06
cellular response to peptide hormone stimulus	GO:0071375)	179	83	1.63	0.000417	0.00987
cellular response to organic cyclic compound	GO:0071407)	368	154	1.47	8.12e-05	0.00233
cellular response to organonitrogen compound	GO:0071417)	438	189	1.51	2.87e-06	0.000112
cellular response to endogenous stimulus	GO:0071495)	918	389	1.49	6.73e-11	4.82e-09
cellular response to external stimulus	GO:0071496)	244	105	1.51	0.000569	0.0129
response to transforming growth factor beta	GO:0071559)	121	60	1.74	0.000622	0.0139
cellular response to transforming growth factor beta stimulus	GO:0071560)	116	57	1.72	0.00122	0.0248
organic substance transport	GO:0071702)	1842	713	1.36	1.27e-12	1.12e-10
organic substance metabolic process	GO:0071704)	6669	2368	1.24	5.56e-28	1.87e-25
nitrogen compound transport	GO:0071705)	1535	608	1.39	3.4e-12	2.88e-10
cellular component organization or biogenesis	GO:0071840)	5314	1909	1.26	4.95e-23	1.17e-20
regulation of protein serine/threonine kinase activity	GO:0071900)	429	198	1.62	4.5e-08	2.27e-06
negative regulation of protein serine/threonine kinase activity	GO:0071901)	112	65	2.03	1.07e-05	0.00039
positive regulation of protein serine/threonine kinase activity	GO:0071902)	281	119	1.48	0.000422	0.00997
epithelial tube formation	GO:0072175)	159	80	1.76	5.98e-05	0.00177
cardiovascular system development	GO:0072358)	564	234	1.45	1.89e-06	7.5e-05
circulatory system development	GO:0072359)	901	374	1.46	1.17e-09	7.11e-08
organelle transport along microtubule	GO:0072384)	76	40	1.85	0.00235	0.0427
cellular divalent inorganic cation homeostasis	GO:0072503)	482	194	1.41	6.59e-05	0.00193
divalent inorganic cation homeostasis	GO:0072507)	507	203	1.4	5.51e-05	0.00165
divalent inorganic cation transport	GO:0072511)	274	111	1.42	0.00242	0.0439
regulation of primary metabolic process	GO:0080090)	5161	2040	1.39	7.87e-46	1.03e-42
regulation of response to stress	GO:0080134)	1330	586	1.54	1.06e-18	1.59e-16
regulation of cellular response to stress	GO:0080135)	670	291	1.52	3.51e-09	2.04e-07
regulation of anatomical structure size	GO:0090066)	557	229	1.44	4.59e-06	0.000174
positive regulation of cell cycle process	GO:0090068)	247	118	1.67	8.04e-06	0.000298
regulation of peptide transport	GO:0090087)	766	333	1.52	2.1e-10	1.41e-08
regulation of cell-substrate junction assembly	GO:0090109)	58	34	2.06	0.00146	0.0283
regulation of muscle system process	GO:0090257)	241	109	1.59	9.66e-05	0.00271
regulation of cellular response to growth factor stimulus	GO:0090287)	270	114	1.48	0.000646	0.0144
nucleic acid metabolic process	GO:0090304)	1746	612	1.23	6.66e-06	0.00025
positive regulation of intracellular protein transport	GO:0090316)	132	65	1.73	0.00053	0.0122
sensory organ morphogenesis	GO:0090596)	286	122	1.5	0.000246	0.0062
apoptotic signaling pathway	GO:0097190)	276	113	1.44	0.00139	0.0273
supramolecular fiber organization	GO:0097435)	446	181	1.42	7.98e-05	0.0023
nucleic acid-templated transcription	GO:0097659)	347	145	1.46	0.000153	0.00412
cell-cell adhesion	GO:0098609)	384	155	1.42	0.000361	0.00877
maintenance of cell number	GO:0098727)	141	65	1.62	0.00178	0.0334
inorganic ion homeostasis	GO:0098771)	725	300	1.45	7.71e-08	3.82e-06
plasma membrane invagination	GO:0099024)	235	28	0.42	1.48e-06	5.97e-05
microtubule-based transport	GO:0099111)	181	90	1.74	2.6e-05	0.00086
vesicle cytoskeletal trafficking	GO:0099518)	49	31	2.22	0.00102	0.0212
cellular response to environmental stimulus	GO:0104004)	240	99	1.45	0.00244	0.0441
regulation of actomyosin structure organization	GO:0110020)	99	52	1.84	0.000541	0.0124
regulation of actin filament organization	GO:0110053)	253	120	1.66	7.63e-06	0.000283
plasma membrane bounded cell projection assembly	GO:0120031)	339	141	1.46	0.000246	0.00621
regulation of plasma membrane bounded cell projection assembly	GO:0120032)	184	83	1.58	0.000822	0.0177
regulation of plasma membrane bounded cell projection organization	GO:0120035)	773	326	1.48	4.43e-09	2.56e-07
plasma membrane bounded cell projection organization	GO:0120036)	1041	433	1.46	4.55e-11	3.36e-09
plasma membrane bounded cell projection morphogenesis	GO:0120039)	472	192	1.43	4.62e-05	0.00141
regulation of cold-induced thermogenesis	GO:0120161)	143	65	1.59	0.00247	0.0446
export from cell	GO:0140352)	450	183	1.43	7e-05	0.00204
visual system development	GO:0150063)	365	157	1.51	2.51e-05	0.000835
cell-cell signaling by wnt	GO:0198738)	231	98	1.49	0.00131	0.0262
regulation of protein localization to nucleus	GO:1900180)	122	60	1.72	0.000859	0.0184
carbohydrate derivative metabolic process	GO:1901135)	793	291	1.29	0.000223	0.00576
regulation of ERBB signaling pathway	GO:1901184)	68	42	2.17	0.000189	0.00494
negative regulation of ERBB signaling pathway	GO:1901185)	28	21	2.63	0.00149	0.0287
regulation of neuron death	GO:1901214)	370	157	1.49	4.37e-05	0.00134
negative regulation of neuron death	GO:1901215)	246	105	1.5	0.000747	0.0163
regulation of NIK/NF-kappaB signaling	GO:1901222)	100	51	1.79	0.0011	0.0226
positive regulation of NIK/NF-kappaB signaling	GO:1901224)	73	40	1.92	0.00135	0.0268
regulation of vasculature development	GO:1901342)	335	152	1.59	3.48e-06	0.000135
organic cyclic compound metabolic process	GO:1901360)	2592	888	1.2	6.9e-07	2.93e-05
organic cyclic compound biosynthetic process	GO:1901362)	844	312	1.3	9.35e-05	0.00264
organonitrogen compound metabolic process	GO:1901564)	4256	1559	1.28	1.09e-20	1.93e-18
organonitrogen compound catabolic process	GO:1901565)	887	312	1.23	0.00139	0.0272
organonitrogen compound biosynthetic process	GO:1901566)	1075	368	1.2	0.00224	0.0409
organic substance catabolic process	GO:1901575)	1418	483	1.19	0.000605	0.0136
organic substance biosynthetic process	GO:1901576)	2073	745	1.26	2.25e-08	1.2e-06
response to peptide	GO:1901652)	331	143	1.51	4.52e-05	0.00139
cellular response to peptide	GO:1901653)	225	105	1.64	4.54e-05	0.00139
response to nitrogen compound	GO:1901698)	846	332	1.38	8.9e-07	3.69e-05
cellular response to nitrogen compound	GO:1901699)	509	220	1.52	3.91e-07	1.71e-05
response to oxygen-containing compound	GO:1901700)	1286	504	1.37	1.11e-09	6.75e-08
cellular response to oxygen-containing compound	GO:1901701)	905	370	1.43	6.34e-09	3.61e-07
regulation of muscle tissue development	GO:1901861)	163	81	1.74	7.21e-05	0.00209
positive regulation of muscle tissue development	GO:1901863)	82	43	1.84	0.00166	0.0313
regulation of cell junction assembly	GO:1901888)	88	47	1.87	0.000807	0.0175
regulation of cell cycle phase transition	GO:1901987)	284	128	1.58	2.7e-05	0.000885
positive regulation of cell cycle phase transition	GO:1901989)	95	50	1.85	0.000624	0.014
regulation of mitotic cell cycle phase transition	GO:1901990)	253	117	1.62	2.3e-05	0.000774
positive regulation of mitotic cell cycle phase transition	GO:1901992)	81	44	1.9	0.00108	0.0223
regulation of leukocyte differentiation	GO:1902105)	294	157	1.87	7.05e-10	4.35e-08
negative regulation of leukocyte differentiation	GO:1902106)	102	59	2.03	3.48e-05	0.0011
positive regulation of leukocyte differentiation	GO:1902107)	169	94	1.95	4.71e-07	2.05e-05
regulation of organelle assembly	GO:1902115)	206	98	1.67	5.19e-05	0.00156
positive regulation of organelle assembly	GO:1902117)	79	43	1.91	0.000962	0.0203
regulation of intracellular signal transduction	GO:1902531)	1573	709	1.58	1.38e-24	3.51e-22
negative regulation of intracellular signal transduction	GO:1902532)	503	225	1.57	4.01e-08	2.04e-06
positive regulation of intracellular signal transduction	GO:1902533)	930	402	1.52	3.8e-12	3.17e-10
negative regulation of RNA biosynthetic process	GO:1902679)	1150	507	1.55	3.21e-16	3.54e-14
positive regulation of RNA biosynthetic process	GO:1902680)	1538	653	1.49	5.58e-18	7.52e-16
regulation of cell cycle G1/S phase transition	GO:1902806)	126	61	1.7	0.00102	0.0212
regulation of supramolecular fiber organization	GO:1902903)	348	152	1.53	1.69e-05	0.000585
negative regulation of supramolecular fiber organization	GO:1902904)	143	66	1.62	0.00189	0.0352
positive regulation of supramolecular fiber organization	GO:1902905)	183	82	1.57	0.00103	0.0214
regulation of leukocyte cell-cell adhesion	GO:1903037)	291	166	2	5.65e-12	4.64e-10
negative regulation of leukocyte cell-cell adhesion	GO:1903038)	133	82	2.16	1.39e-07	6.48e-06
positive regulation of leukocyte cell-cell adhesion	GO:1903039)	205	117	2	6.82e-09	3.84e-07
mitotic cell cycle process	GO:1903047)	439	180	1.44	5.8e-05	0.00172
regulation of calcium ion transmembrane transport	GO:1903169)	168	75	1.57	0.00184	0.0344
regulation of protein modification by small protein conjugation or removal	GO:1903320)	232	101	1.53	0.000537	0.0123
regulation of adherens junction organization	GO:1903391)	65	40	2.16	0.000221	0.00572
regulation of nucleic acid-templated transcription	GO:1903506)	2754	1130	1.44	2.5e-27	7.89e-25
negative regulation of nucleic acid-templated transcription	GO:1903507)	1149	507	1.55	2.47e-16	2.77e-14
positive regulation of nucleic acid-templated transcription	GO:1903508)	1537	653	1.49	5.4e-18	7.35e-16
regulation of secretion by cell	GO:1903530)	830	332	1.4	2e-07	9.15e-06
negative regulation of secretion by cell	GO:1903531)	232	104	1.57	0.000203	0.0053
regulation of tumor necrosis factor superfamily cytokine production	GO:1903555)	166	84	1.77	3.25e-05	0.00103
positive regulation of tumor necrosis factor superfamily cytokine production	GO:1903557)	98	51	1.82	0.00072	0.0158
regulation of hemopoiesis	GO:1903706)	394	207	1.84	3.69e-12	3.09e-10
negative regulation of hemopoiesis	GO:1903707)	146	81	1.94	3.85e-06	0.000148
positive regulation of hemopoiesis	GO:1903708)	209	117	1.96	1.86e-08	1.01e-06
regulation of cellular protein localization	GO:1903827)	547	253	1.62	4.24e-10	2.71e-08
negative regulation of cellular protein localization	GO:1903828)	118	59	1.75	0.00072	0.0158
positive regulation of cellular protein localization	GO:1903829)	299	139	1.63	3.23e-06	0.000126
positive regulation of vasculature development	GO:1904018)	198	92	1.63	0.000158	0.00422
regulation of cation transmembrane transport	GO:1904062)	357	149	1.46	0.000122	0.00335
positive regulation of cation transmembrane transport	GO:1904064)	164	76	1.62	0.000746	0.0163
regulation of protein localization to cell periphery	GO:1904375)	136	65	1.68	0.000849	0.0182
negative regulation of establishment of protein localization	GO:1904950)	207	101	1.71	1.71e-05	0.000591
positive regulation of establishment of protein localization	GO:1904951)	455	188	1.45	2.82e-05	0.000914
cell surface receptor signaling pathway involved in cell-cell signaling	GO:1905114)	284	119	1.47	0.000559	0.0127
regulation of protein localization to membrane	GO:1905475)	189	81	1.5	0.00252	0.0455
response to leukemia inhibitory factor	GO:1990823)	128	65	1.78	0.000239	0.00606
cellular response to leukemia inhibitory factor	GO:1990830)	128	65	1.78	0.000239	0.00607
regulation of multicellular organismal development	GO:2000026)	2130	910	1.5	7.19e-26	2.02e-23
regulation of G1/S transition of mitotic cell cycle	GO:2000045)	111	56	1.77	0.000722	0.0158
regulation of leukocyte apoptotic process	GO:2000106)	97	50	1.81	0.000956	0.0202
regulation of cellular macromolecule biosynthetic process	GO:2000112)	3172	1278	1.41	1.04e-28	3.64e-26
negative regulation of cellular macromolecule biosynthetic process	GO:2000113)	1333	581	1.53	9.89e-18	1.29e-15
regulation of cysteine-type endopeptidase activity	GO:2000116)	229	100	1.53	0.000501	0.0116
regulation of cell motility	GO:2000145)	948	442	1.63	2.23e-17	2.74e-15
negative regulation of cell motility	GO:2000146)	283	122	1.51	0.000181	0.00477
positive regulation of cell motility	GO:2000147)	566	274	1.7	1.93e-12	1.66e-10
regulation of lymphocyte migration	GO:2000401)	60	36	2.1	0.000758	0.0165
positive regulation of lymphocyte migration	GO:2000403)	39	26	2.34	0.00139	0.0272
regulation of T cell migration	GO:2000404)	46	28	2.13	0.00284	0.0498
regulation of CD4-positive, alpha-beta T cell activation	GO:2000514)	62	40	2.26	0.000105	0.00293
negative regulation of CD4-positive, alpha-beta T cell activation	GO:2000515)	31	22	2.49	0.00147	0.0284
positive regulation of CD4-positive, alpha-beta T cell activation	GO:2000516)	34	24	2.47	0.00122	0.0248
regulation of RNA biosynthetic process	GO:2001141)	2757	1131	1.44	2.62e-27	8.1e-25
regulation of apoptotic signaling pathway	GO:2001233)	412	194	1.65	1.97e-08	1.06e-06
negative regulation of apoptotic signaling pathway	GO:2001234)	229	108	1.65	2.95e-05	0.000951
positive regulation of apoptotic signaling pathway	GO:2001235)	183	91	1.74	2.76e-05	0.000899
regulation of extrinsic apoptotic signaling pathway	GO:2001236)	161	77	1.68	0.000292	0.00721
positive regulation of extrinsic apoptotic signaling pathway	GO:2001238)	59	35	2.08	0.00105	0.0219
regulation of intrinsic apoptotic signaling pathway	GO:2001242)	168	80	1.67	0.000285	0.00709
negative regulation of intrinsic apoptotic signaling pathway	GO:2001243)	96	48	1.75	0.00238	0.0433
positive regulation of chromosome organization	GO:2001252)	184	79	1.51	0.00281	0.0495
Unclassified	UNCLASSIFIED)	1936	255	0.46	1.02e-39	8.92e-37

## Sheet: All GO TCR
GO biological process complete	GO pathways	No. genes in reference list	No. genes mapped to GO	Fold enrichment of genes (>1 indicates overrepresentation)	p-value	FDR
regulation of protein phosphorylation	GO:0001932)	1415	161	1.35	0.000316	0.0475
humoral immune response mediated by circulating immunoglobulin	GO:0002455)	223	2	0.11	4.11e-06	0.00148
alcohol metabolic process	GO:0006066)	280	51	2.16	2.49e-06	0.000935
cellular protein modification process	GO:0006464)	2234	284	1.51	5.73e-11	5.65e-08
lipid metabolic process	GO:0006629)	1054	135	1.52	8.29e-06	0.00252
phosphorus metabolic process	GO:0006793)	1692	201	1.41	4.89e-06	0.00168
phosphate-containing compound metabolic process	GO:0006796)	1669	198	1.4	6.53e-06	0.00202
nitrogen compound metabolic process	GO:0006807)	5687	623	1.3	2.36e-12	3.38e-09
transport	GO:0006810)	3543	360	1.2	0.000331	0.0488
phagocytosis, recognition	GO:0006910)	203	3	0.17	0.000113	0.0213
phagocytosis, engulfment	GO:0006911)	226	4	0.21	0.0001	0.0192
complement activation	GO:0006956)	229	3	0.16	1.92e-05	0.00522
complement activation, classical pathway	GO:0006958)	218	2	0.11	5.98e-06	0.00189
humoral immune response	GO:0006959)	400	12	0.36	3.98e-05	0.00923
organelle organization	GO:0006996)	3011	338	1.33	2.14e-07	0.000103
G protein-coupled receptor signaling pathway	GO:0007186)	1843	81	0.52	5.7e-11	5.99e-08
multicellular organism development	GO:0007275)	4792	513	1.27	1.5e-08	9.44e-06
nervous system development	GO:0007399)	2241	245	1.29	8.93e-05	0.0176
sensory perception	GO:0007600)	1629	70	0.51	3.39e-10	2.67e-07
sensory perception of chemical stimulus	GO:0007606)	1223	22	0.21	1.75e-21	2.77e-17
sensory perception of smell	GO:0007608)	1125	19	0.2	1.02e-20	8.01e-17
biological_process	GO:0008150)	20360	1801	1.05	2.12e-12	3.35e-09
metabolic process	GO:0008152)	7184	797	1.31	1.62e-18	6.4e-15
catabolic process	GO:0009056)	1711	193	1.34	0.000123	0.0227
biosynthetic process	GO:0009058)	2154	253	1.39	5.07e-07	0.000222
anatomical structure morphogenesis	GO:0009653)	2189	235	1.27	0.000319	0.0475
positive regulation of metabolic process	GO:0009893)	3487	365	1.24	3.07e-05	0.00757
regulation of signal transduction	GO:0009966)	2777	303	1.29	1.09e-05	0.00319
positive regulation of signal transduction	GO:0009967)	1519	176	1.37	7.56e-05	0.0159
cellular process	GO:0009987)	13991	1330	1.13	4.85e-12	6.38e-09
membrane invagination	GO:0010324)	241	4	0.2	3.54e-05	0.00847
positive regulation of macromolecule metabolic process	GO:0010604)	3211	334	1.23	0.000124	0.0223
regulation of cell communication	GO:0010646)	3197	361	1.34	3.82e-08	2.23e-05
positive regulation of cell communication	GO:0010647)	1708	202	1.4	5.4e-06	0.00178
negative regulation of cell communication	GO:0010648)	1295	151	1.38	0.000177	0.0297
positive regulation of cell morphogenesis involved in differentiation	GO:0010770)	187	34	2.15	0.000124	0.0224
cellular component organization	GO:0016043)	5125	546	1.26	7.23e-09	4.96e-06
peptidyl-amino acid modification	GO:0018193)	706	101	1.69	1.85e-06	0.000712
regulation of nucleobase-containing compound metabolic process	GO:0019219)	3236	335	1.23	0.000171	0.0294
regulation of phosphate metabolic process	GO:0019220)	1696	197	1.38	2.1e-05	0.00562
regulation of metabolic process	GO:0019222)	5762	596	1.22	6.55e-08	3.45e-05
protein metabolic process	GO:0019538)	3411	400	1.39	6.15e-11	5.39e-08
polyol metabolic process	GO:0019751)	104	27	3.07	2.57e-06	0.000942
regulation of signaling	GO:0023051)	3212	363	1.34	3.34e-08	2.02e-05
positive regulation of signaling	GO:0023056)	1716	203	1.4	5.6e-06	0.0018
negative regulation of signaling	GO:0023057)	1300	153	1.39	0.000119	0.0221
cell differentiation	GO:0030154)	3671	383	1.24	2.52e-05	0.00642
extracellular matrix organization	GO:0030198)	241	42	2.06	4.85e-05	0.0108
regulation of cellular metabolic process	GO:0031323)	5346	560	1.24	4.23e-08	2.38e-05
positive regulation of cellular metabolic process	GO:0031325)	3202	335	1.24	8.04e-05	0.0163
regulation of cellular biosynthetic process	GO:0031326)	3402	351	1.22	0.000137	0.0243
regulation of protein modification process	GO:0031399)	1771	203	1.36	3.04e-05	0.00763
regulation of cellular protein metabolic process	GO:0032268)	2494	265	1.26	0.000247	0.0393
developmental process	GO:0032502)	5523	588	1.26	1.39e-09	1.04e-06
regulation of localization	GO:0032879)	2855	313	1.3	5.12e-06	0.00172
macromolecule localization	GO:0033036)	2229	239	1.27	0.000305	0.0467
protein modification process	GO:0036211)	2234	284	1.51	5.73e-11	5.32e-08
regulation of phosphorylation	GO:0042325)	1539	175	1.35	0.000179	0.0297
defense response to bacterium	GO:0042742)	470	17	0.43	0.000111	0.021
extracellular structure organization	GO:0043062)	242	42	2.05	7.49e-05	0.016
macromolecule metabolic process	GO:0043170)	5034	563	1.32	1.88e-12	3.7e-09
macromolecule modification	GO:0043412)	2409	305	1.5	1.4e-11	1.57e-08
cellular component biogenesis	GO:0044085)	2349	251	1.27	0.000266	0.0416
cellular metabolic process	GO:0044237)	6299	705	1.33	1.57e-16	4.13e-13
primary metabolic process	GO:0044238)	6236	713	1.35	6.26e-19	3.29e-15
cellular biosynthetic process	GO:0044249)	1981	226	1.35	1.41e-05	0.00397
cellular lipid metabolic process	GO:0044255)	794	101	1.51	0.000166	0.0291
cellular macromolecule metabolic process	GO:0044260)	3948	461	1.38	1.85e-12	4.17e-09
cellular protein metabolic process	GO:0044267)	2839	350	1.46	6.36e-12	7.72e-09
small molecule metabolic process	GO:0044281)	1426	171	1.42	1.62e-05	0.00448
small molecule biosynthetic process	GO:0044283)	445	65	1.73	7.89e-05	0.0164
polyol biosynthetic process	GO:0046173)	56	15	3.17	0.000314	0.0477
positive regulation of biological process	GO:0048518)	6037	615	1.21	3.2e-07	0.000148
negative regulation of biological process	GO:0048519)	5082	526	1.23	6.34e-07	0.00027
positive regulation of cellular process	GO:0048522)	5345	547	1.21	1.3e-06	0.000524
negative regulation of cellular process	GO:0048523)	4556	487	1.27	5.28e-08	2.87e-05
regulation of response to stimulus	GO:0048583)	3932	402	1.21	7.96e-05	0.0163
system development	GO:0048731)	4190	451	1.27	1.09e-07	5.56e-05
anatomical structure development	GO:0048856)	5169	550	1.26	7.92e-09	5.21e-06
cellular developmental process	GO:0048869)	3760	394	1.24	1.28e-05	0.00367
regulation of biological process	GO:0050789)	11285	1046	1.1	4.01e-05	0.00918
B cell receptor signaling pathway	GO:0050853)	219	3	0.16	3.95e-05	0.00931
nervous system process	GO:0050877)	2070	125	0.72	8.37e-05	0.0167
regulation of transport	GO:0051049)	1954	217	1.31	9.32e-05	0.0181
positive regulation of cellular component organization	GO:0051130)	1230	144	1.39	0.000226	0.0364
regulation of nitrogen compound metabolic process	GO:0051171)	5012	522	1.23	3.57e-07	0.000161
positive regulation of nitrogen compound metabolic process	GO:0051173)	3043	321	1.25	6.56e-05	0.0142
regulation of phosphorus metabolic process	GO:0051174)	1697	197	1.37	2.12e-05	0.00557
localization	GO:0051179)	4815	494	1.21	4.56e-06	0.0016
establishment of localization	GO:0051234)	3682	376	1.21	0.00017	0.0294
regulation of protein metabolic process	GO:0051246)	2687	283	1.25	0.00022	0.0358
regulation of macromolecule metabolic process	GO:0060255)	5295	542	1.21	1.58e-06	0.000624
biological regulation	GO:0065007)	11902	1099	1.09	3.11e-05	0.00754
regulation of biological quality	GO:0065008)	3909	409	1.24	8.44e-06	0.00251
protein modification by small protein conjugation or removal	GO:0070647)	586	78	1.58	0.000297	0.0459
organic substance transport	GO:0071702)	1842	211	1.36	2.35e-05	0.00609
organic substance metabolic process	GO:0071704)	6669	746	1.32	8.85e-18	2.79e-14
nitrogen compound transport	GO:0071705)	1535	179	1.38	4.54e-05	0.0102
cellular component organization or biogenesis	GO:0071840)	5314	565	1.26	4.74e-09	3.4e-06
regulation of primary metabolic process	GO:0080090)	5161	538	1.23	1.9e-07	9.36e-05
plasma membrane invagination	GO:0099024)	235	4	0.2	5e-05	0.011
organic cyclic compound metabolic process	GO:1901360)	2592	275	1.26	0.000176	0.0298
organonitrogen compound metabolic process	GO:1901564)	4256	478	1.33	1.33e-10	1.1e-07
organic substance catabolic process	GO:1901575)	1418	163	1.36	0.000182	0.0299
organic substance biosynthetic process	GO:1901576)	2073	243	1.39	9.34e-07	0.000388
organic hydroxy compound metabolic process	GO:1901615)	416	60	1.71	0.000255	0.0402
Unclassified	UNCLASSIFIED)	1936	82	0.5	2.12e-12	3.72e-09
