# Supplementary material for: T cell receptor and IL-2 signaling strength control memory CD8+ T cell functional fitness via chromatin remodeling
Source: Nat Commun. 2022 Apr 26;13:2240. doi: 10.1038/s41467-022-29718-2 (PMC9042912; doi:10.1038/s41467-022-29718-2)
Supplement: Supplementary file 8 — Supplementary Data 5 [file 41467_2022_29718_MOESM8_ESM.xlsx]

## Sheet: Peaks for Heatmap Fig 7A
gene_ID	Category	Comparison	Chromasome	Start	End	Width	Score	Annotation	Distance To TSS	Symbol	Sample
DVL2	Stem Cell	TCRIL2	chr11	70001907	70002246	340	12.93354	Promoter (1-2kb)	1072	Dvl2	N4-WT
IL2RG	Stem Cell	TCRIL2	chrX	101266595	101267213	619	24.23592	Promoter (<=1kb)	221	Il2rg	N4-WT
JAK3	Stem Cell	TCRIL2	chr8	71677221	71678051	831	17.99153	Promoter (<=1kb)	0	Jak3	N4-MUT
MARK2	Stem Cell	TCRIL2	chr19	7274321	7275125	805	21.04138	Promoter (2-3kb)	2969	Mark2	N4-WT
SATB1	Stem Cell	TCRIL2	chr17	51823502	51824442	941	22.32853	Promoter (2-3kb)	2124	Satb1	N4-WT
TCF7	Stem Cell	TCRIL2	chr11	52278963	52282847	3885	50.18925	Promoter (<=1kb)	0	Tcf7	T4-MUT
TCF7	Stem Cell	TCRIL2	chr11	52279023	52282919	3897	91.36904	Promoter (<=1kb)	0	Tcf7	N4-MUT
TCF7	Stem Cell	TCRIL2	chr11	52279078	52282904	3827	88.20087	Promoter (<=1kb)	0	Tcf7	N4-WT
TCF7L2	Stem Cell	TCRIL2	chr19	55741232	55742148	917	23.22244	Promoter (<=1kb)	0	Tcf7l2	N4-WT
TCF7L2	Stem Cell	TCRIL2	chr19	55740988	55742007	1020	27.64156	Promoter (<=1kb)	0	Tcf7l2	N4-MUT
TCF7L2	Stem Cell	TCRIL2	chr19	55741114	55741992	879	23.97644	Promoter (<=1kb)	0	Tcf7l2	T4-WT
TSC22D3	Stem Cell	TCRIL2	chrX	140544610	140545105	496	15.77896	Promoter (1-2kb)	-1423	Tsc22d3	T4-MUT
TSC22D3	Stem Cell	TCRIL2	chrX	140544620	140545066	447	18.03648	Promoter (1-2kb)	-1433	Tsc22d3	N4-MUT
TSC22D3	Stem Cell	TCRIL2	chrX	140544656	140545084	429	15.64724	Promoter (1-2kb)	-1469	Tsc22d3	N4-WT
CDC16	Cell Cycle Survival	TCRIL2	chr8	13758077	13758787	711	18.20684	Promoter (<=1kb)	0	Cdc16	N4-WT
CDC42BPG	Cell Cycle Survival	TCRIL2	chr19	6304693	6305226	534	16.50123	Promoter (1-2kb)	-1230	Cdc42bpg	N4-MUT
CDC42BPG	Cell Cycle Survival	TCRIL2	chr19	6304751	6305238	488	18.9281	Promoter (1-2kb)	-1218	Cdc42bpg	N4-WT
CDC42BPG	Cell Cycle Survival	TCRIL2	chr19	6304756	6305156	401	16.43338	Promoter (1-2kb)	-1300	Cdc42bpg	T4-WT
CDCA7	Cell Cycle Survival	TCRIL2	chr2	72475594	72477508	1915	70.57595	Promoter (<=1kb)	0	Cdca7	N4-WT
CDCA7	Cell Cycle Survival	TCRIL2	chr2	72475694	72477538	1845	55.15623	Promoter (<=1kb)	0	Cdca7	N4-MUT
CDCA7	Cell Cycle Survival	TCRIL2	chr2	72475675	72477270	1596	41.5584	Promoter (<=1kb)	0	Cdca7	T4-MUT
CDIPT	Cell Cycle Survival	TCRIL2	chr7	126978442	126979250	809	19.19058	Promoter (<=1kb)	209	Cdipt	T4-WT
CDIPT	Cell Cycle Survival	TCRIL2	chr7	126978627	126979370	744	13.71739	Promoter (<=1kb)	394	Cdipt	N4-MUT
CDIPT	Cell Cycle Survival	TCRIL2	chr7	126978800	126979256	457	17.41651	Promoter (<=1kb)	567	Cdipt	N4-WT
CDK17	Cell Cycle Survival	TCRIL2	chr10	93202853	93204204	1352	22.46538	Promoter (2-3kb)	-2783	Cdk17	N4-WT
CDK3	Cell Cycle Survival	TCRIL2	chr11	116218324	116219171	848	31.09112	Promoter (1-2kb)	1784	Cdk3	N4-WT
CDK3	Cell Cycle Survival	TCRIL2	chr11	116218345	116219166	822	19.16877	Promoter (1-2kb)	1805	Cdk3	T4-MUT
CDK3	Cell Cycle Survival	TCRIL2	chr11	116218364	116219159	796	27.01625	Promoter (1-2kb)	1824	Cdk3	N4-MUT
CDK5RAP2	Cell Cycle Survival	TCRIL2	chr4	70264960	70265782	823	21.30376	Promoter (<=1kb)	-280	Cdk5rap2	N4-MUT
CDK5RAP2	Cell Cycle Survival	TCRIL2	chr4	70265107	70265764	658	24.66497	Promoter (<=1kb)	-427	Cdk5rap2	N4-WT
CDK5RAP2	Cell Cycle Survival	TCRIL2	chr4	70265169	70265595	427	18.24576	Promoter (<=1kb)	-489	Cdk5rap2	T4-WT
CDKAL1	Cell Cycle Survival	TCRIL2	chr13	29857358	29857851	494	20.40516	Promoter (1-2kb)	-1684	Cdkal1	N4-WT
CDKAL1	Cell Cycle Survival	TCRIL2	chr13	29857358	29857832	475	18.53991	Promoter (1-2kb)	-1684	Cdkal1	N4-MUT
CDKAL1	Cell Cycle Survival	TCRIL2	chr13	29857380	29857856	477	18.69068	Promoter (1-2kb)	-1706	Cdkal1	T4-MUT
CDKL1	Cell Cycle Survival	TCRIL2	chr12	69790312	69791530	1219	17.15883	Promoter (<=1kb)	0	Cdkl1	N4-WT
CDKN1C	Cell Cycle Survival	TCRIL2	chr7	143463854	143464252	399	11.18028	Promoter (2-3kb)	-2804	Cdkn1c	N4-MUT
MAP3K15	Cell Cycle Survival	TCRIL2	chrX	159987852	159988847	996	19.2881	Promoter (<=1kb)	0	Map3k15	N4-WT
MAP3K6	Cell Cycle Survival	TCRIL2	chr4	133250646	133251063	418	12.17715	Promoter (<=1kb)	0	Map3k6	N4-MUT
MAP4K3	Cell Cycle Survival	TCRIL2	chr17	80726772	80729262	2491	45.40134	Promoter (<=1kb)	0	Map4k3	N4-MUT
MAP4K3	Cell Cycle Survival	TCRIL2	chr17	80727141	80728958	1818	52.57627	Promoter (<=1kb)	0	Map4k3	N4-WT
MAP4K3	Cell Cycle Survival	TCRIL2	chr17	80727339	80728882	1544	32.51411	Promoter (<=1kb)	0	Map4k3	T4-MUT
MAPK1	Cell Cycle Survival	TCRIL2	chr16	17033393	17034190	798	20.81821	Promoter (1-2kb)	-1148	Mapk1	N4-WT
MAPK12	Cell Cycle Survival	TCRIL2	chr15	89141471	89141890	420	10.92357	Promoter (<=1kb)	-768	Mapk12	N4-MUT
MAPK8IP1	Cell Cycle Survival	TCRIL2	chr2	92392765	92393252	488	11.45648	Promoter (<=1kb)	-33	Mapk8ip1	N4-WT
MAPK8IP2	Cell Cycle Survival	TCRIL2	chr15	89453230	89453717	488	10.18532	Promoter (<=1kb)	-196	Mapk8ip2	N4-WT
MAPK9	Cell Cycle Survival	TCRIL2	chr11	49844946	49845395	450	16.64345	Promoter (1-2kb)	-1356	Mapk9	N4-WT
MAPK9	Cell Cycle Survival	TCRIL2	chr11	49844965	49845392	428	15.75107	Promoter (1-2kb)	-1359	Mapk9	N4-MUT
MAPK9	Cell Cycle Survival	TCRIL2	chr11	49844973	49845399	427	14.54376	Promoter (1-2kb)	-1352	Mapk9	T4-WT
CABP4	Calcium	TCRIL2	chr19	4135880	4136757	878	22.81904	Promoter (2-3kb)	2852	Cabp4	N4-MUT
CACFD1	Calcium	TCRIL2	chr2	27017748	27018197	450	13.22395	Promoter (2-3kb)	2165	Cacfd1	N4-MUT
CACNA1C	Calcium	TCRIL2	chr6	119108372	119109693	1322	40.33711	Promoter (<=1kb)	0	Cacna1c	N4-MUT
CACNA1C	Calcium	TCRIL2	chr6	119108403	119109573	1171	33.80228	Promoter (<=1kb)	0	Cacna1c	N4-WT
CACNA1C	Calcium	TCRIL2	chr6	119108934	119109548	615	21.71522	Promoter (<=1kb)	-361	Cacna1c	T4-WT
CACNA1G	Calcium	TCRIL2	chr11	94471832	94473217	1386	20.06115	Promoter (<=1kb)	424	Cacna1g	N4-WT
CACNA2D2	Calcium	TCRIL2	chr9	107526378	107527169	792	14.2047	Promoter (<=1kb)	0	Cacna2d2	N4-WT
CACNB3	Calcium	TCRIL2	chr15	98633258	98635241	1984	20.45695	Promoter (<=1kb)	0	Cacnb3	N4-WT
CACNG8	Calcium	TCRIL2	chr7	3388936	3391226	2291	35.82923	Promoter (<=1kb)	0	Cacng8	N4-WT
CACNG8	Calcium	TCRIL2	chr7	3388917	3390951	2035	31.23047	Promoter (<=1kb)	0	Cacng8	N4-MUT
CACNG8	Calcium	TCRIL2	chr7	3389994	3391060	1067	14.49742	Promoter (<=1kb)	0	Cacng8	T4-WT
CADM2	Calcium	TCRIL2	chr16	67620598	67621445	848	25.48856	Promoter (<=1kb)	0	Cadm2	N4-WT
CADM2	Calcium	TCRIL2	chr16	67620200	67621936	1737	30.44036	Promoter (<=1kb)	0	Cadm2	N4-MUT
CADM2	Calcium	TCRIL2	chr16	67620413	67621494	1082	18.73201	Promoter (<=1kb)	0	Cadm2	T4-MUT
CADM4	Calcium	TCRIL2	chr7	24481397	24482196	800	19.78747	Promoter (<=1kb)	0	Cadm4	N4-WT
CALCA	Calcium	TCRIL2	chr7	114635498	114636159	662	10.41515	Promoter (<=1kb)	112	Calca	N4-MUT
CALR	Calcium	TCRIL2	chr8	84844499	84845105	607	21.087	Promoter (<=1kb)	0	Calr	N4-MUT
CALR	Calcium	TCRIL2	chr8	84844645	84845145	501	14.83809	Promoter (<=1kb)	0	Calr	T4-WT
CALR	Calcium	TCRIL2	chr8	84844664	84845109	446	16.97019	Promoter (<=1kb)	0	Calr	N4-WT
CAMK2B	Calcium	TCRIL2	chr11	5998491	5998994	504	16.95293	Promoter (1-2kb)	1454	Camk2b	N4-WT
CAMK2N1	Calcium	TCRIL2	chr4	138453646	138455123	1478	26.88183	Promoter (<=1kb)	0	Camk2n1	N4-WT
CAMK2N1	Calcium	TCRIL2	chr4	138453958	138455109	1152	21.84714	Promoter (<=1kb)	0	Camk2n1	N4-MUT
CAMK2N1	Calcium	TCRIL2	chr4	138453984	138454989	1006	22.47385	Promoter (<=1kb)	0	Camk2n1	T4-WT
CAMK2N2	Calcium	TCRIL2	chr16	20621097	20622823	1727	31.07258	Promoter (<=1kb)	0	Camk2n2	N4-WT
CAMK2N2	Calcium	TCRIL2	chr16	20621118	20622837	1720	28.69835	Promoter (<=1kb)	0	Camk2n2	N4-MUT
CAMK2N2	Calcium	TCRIL2	chr16	20621142	20622683	1542	31.61217	Promoter (<=1kb)	0	Camk2n2	T4-WT
CAMKK2	Calcium	TCRIL2	chr5	122778319	122779977	1659	39.316	Promoter (<=1kb)	0	Camkk2	N4-WT
CAMKK2	Calcium	TCRIL2	chr5	122778366	122779995	1630	35.90613	Promoter (<=1kb)	0	Camkk2	N4-MUT
CAMKK2	Calcium	TCRIL2	chr5	122778498	122779966	1469	33.61075	Promoter (<=1kb)	0	Camkk2	T4-WT
CAMTA2	Calcium	TCRIL2	chr11	70686922	70688531	1610	32.49913	Promoter (<=1kb)	0	Camta2	N4-WT
CAMTA2	Calcium	TCRIL2	chr11	70687136	70688347	1212	17.95142	Promoter (<=1kb)	0	Camta2	T4-WT
CAMTA2	Calcium	TCRIL2	chr11	70687322	70688373	1052	20.36183	Promoter (<=1kb)	0	Camta2	N4-MUT

## Sheet: FIMO TF Analysis Fig 7
Category	chr (motif)	start (motif)	end (motif)	Comparison	Motif	TF Name	chr (peak)	start (peak)	end (peak)	width	gene
Stem Cell	chr11	70001927	70001941	TCRIL2	MA0505.1	Nr5a2	chr11	70001907	70002246	340	DVL2
Stem Cell	chrX	101266837	101266857	TCRIL2	MA0050.2	IRF1	chrX	101266595	101267213	619	IL2RG
Stem Cell	chrX	101266745	101266764	TCRIL2	MA0073.1	RREB1	chrX	101266595	101267213	619	IL2RG
Stem Cell	chrX	101267189	101267206	TCRIL2	MA0149.1	EWSR1-FLI1	chrX	101266595	101267213	619	IL2RG
Stem Cell	chrX	101266788	101266808	TCRIL2	MA0528.1	ZNF263	chrX	101266595	101267213	619	IL2RG
Stem Cell	chrX	101267192	101267212	TCRIL2	MA0528.1	ZNF263	chrX	101266595	101267213	619	IL2RG
Stem Cell	chrX	101267188	101267208	TCRIL2	MA0528.1	ZNF263	chrX	101266595	101267213	619	IL2RG
Stem Cell	chrX	101267181	101267201	TCRIL2	MA0528.1	ZNF263	chrX	101266595	101267213	619	IL2RG
Stem Cell	chrX	101267184	101267204	TCRIL2	MA0528.1	ZNF263	chrX	101266595	101267213	619	IL2RG
Stem Cell	chrX	101267132	101267144	TCRIL2	MA1107.1	KLF9	chrX	101266595	101267213	619	IL2RG
Stem Cell	chrX	101266833	101266844	TCRIL2	MA1125.1	ZNF384	chrX	101266595	101267213	619	IL2RG
Stem Cell	chrX	101266834	101266845	TCRIL2	MA1125.1	ZNF384	chrX	101266595	101267213	619	IL2RG
Stem Cell	chr8	71677391	71677411	TCRIL2	MA0050.2	IRF1	chr8	71677221	71678051	831	JAK3
Stem Cell	chr8	71677320	71677339	TCRIL2	MA0073.1	RREB1	chr8	71677221	71678051	831	JAK3
Stem Cell	chr8	71677796	71677806	TCRIL2	MA0079.3	SP1	chr8	71677221	71678051	831	JAK3
Stem Cell	chr8	71677787	71677800	TCRIL2	MA0146.2	Zfx	chr8	71677221	71678051	831	JAK3
Stem Cell	chr8	71677769	71677786	TCRIL2	MA0149.1	EWSR1-FLI1	chr8	71677221	71678051	831	JAK3
Stem Cell	chr8	71677560	71677580	TCRIL2	MA0528.1	ZNF263	chr8	71677221	71678051	831	JAK3
Stem Cell	chr8	71677386	71677406	TCRIL2	MA0528.1	ZNF263	chr8	71677221	71678051	831	JAK3
Stem Cell	chr8	71677389	71677409	TCRIL2	MA0528.1	ZNF263	chr8	71677221	71678051	831	JAK3
Stem Cell	chr8	71677795	71677807	TCRIL2	MA1107.1	KLF9	chr8	71677221	71678051	831	JAK3
Stem Cell	chr19	7315513	7315524	TCRIL2	MA0041.1	Foxd3	chr19	7314945	7315782	838	MARK2
Stem Cell	chr19	7275054	7275073	TCRIL2	MA0073.1	RREB1	chr19	7274321	7275125	805	MARK2
Stem Cell	chr19	7274527	7274546	TCRIL2	MA0073.1	RREB1	chr19	7274321	7275125	805	MARK2
Stem Cell	chr19	7274398	7274417	TCRIL2	MA0073.1	RREB1	chr19	7274321	7275125	805	MARK2
Stem Cell	chr19	7274402	7274421	TCRIL2	MA0073.1	RREB1	chr19	7274321	7275125	805	MARK2
Stem Cell	chr19	7274393	7274412	TCRIL2	MA0073.1	RREB1	chr19	7274321	7275125	805	MARK2
Stem Cell	chr19	7338067	7338086	TCRIL2	MA0073.1	RREB1	chr19	7337890	7338289	400	MARK2
Stem Cell	chr19	7338066	7338085	TCRIL2	MA0073.1	RREB1	chr19	7337890	7338289	400	MARK2
Stem Cell	chr19	7274531	7274550	TCRIL2	MA0073.1	RREB1	chr19	7274321	7275125	805	MARK2
Stem Cell	chr19	7274391	7274401	TCRIL2	MA0079.3	SP1	chr19	7274321	7275125	805	MARK2
Stem Cell	chr19	7274397	7274407	TCRIL2	MA0079.3	SP1	chr19	7274321	7275125	805	MARK2
Stem Cell	chr19	7315263	7315280	TCRIL2	MA0149.1	EWSR1-FLI1	chr19	7314945	7315782	838	MARK2
Stem Cell	chr19	7315584	7315598	TCRIL2	MA0505.1	Nr5a2	chr19	7314945	7315782	838	MARK2
Stem Cell	chr19	7274390	7274410	TCRIL2	MA0528.1	ZNF263	chr19	7274321	7275125	805	MARK2
Stem Cell	chr19	7274977	7274997	TCRIL2	MA0528.1	ZNF263	chr19	7274321	7275125	805	MARK2
Stem Cell	chr19	7275057	7275077	TCRIL2	MA0528.1	ZNF263	chr19	7274321	7275125	805	MARK2
Stem Cell	chr19	7275065	7275074	TCRIL2	MA0599.1	KLF5	chr19	7274321	7275125	805	MARK2
Stem Cell	chr19	7274428	7274440	TCRIL2	MA1107.1	KLF9	chr19	7274321	7275125	805	MARK2
Stem Cell	chr17	51759398	51759417	TCRIL2	MA0073.1	RREB1	chr17	51759367	51760701	1335	SATB1
Stem Cell	chr17	51819107	51819126	TCRIL2	MA0073.1	RREB1	chr17	51818510	51819750	1241	SATB1
Stem Cell	chr17	51824223	51824242	TCRIL2	MA0073.1	RREB1	chr17	51823502	51824442	941	SATB1
Stem Cell	chr17	51760376	51760386	TCRIL2	MA0079.3	SP1	chr17	51759585	51760754	1170	SATB1
Stem Cell	chr17	51760389	51760399	TCRIL2	MA0079.3	SP1	chr17	51759585	51760754	1170	SATB1
Stem Cell	chr17	51800958	51800976	TCRIL2	MA0139.1	CTCF	chr17	51800045	51801224	1180	SATB1
Stem Cell	chr17	51760383	51760400	TCRIL2	MA0149.1	EWSR1-FLI1	chr17	51759585	51760754	1170	SATB1
Stem Cell	chr17	51818869	51818886	TCRIL2	MA0149.1	EWSR1-FLI1	chr17	51818510	51819750	1241	SATB1
Stem Cell	chr17	51760374	51760391	TCRIL2	MA0149.1	EWSR1-FLI1	chr17	51759585	51760754	1170	SATB1
Stem Cell	chr17	51760371	51760388	TCRIL2	MA0149.1	EWSR1-FLI1	chr17	51759585	51760754	1170	SATB1
Stem Cell	chr17	51818942	51818959	TCRIL2	MA0149.1	EWSR1-FLI1	chr17	51818510	51819750	1241	SATB1
Stem Cell	chr17	51818813	51818830	TCRIL2	MA0149.1	EWSR1-FLI1	chr17	51818510	51819750	1241	SATB1
Stem Cell	chr17	51800951	51800968	TCRIL2	MA0149.1	EWSR1-FLI1	chr17	51800045	51801224	1180	SATB1
Stem Cell	chr17	51824091	51824108	TCRIL2	MA0149.1	EWSR1-FLI1	chr17	51823502	51824442	941	SATB1
Stem Cell	chr17	51800947	51800964	TCRIL2	MA0149.1	EWSR1-FLI1	chr17	51800045	51801224	1180	SATB1
Stem Cell	chr17	51760372	51760386	TCRIL2	MA0516.1	SP2	chr17	51759585	51760754	1170	SATB1
Stem Cell	chr17	51760382	51760396	TCRIL2	MA0516.1	SP2	chr17	51759585	51760754	1170	SATB1
Stem Cell	chr17	51760386	51760406	TCRIL2	MA0528.1	ZNF263	chr17	51759585	51760754	1170	SATB1
Stem Cell	chr17	51760380	51760400	TCRIL2	MA0528.1	ZNF263	chr17	51759585	51760754	1170	SATB1
Stem Cell	chr17	51760377	51760397	TCRIL2	MA0528.1	ZNF263	chr17	51759585	51760754	1170	SATB1
Stem Cell	chr17	51800946	51800966	TCRIL2	MA0528.1	ZNF263	chr17	51800045	51801224	1180	SATB1
Stem Cell	chr17	51760373	51760393	TCRIL2	MA0528.1	ZNF263	chr17	51759585	51760754	1170	SATB1
Stem Cell	chr17	51818810	51818830	TCRIL2	MA0528.1	ZNF263	chr17	51818510	51819750	1241	SATB1
Stem Cell	chr17	51800801	51800821	TCRIL2	MA0528.1	ZNF263	chr17	51800045	51801224	1180	SATB1
Stem Cell	chr17	51800943	51800963	TCRIL2	MA0528.1	ZNF263	chr17	51800045	51801224	1180	SATB1
Stem Cell	chr17	51760381	51760401	TCRIL2	MA0528.1	ZNF263	chr17	51759585	51760754	1170	SATB1
Stem Cell	chr17	51823730	51823742	TCRIL2	MA1107.1	KLF9	chr17	51823502	51824442	941	SATB1
Stem Cell	chr17	51760548	51760560	TCRIL2	MA1107.1	KLF9	chr17	51759585	51760754	1170	SATB1
Stem Cell	chr17	51759813	51759824	TCRIL2	MA1125.1	ZNF384	chr17	51759585	51760754	1170	SATB1
Stem Cell	chr17	51759995	51760006	TCRIL2	MA1125.1	ZNF384	chr17	51759585	51760754	1170	SATB1
Stem Cell	chr17	51760211	51760222	TCRIL2	MA1125.1	ZNF384	chr17	51759585	51760754	1170	SATB1
Stem Cell	chr17	51759814	51759825	TCRIL2	MA1125.1	ZNF384	chr17	51759585	51760754	1170	SATB1
Stem Cell	chr17	51823529	51823540	TCRIL2	MA1125.1	ZNF384	chr17	51823502	51824442	941	SATB1
Stem Cell	chr17	51759815	51759826	TCRIL2	MA1125.1	ZNF384	chr17	51759585	51760754	1170	SATB1
Stem Cell	chr17	51759840	51759851	TCRIL2	MA1125.1	ZNF384	chr17	51759585	51760754	1170	SATB1
Stem Cell	chr17	51759818	51759829	TCRIL2	MA1125.1	ZNF384	chr17	51759585	51760754	1170	SATB1
Stem Cell	chr17	51759819	51759830	TCRIL2	MA1125.1	ZNF384	chr17	51759585	51760754	1170	SATB1
Stem Cell	chr17	51759990	51760001	TCRIL2	MA1125.1	ZNF384	chr17	51759585	51760754	1170	SATB1
Stem Cell	chr17	51759809	51759820	TCRIL2	MA1125.1	ZNF384	chr17	51759585	51760754	1170	SATB1
Stem Cell	chr17	51759810	51759821	TCRIL2	MA1125.1	ZNF384	chr17	51759585	51760754	1170	SATB1
Stem Cell	chr17	51818526	51818537	TCRIL2	MA1125.1	ZNF384	chr17	51818510	51819750	1241	SATB1
Stem Cell	chr17	51759816	51759827	TCRIL2	MA1125.1	ZNF384	chr17	51759585	51760754	1170	SATB1
Stem Cell	chr17	51759994	51760005	TCRIL2	MA1125.1	ZNF384	chr17	51759585	51760754	1170	SATB1
Stem Cell	chr17	51759820	51759831	TCRIL2	MA1125.1	ZNF384	chr17	51759585	51760754	1170	SATB1
Stem Cell	chr17	51759817	51759828	TCRIL2	MA1125.1	ZNF384	chr17	51759585	51760754	1170	SATB1
Stem Cell	chr17	51759811	51759822	TCRIL2	MA1125.1	ZNF384	chr17	51759585	51760754	1170	SATB1
Stem Cell	chr17	51759991	51760002	TCRIL2	MA1125.1	ZNF384	chr17	51759585	51760754	1170	SATB1
Stem Cell	chr17	51823534	51823545	TCRIL2	MA1125.1	ZNF384	chr17	51823502	51824442	941	SATB1
Stem Cell	chr17	51818529	51818540	TCRIL2	MA1125.1	ZNF384	chr17	51818510	51819750	1241	SATB1
Stem Cell	chr17	51759938	51759949	TCRIL2	MA1125.1	ZNF384	chr17	51759585	51760754	1170	SATB1
Stem Cell	chr17	51759929	51759940	TCRIL2	MA1125.1	ZNF384	chr17	51759585	51760754	1170	SATB1
Stem Cell	chr17	51759930	51759941	TCRIL2	MA1125.1	ZNF384	chr17	51759585	51760754	1170	SATB1
Stem Cell	chr17	51759931	51759942	TCRIL2	MA1125.1	ZNF384	chr17	51759585	51760754	1170	SATB1
Stem Cell	chr17	51759932	51759943	TCRIL2	MA1125.1	ZNF384	chr17	51759585	51760754	1170	SATB1
Stem Cell	chr17	51759933	51759944	TCRIL2	MA1125.1	ZNF384	chr17	51759585	51760754	1170	SATB1
Stem Cell	chr17	51759934	51759945	TCRIL2	MA1125.1	ZNF384	chr17	51759585	51760754	1170	SATB1
Stem Cell	chr17	51759935	51759946	TCRIL2	MA1125.1	ZNF384	chr17	51759585	51760754	1170	SATB1
Stem Cell	chr17	51759936	51759947	TCRIL2	MA1125.1	ZNF384	chr17	51759585	51760754	1170	SATB1
Stem Cell	chr17	51759821	51759832	TCRIL2	MA1125.1	ZNF384	chr17	51759585	51760754	1170	SATB1
Stem Cell	chr17	51823528	51823539	TCRIL2	MA1125.1	ZNF384	chr17	51823502	51824442	941	SATB1
Stem Cell	chr17	51818527	51818538	TCRIL2	MA1125.1	ZNF384	chr17	51818510	51819750	1241	SATB1
Stem Cell	chr17	51759928	51759939	TCRIL2	MA1125.1	ZNF384	chr17	51759585	51760754	1170	SATB1
Stem Cell	chr17	51823527	51823538	TCRIL2	MA1125.1	ZNF384	chr17	51823502	51824442	941	SATB1
Stem Cell	chr17	51759989	51760000	TCRIL2	MA1125.1	ZNF384	chr17	51759585	51760754	1170	SATB1
Stem Cell	chr17	51759812	51759823	TCRIL2	MA1125.1	ZNF384	chr17	51759585	51760754	1170	SATB1
Stem Cell	chr17	51823530	51823541	TCRIL2	MA1125.1	ZNF384	chr17	51823502	51824442	941	SATB1
Stem Cell	chr17	51759937	51759948	TCRIL2	MA1125.1	ZNF384	chr17	51759585	51760754	1170	SATB1
Stem Cell	chr17	51823531	51823542	TCRIL2	MA1125.1	ZNF384	chr17	51823502	51824442	941	SATB1
Stem Cell	chr17	51823533	51823544	TCRIL2	MA1125.1	ZNF384	chr17	51823502	51824442	941	SATB1
Stem Cell	chr17	51818528	51818539	TCRIL2	MA1125.1	ZNF384	chr17	51818510	51819750	1241	SATB1
Stem Cell	chr17	51759992	51760003	TCRIL2	MA1125.1	ZNF384	chr17	51759585	51760754	1170	SATB1
Stem Cell	chr17	51759993	51760004	TCRIL2	MA1125.1	ZNF384	chr17	51759585	51760754	1170	SATB1
Stem Cell	chr17	51823532	51823543	TCRIL2	MA1125.1	ZNF384	chr17	51823502	51824442	941	SATB1
Stem Cell	chr17	51760597	51760611	TCRIL2	MA1155.1	ZSCAN4	chr17	51759585	51760754	1170	SATB1
Stem Cell	chr11	52282648	52282667	TCRIL2	MA0073.1	RREB1	chr11	52279078	52282904	3827	TCF7
Stem Cell	chr11	52282652	52282671	TCRIL2	MA0073.1	RREB1	chr11	52279078	52282904	3827	TCF7
Stem Cell	chr11	52282650	52282669	TCRIL2	MA0073.1	RREB1	chr11	52279078	52282904	3827	TCF7
Stem Cell	chr11	52282647	52282666	TCRIL2	MA0073.1	RREB1	chr11	52279078	52282904	3827	TCF7
Stem Cell	chr11	52282653	52282672	TCRIL2	MA0073.1	RREB1	chr11	52279078	52282904	3827	TCF7
Stem Cell	chr11	52282649	52282668	TCRIL2	MA0073.1	RREB1	chr11	52279078	52282904	3827	TCF7
Stem Cell	chr11	52280344	52280363	TCRIL2	MA0073.1	RREB1	chr11	52279078	52282904	3827	TCF7
Stem Cell	chr11	52262402	52262421	TCRIL2	MA0073.1	RREB1	chr11	52261916	52262568	653	TCF7
Stem Cell	chr11	52279421	52279440	TCRIL2	MA0073.1	RREB1	chr11	52279078	52282904	3827	TCF7
Stem Cell	chr11	52282654	52282673	TCRIL2	MA0073.1	RREB1	chr11	52279078	52282904	3827	TCF7
Stem Cell	chr11	52282646	52282665	TCRIL2	MA0073.1	RREB1	chr11	52279078	52282904	3827	TCF7
Stem Cell	chr11	52280277	52280296	TCRIL2	MA0073.1	RREB1	chr11	52279078	52282904	3827	TCF7
Stem Cell	chr11	52282655	52282674	TCRIL2	MA0073.1	RREB1	chr11	52279078	52282904	3827	TCF7
Stem Cell	chr11	52281572	52281591	TCRIL2	MA0073.1	RREB1	chr11	52279078	52282904	3827	TCF7
Stem Cell	chr11	52280279	52280298	TCRIL2	MA0073.1	RREB1	chr11	52279078	52282904	3827	TCF7
Stem Cell	chr11	52282662	52282672	TCRIL2	MA0079.3	SP1	chr11	52279078	52282904	3827	TCF7
Stem Cell	chr11	52282566	52282576	TCRIL2	MA0079.3	SP1	chr11	52279078	52282904	3827	TCF7
Stem Cell	chr11	52262140	52262158	TCRIL2	MA0139.1	CTCF	chr11	52261916	52262568	653	TCF7
Stem Cell	chr11	52280495	52280512	TCRIL2	MA0149.1	EWSR1-FLI1	chr11	52279078	52282904	3827	TCF7
Stem Cell	chr11	52262550	52262567	TCRIL2	MA0149.1	EWSR1-FLI1	chr11	52261916	52262568	653	TCF7
Stem Cell	chr11	52282562	52282576	TCRIL2	MA0516.1	SP2	chr11	52279078	52282904	3827	TCF7
Stem Cell	chr11	52282487	52282501	TCRIL2	MA0516.1	SP2	chr11	52279078	52282904	3827	TCF7
Stem Cell	chr11	52282859	52282873	TCRIL2	MA0516.1	SP2	chr11	52279078	52282904	3827	TCF7
Stem Cell	chr11	52280493	52280513	TCRIL2	MA0528.1	ZNF263	chr11	52279078	52282904	3827	TCF7
Stem Cell	chr11	52280620	52280640	TCRIL2	MA0528.1	ZNF263	chr11	52279078	52282904	3827	TCF7
Stem Cell	chr11	52282806	52282826	TCRIL2	MA0528.1	ZNF263	chr11	52279078	52282904	3827	TCF7
Stem Cell	chr11	52282484	52282504	TCRIL2	MA0528.1	ZNF263	chr11	52279078	52282904	3827	TCF7
Stem Cell	chr11	52282788	52282808	TCRIL2	MA0528.1	ZNF263	chr11	52279078	52282904	3827	TCF7
Stem Cell	chr11	52262106	52262120	TCRIL2	MA0591.1	Bach1/Mafk	chr11	52261916	52262568	653	TCF7
Stem Cell	chr11	52282863	52282873	TCRIL2	MA0741.1	KLF16	chr11	52279078	52282904	3827	TCF7
Stem Cell	chr11	52282656	52282666	TCRIL2	MA0741.1	KLF16	chr11	52279078	52282904	3827	TCF7
Stem Cell	chr11	52282659	52282668	TCRIL2	MA0753.1	ZNF740	chr11	52279078	52282904	3827	TCF7
Stem Cell	chr11	52280222	52280234	TCRIL2	MA1107.1	KLF9	chr11	52279078	52282904	3827	TCF7
Stem Cell	chr11	52279280	52279292	TCRIL2	MA1107.1	KLF9	chr11	52279078	52282904	3827	TCF7
Stem Cell	chr11	52280286	52280298	TCRIL2	MA1107.1	KLF9	chr11	52279078	52282904	3827	TCF7
Stem Cell	chr11	52280284	52280296	TCRIL2	MA1107.1	KLF9	chr11	52279078	52282904	3827	TCF7
Stem Cell	chr11	52280288	52280300	TCRIL2	MA1107.1	KLF9	chr11	52279078	52282904	3827	TCF7
Stem Cell	chr11	52280290	52280302	TCRIL2	MA1107.1	KLF9	chr11	52279078	52282904	3827	TCF7
Stem Cell	chr11	52282862	52282874	TCRIL2	MA1107.1	KLF9	chr11	52279078	52282904	3827	TCF7
Stem Cell	chr11	52282661	52282673	TCRIL2	MA1107.1	KLF9	chr11	52279078	52282904	3827	TCF7
Stem Cell	chr11	52282657	52282669	TCRIL2	MA1107.1	KLF9	chr11	52279078	52282904	3827	TCF7
Stem Cell	chr11	52282326	52282337	TCRIL2	MA1125.1	ZNF384	chr11	52279078	52282904	3827	TCF7
Stem Cell	chr11	52282327	52282338	TCRIL2	MA1125.1	ZNF384	chr11	52279078	52282904	3827	TCF7
Stem Cell	chr11	52282328	52282339	TCRIL2	MA1125.1	ZNF384	chr11	52279078	52282904	3827	TCF7
Stem Cell	chr11	52282325	52282336	TCRIL2	MA1125.1	ZNF384	chr11	52279078	52282904	3827	TCF7
Stem Cell	chr11	52281784	52281795	TCRIL2	MA1125.1	ZNF384	chr11	52279078	52282904	3827	TCF7
Stem Cell	chr11	52281782	52281793	TCRIL2	MA1125.1	ZNF384	chr11	52279078	52282904	3827	TCF7
Stem Cell	chr11	52282334	52282345	TCRIL2	MA1125.1	ZNF384	chr11	52279078	52282904	3827	TCF7
Stem Cell	chr11	52281786	52281797	TCRIL2	MA1125.1	ZNF384	chr11	52279078	52282904	3827	TCF7
Stem Cell	chr11	52282333	52282344	TCRIL2	MA1125.1	ZNF384	chr11	52279078	52282904	3827	TCF7
Stem Cell	chr11	52281781	52281792	TCRIL2	MA1125.1	ZNF384	chr11	52279078	52282904	3827	TCF7
Stem Cell	chr11	52281783	52281794	TCRIL2	MA1125.1	ZNF384	chr11	52279078	52282904	3827	TCF7
Stem Cell	chr11	52281785	52281796	TCRIL2	MA1125.1	ZNF384	chr11	52279078	52282904	3827	TCF7
Stem Cell	chr11	52282329	52282340	TCRIL2	MA1125.1	ZNF384	chr11	52279078	52282904	3827	TCF7
Stem Cell	chr11	52282332	52282343	TCRIL2	MA1125.1	ZNF384	chr11	52279078	52282904	3827	TCF7
Stem Cell	chr11	52282330	52282341	TCRIL2	MA1125.1	ZNF384	chr11	52279078	52282904	3827	TCF7
Stem Cell	chr11	52282331	52282342	TCRIL2	MA1125.1	ZNF384	chr11	52279078	52282904	3827	TCF7
Stem Cell	chr11	52281612	52281626	TCRIL2	MA1155.1	ZSCAN4	chr11	52279078	52282904	3827	TCF7
Stem Cell	chr11	52280285	52280299	TCRIL2	MA1155.1	ZSCAN4	chr11	52279078	52282904	3827	TCF7
Stem Cell	chr11	52280287	52280301	TCRIL2	MA1155.1	ZSCAN4	chr11	52279078	52282904	3827	TCF7
Stem Cell	chr11	52279283	52279297	TCRIL2	MA1155.1	ZSCAN4	chr11	52279078	52282904	3827	TCF7
Stem Cell	chr11	52280283	52280297	TCRIL2	MA1155.1	ZSCAN4	chr11	52279078	52282904	3827	TCF7
Stem Cell	chr11	52280289	52280303	TCRIL2	MA1155.1	ZSCAN4	chr11	52279078	52282904	3827	TCF7
Stem Cell	chr19	55793239	55793259	TCRIL2	MA0050.2	IRF1	chr19	55792348	55793271	924	TCF7L2
Stem Cell	chr19	55793007	55793026	TCRIL2	MA0073.1	RREB1	chr19	55792348	55793271	924	TCF7L2
Stem Cell	chr19	55793011	55793030	TCRIL2	MA0073.1	RREB1	chr19	55792348	55793271	924	TCF7L2
Stem Cell	chr19	55741720	55741739	TCRIL2	MA0073.1	RREB1	chr19	55741232	55742148	917	TCF7L2
Stem Cell	chr19	55793006	55793025	TCRIL2	MA0073.1	RREB1	chr19	55792348	55793271	924	TCF7L2
Stem Cell	chr19	55793010	55793029	TCRIL2	MA0073.1	RREB1	chr19	55792348	55793271	924	TCF7L2
Stem Cell	chr19	55792712	55792731	TCRIL2	MA0073.1	RREB1	chr19	55792348	55793271	924	TCF7L2
Stem Cell	chr19	55793020	55793039	TCRIL2	MA0073.1	RREB1	chr19	55792348	55793271	924	TCF7L2
Stem Cell	chr19	55741719	55741729	TCRIL2	MA0079.3	SP1	chr19	55741232	55742148	917	TCF7L2
Stem Cell	chr19	55741724	55741734	TCRIL2	MA0079.3	SP1	chr19	55741232	55742148	917	TCF7L2
Stem Cell	chr19	55741770	55741780	TCRIL2	MA0079.3	SP1	chr19	55741232	55742148	917	TCF7L2
Stem Cell	chr19	55741671	55741681	TCRIL2	MA0079.3	SP1	chr19	55741232	55742148	917	TCF7L2
Stem Cell	chr19	55741545	55741555	TCRIL2	MA0079.3	SP1	chr19	55741232	55742148	917	TCF7L2
Stem Cell	chr19	55741475	55741485	TCRIL2	MA0079.3	SP1	chr19	55741232	55742148	917	TCF7L2
Stem Cell	chr19	55741237	55741247	TCRIL2	MA0079.3	SP1	chr19	55741232	55742148	917	TCF7L2
Stem Cell	chr19	55793019	55793029	TCRIL2	MA0079.3	SP1	chr19	55792348	55793271	924	TCF7L2
Stem Cell	chr19	55741494	55741511	TCRIL2	MA0149.1	EWSR1-FLI1	chr19	55741232	55742148	917	TCF7L2
Stem Cell	chr19	55792954	55792971	TCRIL2	MA0149.1	EWSR1-FLI1	chr19	55792348	55793271	924	TCF7L2
Stem Cell	chr19	55792950	55792967	TCRIL2	MA0149.1	EWSR1-FLI1	chr19	55792348	55793271	924	TCF7L2
Stem Cell	chr19	55792775	55792792	TCRIL2	MA0149.1	EWSR1-FLI1	chr19	55792348	55793271	924	TCF7L2
Stem Cell	chr19	55792958	55792975	TCRIL2	MA0149.1	EWSR1-FLI1	chr19	55792348	55793271	924	TCF7L2
Stem Cell	chr19	55741342	55741356	TCRIL2	MA0516.1	SP2	chr19	55741232	55742148	917	TCF7L2
Stem Cell	chr19	55741499	55741513	TCRIL2	MA0516.1	SP2	chr19	55741232	55742148	917	TCF7L2
Stem Cell	chr19	55741578	55741592	TCRIL2	MA0516.1	SP2	chr19	55741232	55742148	917	TCF7L2
Stem Cell	chr19	55741676	55741690	TCRIL2	MA0516.1	SP2	chr19	55741232	55742148	917	TCF7L2
Stem Cell	chr19	55793015	55793029	TCRIL2	MA0516.1	SP2	chr19	55792348	55793271	924	TCF7L2
Stem Cell	chr19	55741538	55741558	TCRIL2	MA0528.1	ZNF263	chr19	55741232	55742148	917	TCF7L2
Stem Cell	chr19	55741535	55741555	TCRIL2	MA0528.1	ZNF263	chr19	55741232	55742148	917	TCF7L2
Stem Cell	chr19	55741498	55741518	TCRIL2	MA0528.1	ZNF263	chr19	55741232	55742148	917	TCF7L2
Stem Cell	chr19	55793009	55793029	TCRIL2	MA0528.1	ZNF263	chr19	55792348	55793271	924	TCF7L2
Stem Cell	chr19	55792634	55792654	TCRIL2	MA0528.1	ZNF263	chr19	55792348	55793271	924	TCF7L2
Stem Cell	chr19	55741465	55741485	TCRIL2	MA0528.1	ZNF263	chr19	55741232	55742148	917	TCF7L2
Stem Cell	chr19	55792955	55792975	TCRIL2	MA0528.1	ZNF263	chr19	55792348	55793271	924	TCF7L2
Stem Cell	chr19	55741767	55741783	TCRIL2	MA0685.1	SP4	chr19	55741232	55742148	917	TCF7L2
Stem Cell	chr19	55741973	55741982	TCRIL2	MA0753.1	ZNF740	chr19	55741232	55742148	917	TCF7L2
Stem Cell	chr19	55741580	55741593	TCRIL2	MA1102.1	CTCFL	chr19	55741232	55742148	917	TCF7L2
Stem Cell	chr19	55741772	55741785	TCRIL2	MA1102.1	CTCFL	chr19	55741232	55742148	917	TCF7L2
Stem Cell	chr19	55741641	55741653	TCRIL2	MA1107.1	KLF9	chr19	55741232	55742148	917	TCF7L2
Stem Cell	chr19	55792830	55792842	TCRIL2	MA1107.1	KLF9	chr19	55792348	55793271	924	TCF7L2
Stem Cell	chr19	55741723	55741735	TCRIL2	MA1107.1	KLF9	chr19	55741232	55742148	917	TCF7L2
Stem Cell	chr19	55741769	55741781	TCRIL2	MA1107.1	KLF9	chr19	55741232	55742148	917	TCF7L2
Stem Cell	chr19	55793018	55793030	TCRIL2	MA1107.1	KLF9	chr19	55792348	55793271	924	TCF7L2
Stem Cell	chr19	55793014	55793026	TCRIL2	MA1107.1	KLF9	chr19	55792348	55793271	924	TCF7L2
Stem Cell	chr19	55741092	55741103	TCRIL2	MA1125.1	ZNF384	chr19	55740988	55742007	1020	TCF7L2
Stem Cell	chr19	55741091	55741102	TCRIL2	MA1125.1	ZNF384	chr19	55740988	55742007	1020	TCF7L2
Stem Cell	chr19	55741094	55741105	TCRIL2	MA1125.1	ZNF384	chr19	55740988	55742007	1020	TCF7L2
Stem Cell	chr19	55741093	55741104	TCRIL2	MA1125.1	ZNF384	chr19	55740988	55742007	1020	TCF7L2
Stem Cell	chr19	55741084	55741095	TCRIL2	MA1125.1	ZNF384	chr19	55740988	55742007	1020	TCF7L2
Stem Cell	chrX	140598847	140598866	TCRIL2	MA0073.1	RREB1	chrX	140598731	140599569	839	TSC22D3
Stem Cell	chrX	140598843	140598862	TCRIL2	MA0073.1	RREB1	chrX	140598731	140599569	839	TSC22D3
Stem Cell	chrX	140544916	140544935	TCRIL2	MA0073.1	RREB1	chrX	140544656	140545084	429	TSC22D3
Stem Cell	chrX	140598849	140598868	TCRIL2	MA0073.1	RREB1	chrX	140598731	140599569	839	TSC22D3
Stem Cell	chrX	140598851	140598870	TCRIL2	MA0073.1	RREB1	chrX	140598731	140599569	839	TSC22D3
Stem Cell	chrX	140599279	140599298	TCRIL2	MA0073.1	RREB1	chrX	140598731	140599569	839	TSC22D3
Stem Cell	chrX	140598852	140598871	TCRIL2	MA0073.1	RREB1	chrX	140598731	140599569	839	TSC22D3
Stem Cell	chrX	140598846	140598865	TCRIL2	MA0073.1	RREB1	chrX	140598731	140599569	839	TSC22D3
Stem Cell	chrX	140598845	140598864	TCRIL2	MA0073.1	RREB1	chrX	140598731	140599569	839	TSC22D3
Stem Cell	chrX	140598861	140598880	TCRIL2	MA0073.1	RREB1	chrX	140598731	140599569	839	TSC22D3
Stem Cell	chrX	140598856	140598875	TCRIL2	MA0073.1	RREB1	chrX	140598731	140599569	839	TSC22D3
Stem Cell	chrX	140598855	140598874	TCRIL2	MA0073.1	RREB1	chrX	140598731	140599569	839	TSC22D3
Stem Cell	chrX	140598848	140598867	TCRIL2	MA0073.1	RREB1	chrX	140598731	140599569	839	TSC22D3
Stem Cell	chrX	140598850	140598869	TCRIL2	MA0073.1	RREB1	chrX	140598731	140599569	839	TSC22D3
Stem Cell	chrX	140598815	140598825	TCRIL2	MA0079.3	SP1	chrX	140598731	140599569	839	TSC22D3
Stem Cell	chrX	140598860	140598870	TCRIL2	MA0079.3	SP1	chrX	140598731	140599569	839	TSC22D3
Stem Cell	chrX	140598766	140598776	TCRIL2	MA0079.3	SP1	chrX	140598731	140599569	839	TSC22D3
Stem Cell	chrX	140598769	140598779	TCRIL2	MA0079.3	SP1	chrX	140598731	140599569	839	TSC22D3
Stem Cell	chrX	140599525	140599535	TCRIL2	MA0079.3	SP1	chrX	140598731	140599569	839	TSC22D3
Stem Cell	chrX	140598763	140598773	TCRIL2	MA0079.3	SP1	chrX	140598731	140599569	839	TSC22D3
Stem Cell	chrX	140598760	140598770	TCRIL2	MA0079.3	SP1	chrX	140598731	140599569	839	TSC22D3
Stem Cell	chrX	140544824	140544842	TCRIL2	MA0139.1	CTCF	chrX	140544656	140545084	429	TSC22D3
Stem Cell	chrX	140544758	140544775	TCRIL2	MA0149.1	EWSR1-FLI1	chrX	140544656	140545084	429	TSC22D3
Stem Cell	chrX	140599263	140599280	TCRIL2	MA0149.1	EWSR1-FLI1	chrX	140598731	140599569	839	TSC22D3
Stem Cell	chrX	140598756	140598773	TCRIL2	MA0149.1	EWSR1-FLI1	chrX	140598731	140599569	839	TSC22D3
Stem Cell	chrX	140544754	140544771	TCRIL2	MA0149.1	EWSR1-FLI1	chrX	140544656	140545084	429	TSC22D3
Stem Cell	chrX	140544750	140544767	TCRIL2	MA0149.1	EWSR1-FLI1	chrX	140544656	140545084	429	TSC22D3
Stem Cell	chrX	140544746	140544763	TCRIL2	MA0149.1	EWSR1-FLI1	chrX	140544656	140545084	429	TSC22D3
Stem Cell	chrX	140599008	140599022	TCRIL2	MA0516.1	SP2	chrX	140598731	140599569	839	TSC22D3
Stem Cell	chrX	140598932	140598946	TCRIL2	MA0516.1	SP2	chrX	140598731	140599569	839	TSC22D3
Stem Cell	chrX	140598753	140598773	TCRIL2	MA0528.1	ZNF263	chrX	140598731	140599569	839	TSC22D3
Stem Cell	chrX	140544798	140544818	TCRIL2	MA0528.1	ZNF263	chrX	140544656	140545084	429	TSC22D3
Stem Cell	chrX	140544755	140544775	TCRIL2	MA0528.1	ZNF263	chrX	140544656	140545084	429	TSC22D3
Stem Cell	chrX	140598842	140598862	TCRIL2	MA0528.1	ZNF263	chrX	140598731	140599569	839	TSC22D3
Stem Cell	chrX	140598759	140598779	TCRIL2	MA0528.1	ZNF263	chrX	140598731	140599569	839	TSC22D3
Stem Cell	chrX	140598805	140598825	TCRIL2	MA0528.1	ZNF263	chrX	140598731	140599569	839	TSC22D3
Stem Cell	chrX	140544751	140544771	TCRIL2	MA0528.1	ZNF263	chrX	140544656	140545084	429	TSC22D3
Stem Cell	chrX	140598802	140598822	TCRIL2	MA0528.1	ZNF263	chrX	140598731	140599569	839	TSC22D3
Stem Cell	chrX	140598800	140598820	TCRIL2	MA0528.1	ZNF263	chrX	140598731	140599569	839	TSC22D3
Stem Cell	chrX	140598844	140598864	TCRIL2	MA0528.1	ZNF263	chrX	140598731	140599569	839	TSC22D3
Stem Cell	chrX	140598799	140598819	TCRIL2	MA0528.1	ZNF263	chrX	140598731	140599569	839	TSC22D3
Stem Cell	chrX	140598750	140598770	TCRIL2	MA0528.1	ZNF263	chrX	140598731	140599569	839	TSC22D3
Stem Cell	chrX	140544801	140544821	TCRIL2	MA0528.1	ZNF263	chrX	140544656	140545084	429	TSC22D3
Stem Cell	chrX	140598765	140598785	TCRIL2	MA0528.1	ZNF263	chrX	140598731	140599569	839	TSC22D3
Stem Cell	chrX	140598803	140598823	TCRIL2	MA0528.1	ZNF263	chrX	140598731	140599569	839	TSC22D3
Stem Cell	chrX	140599560	140599569	TCRIL2	MA0599.1	KLF5	chrX	140598731	140599569	839	TSC22D3
Stem Cell	chrX	140598854	140598864	TCRIL2	MA0741.1	KLF16	chrX	140598731	140599569	839	TSC22D3
Stem Cell	chrX	140598857	140598866	TCRIL2	MA0753.1	ZNF740	chrX	140598731	140599569	839	TSC22D3
Stem Cell	chrX	140599242	140599255	TCRIL2	MA1102.1	CTCFL	chrX	140598731	140599569	839	TSC22D3
Stem Cell	chrX	140598859	140598871	TCRIL2	MA1107.1	KLF9	chrX	140598731	140599569	839	TSC22D3
Cell Cycle Survival	chr8	13754031	13754050	TCRIL2	MA0073.1	RREB1	chr8	13753646	13754090	445	CDC16
Cell Cycle Survival	chr8	13754036	13754055	TCRIL2	MA0073.1	RREB1	chr8	13753646	13754090	445	CDC16
Cell Cycle Survival	chr8	13754026	13754045	TCRIL2	MA0073.1	RREB1	chr8	13753646	13754090	445	CDC16
Cell Cycle Survival	chr8	13754051	13754070	TCRIL2	MA0073.1	RREB1	chr8	13753646	13754090	445	CDC16
Cell Cycle Survival	chr8	13754046	13754065	TCRIL2	MA0073.1	RREB1	chr8	13753646	13754090	445	CDC16
Cell Cycle Survival	chr8	13754021	13754040	TCRIL2	MA0073.1	RREB1	chr8	13753646	13754090	445	CDC16
Cell Cycle Survival	chr8	13754041	13754060	TCRIL2	MA0073.1	RREB1	chr8	13753646	13754090	445	CDC16
Cell Cycle Survival	chr8	13754016	13754035	TCRIL2	MA0073.1	RREB1	chr8	13753646	13754090	445	CDC16
Cell Cycle Survival	chr8	13758159	13758178	TCRIL2	MA0073.1	RREB1	chr8	13758077	13758787	711	CDC16
Cell Cycle Survival	chr8	13753999	13754018	TCRIL2	MA0073.1	RREB1	chr8	13753646	13754090	445	CDC16
Cell Cycle Survival	chr8	13754011	13754030	TCRIL2	MA0073.1	RREB1	chr8	13753646	13754090	445	CDC16
Cell Cycle Survival	chr8	13754005	13754024	TCRIL2	MA0073.1	RREB1	chr8	13753646	13754090	445	CDC16
Cell Cycle Survival	chr8	13754056	13754075	TCRIL2	MA0073.1	RREB1	chr8	13753646	13754090	445	CDC16
Cell Cycle Survival	chr8	13753868	13753886	TCRIL2	MA0139.1	CTCF	chr8	13753646	13754090	445	CDC16
Cell Cycle Survival	chr8	13758563	13758576	TCRIL2	MA1102.1	CTCFL	chr8	13758077	13758787	711	CDC16
Cell Cycle Survival	chr8	13753717	13753728	TCRIL2	MA1125.1	ZNF384	chr8	13753646	13754090	445	CDC16
Cell Cycle Survival	chr8	13753732	13753743	TCRIL2	MA1125.1	ZNF384	chr8	13753646	13754090	445	CDC16
Cell Cycle Survival	chr8	13753731	13753742	TCRIL2	MA1125.1	ZNF384	chr8	13753646	13754090	445	CDC16
Cell Cycle Survival	chr8	13753718	13753729	TCRIL2	MA1125.1	ZNF384	chr8	13753646	13754090	445	CDC16
Cell Cycle Survival	chr19	6305183	6305202	TCRIL2	MA0073.1	RREB1	chr19	6304751	6305238	488	CDC42BPG
Cell Cycle Survival	chr19	6305180	6305199	TCRIL2	MA0073.1	RREB1	chr19	6304751	6305238	488	CDC42BPG
Cell Cycle Survival	chr19	6305186	6305205	TCRIL2	MA0073.1	RREB1	chr19	6304751	6305238	488	CDC42BPG
Cell Cycle Survival	chr19	6305187	6305206	TCRIL2	MA0073.1	RREB1	chr19	6304751	6305238	488	CDC42BPG
Cell Cycle Survival	chr19	6305189	6305208	TCRIL2	MA0073.1	RREB1	chr19	6304751	6305238	488	CDC42BPG
Cell Cycle Survival	chr19	6304982	6305000	TCRIL2	MA0139.1	CTCF	chr19	6304751	6305238	488	CDC42BPG
Cell Cycle Survival	chr2	72476334	72476353	TCRIL2	MA0073.1	RREB1	chr2	72475594	72477508	1915	CDCA7
Cell Cycle Survival	chr2	72476919	72476938	TCRIL2	MA0073.1	RREB1	chr2	72475594	72477508	1915	CDCA7
Cell Cycle Survival	chr2	72477027	72477046	TCRIL2	MA0073.1	RREB1	chr2	72475594	72477508	1915	CDCA7
Cell Cycle Survival	chr2	72476921	72476940	TCRIL2	MA0073.1	RREB1	chr2	72475594	72477508	1915	CDCA7
Cell Cycle Survival	chr2	72476333	72476352	TCRIL2	MA0073.1	RREB1	chr2	72475594	72477508	1915	CDCA7
Cell Cycle Survival	chr2	72477024	72477043	TCRIL2	MA0073.1	RREB1	chr2	72475594	72477508	1915	CDCA7
Cell Cycle Survival	chr2	72476337	72476356	TCRIL2	MA0073.1	RREB1	chr2	72475594	72477508	1915	CDCA7
Cell Cycle Survival	chr2	72476332	72476351	TCRIL2	MA0073.1	RREB1	chr2	72475594	72477508	1915	CDCA7
Cell Cycle Survival	chr2	72476191	72476201	TCRIL2	MA0079.3	SP1	chr2	72475594	72477508	1915	CDCA7
Cell Cycle Survival	chr2	72476163	72476173	TCRIL2	MA0079.3	SP1	chr2	72475594	72477508	1915	CDCA7
Cell Cycle Survival	chr2	72477042	72477059	TCRIL2	MA0149.1	EWSR1-FLI1	chr2	72475594	72477508	1915	CDCA7
Cell Cycle Survival	chr2	72476329	72476343	TCRIL2	MA0516.1	SP2	chr2	72475594	72477508	1915	CDCA7
Cell Cycle Survival	chr2	72476937	72476951	TCRIL2	MA0516.1	SP2	chr2	72475594	72477508	1915	CDCA7
Cell Cycle Survival	chr2	72477044	72477058	TCRIL2	MA0516.1	SP2	chr2	72475594	72477508	1915	CDCA7
Cell Cycle Survival	chr2	72477043	72477063	TCRIL2	MA0528.1	ZNF263	chr2	72475594	72477508	1915	CDCA7
Cell Cycle Survival	chr2	72476927	72476947	TCRIL2	MA0528.1	ZNF263	chr2	72475594	72477508	1915	CDCA7
Cell Cycle Survival	chr2	72477031	72477051	TCRIL2	MA0528.1	ZNF263	chr2	72475594	72477508	1915	CDCA7
Cell Cycle Survival	chr2	72476160	72476176	TCRIL2	MA0685.1	SP4	chr2	72475594	72477508	1915	CDCA7
Cell Cycle Survival	chr2	72476817	72476826	TCRIL2	MA0753.1	ZNF740	chr2	72475594	72477508	1915	CDCA7
Cell Cycle Survival	chr2	72476162	72476174	TCRIL2	MA1107.1	KLF9	chr2	72475594	72477508	1915	CDCA7
Cell Cycle Survival	chr7	126979165	126979184	TCRIL2	MA0073.1	RREB1	chr7	126978800	126979256	457	CDIPT
Cell Cycle Survival	chr7	126978494	126978513	TCRIL2	MA0073.1	RREB1	chr7	126978442	126979250	809	CDIPT
Cell Cycle Survival	chr7	126979010	126979020	TCRIL2	MA0079.3	SP1	chr7	126978800	126979256	457	CDIPT
Cell Cycle Survival	chr7	126978469	126978479	TCRIL2	MA0079.3	SP1	chr7	126978442	126979250	809	CDIPT
Cell Cycle Survival	chr7	126979003	126979020	TCRIL2	MA0149.1	EWSR1-FLI1	chr7	126978800	126979256	457	CDIPT
Cell Cycle Survival	chr7	126978465	126978479	TCRIL2	MA0516.1	SP2	chr7	126978442	126979250	809	CDIPT
Cell Cycle Survival	chr7	126979000	126979020	TCRIL2	MA0528.1	ZNF263	chr7	126978800	126979256	457	CDIPT
Cell Cycle Survival	chr7	126979157	126979177	TCRIL2	MA0528.1	ZNF263	chr7	126978800	126979256	457	CDIPT
Cell Cycle Survival	chr7	126979161	126979181	TCRIL2	MA0528.1	ZNF263	chr7	126978800	126979256	457	CDIPT
Cell Cycle Survival	chr7	126978470	126978479	TCRIL2	MA0599.1	KLF5	chr7	126978442	126979250	809	CDIPT
Cell Cycle Survival	chr7	126979170	126979180	TCRIL2	MA0741.1	KLF16	chr7	126978800	126979256	457	CDIPT
Cell Cycle Survival	chr7	126979169	126979181	TCRIL2	MA1107.1	KLF9	chr7	126978800	126979256	457	CDIPT
Cell Cycle Survival	chr7	126979306	126979320	TCRIL2	MA1155.1	ZSCAN4	chr7	126978627	126979370	744	CDIPT
Cell Cycle Survival	chr10	93145113	93145132	TCRIL2	MA0073.1	RREB1	chr10	93145029	93145533	505	CDK17
Cell Cycle Survival	chr10	93188390	93188409	TCRIL2	MA0073.1	RREB1	chr10	93187954	93188948	995	CDK17
Cell Cycle Survival	chr10	93188393	93188412	TCRIL2	MA0073.1	RREB1	chr10	93187954	93188948	995	CDK17
Cell Cycle Survival	chr10	93145107	93145126	TCRIL2	MA0073.1	RREB1	chr10	93145029	93145533	505	CDK17
Cell Cycle Survival	chr10	93145101	93145120	TCRIL2	MA0073.1	RREB1	chr10	93145029	93145533	505	CDK17
Cell Cycle Survival	chr10	93188389	93188408	TCRIL2	MA0073.1	RREB1	chr10	93187954	93188948	995	CDK17
Cell Cycle Survival	chr10	93145483	93145502	TCRIL2	MA0073.1	RREB1	chr10	93145029	93145533	505	CDK17
Cell Cycle Survival	chr10	93203507	93203526	TCRIL2	MA0073.1	RREB1	chr10	93202853	93204204	1352	CDK17
Cell Cycle Survival	chr10	93145103	93145122	TCRIL2	MA0073.1	RREB1	chr10	93145029	93145533	505	CDK17
Cell Cycle Survival	chr10	93145616	93145635	TCRIL2	MA0073.1	RREB1	chr10	93145082	93145754	673	CDK17
Cell Cycle Survival	chr10	93145111	93145130	TCRIL2	MA0073.1	RREB1	chr10	93145029	93145533	505	CDK17
Cell Cycle Survival	chr10	93188388	93188407	TCRIL2	MA0073.1	RREB1	chr10	93187954	93188948	995	CDK17
Cell Cycle Survival	chr10	93145109	93145128	TCRIL2	MA0073.1	RREB1	chr10	93145029	93145533	505	CDK17
Cell Cycle Survival	chr10	93145618	93145637	TCRIL2	MA0073.1	RREB1	chr10	93145082	93145754	673	CDK17
Cell Cycle Survival	chr10	93145097	93145116	TCRIL2	MA0073.1	RREB1	chr10	93145029	93145533	505	CDK17
Cell Cycle Survival	chr10	93145105	93145124	TCRIL2	MA0073.1	RREB1	chr10	93145029	93145533	505	CDK17
Cell Cycle Survival	chr10	93145620	93145639	TCRIL2	MA0073.1	RREB1	chr10	93145082	93145754	673	CDK17
Cell Cycle Survival	chr10	93188392	93188411	TCRIL2	MA0073.1	RREB1	chr10	93187954	93188948	995	CDK17
Cell Cycle Survival	chr10	93145099	93145118	TCRIL2	MA0073.1	RREB1	chr10	93145029	93145533	505	CDK17
Cell Cycle Survival	chr10	93203020	93203039	TCRIL2	MA0073.1	RREB1	chr10	93202853	93204204	1352	CDK17
Cell Cycle Survival	chr10	93188231	93188250	TCRIL2	MA0073.1	RREB1	chr10	93187954	93188948	995	CDK17
Cell Cycle Survival	chr10	93203689	93203708	TCRIL2	MA0073.1	RREB1	chr10	93202853	93204204	1352	CDK17
Cell Cycle Survival	chr10	93203859	93203878	TCRIL2	MA0073.1	RREB1	chr10	93202853	93204204	1352	CDK17
Cell Cycle Survival	chr10	93145117	93145136	TCRIL2	MA0073.1	RREB1	chr10	93145029	93145533	505	CDK17
Cell Cycle Survival	chr10	93188394	93188413	TCRIL2	MA0073.1	RREB1	chr10	93187954	93188948	995	CDK17
Cell Cycle Survival	chr10	93203855	93203874	TCRIL2	MA0073.1	RREB1	chr10	93202853	93204204	1352	CDK17
Cell Cycle Survival	chr10	93145093	93145112	TCRIL2	MA0073.1	RREB1	chr10	93145029	93145533	505	CDK17
Cell Cycle Survival	chr10	93203016	93203035	TCRIL2	MA0073.1	RREB1	chr10	93202853	93204204	1352	CDK17
Cell Cycle Survival	chr10	93188238	93188257	TCRIL2	MA0073.1	RREB1	chr10	93187954	93188948	995	CDK17
Cell Cycle Survival	chr10	93203853	93203872	TCRIL2	MA0073.1	RREB1	chr10	93202853	93204204	1352	CDK17
Cell Cycle Survival	chr10	93145638	93145657	TCRIL2	MA0073.1	RREB1	chr10	93145082	93145754	673	CDK17
Cell Cycle Survival	chr10	93145089	93145108	TCRIL2	MA0073.1	RREB1	chr10	93145029	93145533	505	CDK17
Cell Cycle Survival	chr10	93145628	93145647	TCRIL2	MA0073.1	RREB1	chr10	93145082	93145754	673	CDK17
Cell Cycle Survival	chr10	93145630	93145649	TCRIL2	MA0073.1	RREB1	chr10	93145082	93145754	673	CDK17
Cell Cycle Survival	chr10	93145632	93145651	TCRIL2	MA0073.1	RREB1	chr10	93145082	93145754	673	CDK17
Cell Cycle Survival	chr10	93145634	93145653	TCRIL2	MA0073.1	RREB1	chr10	93145082	93145754	673	CDK17
Cell Cycle Survival	chr10	93144876	93144895	TCRIL2	MA0073.1	RREB1	chr10	93144625	93145536	912	CDK17
Cell Cycle Survival	chr10	93188234	93188253	TCRIL2	MA0073.1	RREB1	chr10	93187954	93188948	995	CDK17
Cell Cycle Survival	chr10	93145610	93145629	TCRIL2	MA0073.1	RREB1	chr10	93145082	93145754	673	CDK17
Cell Cycle Survival	chr10	93145083	93145102	TCRIL2	MA0073.1	RREB1	chr10	93145029	93145533	505	CDK17
Cell Cycle Survival	chr10	93145085	93145104	TCRIL2	MA0073.1	RREB1	chr10	93145029	93145533	505	CDK17
Cell Cycle Survival	chr10	93145087	93145106	TCRIL2	MA0073.1	RREB1	chr10	93145029	93145533	505	CDK17
Cell Cycle Survival	chr10	93145095	93145114	TCRIL2	MA0073.1	RREB1	chr10	93145029	93145533	505	CDK17
Cell Cycle Survival	chr10	93145614	93145633	TCRIL2	MA0073.1	RREB1	chr10	93145082	93145754	673	CDK17
Cell Cycle Survival	chr10	93144873	93144892	TCRIL2	MA0073.1	RREB1	chr10	93144625	93145536	912	CDK17
Cell Cycle Survival	chr10	93145091	93145110	TCRIL2	MA0073.1	RREB1	chr10	93145029	93145533	505	CDK17
Cell Cycle Survival	chr10	93188391	93188410	TCRIL2	MA0073.1	RREB1	chr10	93187954	93188948	995	CDK17
Cell Cycle Survival	chr10	93203857	93203876	TCRIL2	MA0073.1	RREB1	chr10	93202853	93204204	1352	CDK17
Cell Cycle Survival	chr10	93145626	93145645	TCRIL2	MA0073.1	RREB1	chr10	93145082	93145754	673	CDK17
Cell Cycle Survival	chr10	93145077	93145096	TCRIL2	MA0073.1	RREB1	chr10	93145029	93145533	505	CDK17
Cell Cycle Survival	chr10	93188397	93188416	TCRIL2	MA0073.1	RREB1	chr10	93187954	93188948	995	CDK17
Cell Cycle Survival	chr10	93145636	93145655	TCRIL2	MA0073.1	RREB1	chr10	93145082	93145754	673	CDK17
Cell Cycle Survival	chr10	93145079	93145098	TCRIL2	MA0073.1	RREB1	chr10	93145029	93145533	505	CDK17
Cell Cycle Survival	chr10	93145612	93145631	TCRIL2	MA0073.1	RREB1	chr10	93145082	93145754	673	CDK17
Cell Cycle Survival	chr10	93174589	93174608	TCRIL2	MA0073.1	RREB1	chr10	93174534	93175861	1328	CDK17
Cell Cycle Survival	chr10	93145622	93145641	TCRIL2	MA0073.1	RREB1	chr10	93145082	93145754	673	CDK17
Cell Cycle Survival	chr10	93145624	93145643	TCRIL2	MA0073.1	RREB1	chr10	93145082	93145754	673	CDK17
Cell Cycle Survival	chr10	93145608	93145627	TCRIL2	MA0073.1	RREB1	chr10	93145082	93145754	673	CDK17
Cell Cycle Survival	chr10	93145081	93145100	TCRIL2	MA0073.1	RREB1	chr10	93145029	93145533	505	CDK17
Cell Cycle Survival	chr10	93145078	93145097	TCRIL2	MA0073.1	RREB1	chr10	93145029	93145533	505	CDK17
Cell Cycle Survival	chr10	93144869	93144888	TCRIL2	MA0073.1	RREB1	chr10	93144625	93145536	912	CDK17
Cell Cycle Survival	chr10	93188543	93188562	TCRIL2	MA0073.1	RREB1	chr10	93187954	93188948	995	CDK17
Cell Cycle Survival	chr10	93188387	93188406	TCRIL2	MA0073.1	RREB1	chr10	93187954	93188948	995	CDK17
Cell Cycle Survival	chr10	93144874	93144893	TCRIL2	MA0073.1	RREB1	chr10	93144625	93145536	912	CDK17
Cell Cycle Survival	chr10	93144881	93144900	TCRIL2	MA0073.1	RREB1	chr10	93144625	93145536	912	CDK17
Cell Cycle Survival	chr10	93262275	93262285	TCRIL2	MA0079.3	SP1	chr10	93260949	93262736	1788	CDK17
Cell Cycle Survival	chr10	93262331	93262341	TCRIL2	MA0079.3	SP1	chr10	93260949	93262736	1788	CDK17
Cell Cycle Survival	chr10	93261590	93261610	TCRIL2	MA0138.2	REST	chr10	93260949	93262736	1788	CDK17
Cell Cycle Survival	chr10	93203054	93203068	TCRIL2	MA0516.1	SP2	chr10	93202853	93204204	1352	CDK17
Cell Cycle Survival	chr10	93262840	93262860	TCRIL2	MA0528.1	ZNF263	chr10	93261081	93262863	1783	CDK17
Cell Cycle Survival	chr10	93262842	93262862	TCRIL2	MA0528.1	ZNF263	chr10	93261081	93262863	1783	CDK17
Cell Cycle Survival	chr10	93261264	93261284	TCRIL2	MA0528.1	ZNF263	chr10	93260949	93262736	1788	CDK17
Cell Cycle Survival	chr10	93262041	93262061	TCRIL2	MA0528.1	ZNF263	chr10	93260949	93262736	1788	CDK17
Cell Cycle Survival	chr10	93174573	93174593	TCRIL2	MA0528.1	ZNF263	chr10	93174534	93175861	1328	CDK17
Cell Cycle Survival	chr10	93261265	93261285	TCRIL2	MA0528.1	ZNF263	chr10	93260949	93262736	1788	CDK17
Cell Cycle Survival	chr10	93261262	93261282	TCRIL2	MA0528.1	ZNF263	chr10	93260949	93262736	1788	CDK17
Cell Cycle Survival	chr10	93144897	93144917	TCRIL2	MA0528.1	ZNF263	chr10	93144625	93145536	912	CDK17
Cell Cycle Survival	chr10	93188386	93188406	TCRIL2	MA0528.1	ZNF263	chr10	93187954	93188948	995	CDK17
Cell Cycle Survival	chr10	93188385	93188405	TCRIL2	MA0528.1	ZNF263	chr10	93187954	93188948	995	CDK17
Cell Cycle Survival	chr10	93188398	93188408	TCRIL2	MA0741.1	KLF16	chr10	93187954	93188948	995	CDK17
Cell Cycle Survival	chr10	93188399	93188409	TCRIL2	MA0741.1	KLF16	chr10	93187954	93188948	995	CDK17
Cell Cycle Survival	chr10	93188395	93188405	TCRIL2	MA0741.1	KLF16	chr10	93187954	93188948	995	CDK17
Cell Cycle Survival	chr10	93188396	93188406	TCRIL2	MA0741.1	KLF16	chr10	93187954	93188948	995	CDK17
Cell Cycle Survival	chr10	93188401	93188410	TCRIL2	MA0753.1	ZNF740	chr10	93187954	93188948	995	CDK17
Cell Cycle Survival	chr10	93188400	93188409	TCRIL2	MA0753.1	ZNF740	chr10	93187954	93188948	995	CDK17
Cell Cycle Survival	chr10	93145633	93145645	TCRIL2	MA1107.1	KLF9	chr10	93145082	93145754	673	CDK17
Cell Cycle Survival	chr10	93145617	93145629	TCRIL2	MA1107.1	KLF9	chr10	93145082	93145754	673	CDK17
Cell Cycle Survival	chr10	93145629	93145641	TCRIL2	MA1107.1	KLF9	chr10	93145082	93145754	673	CDK17
Cell Cycle Survival	chr10	93145619	93145631	TCRIL2	MA1107.1	KLF9	chr10	93145082	93145754	673	CDK17
Cell Cycle Survival	chr10	93203024	93203036	TCRIL2	MA1107.1	KLF9	chr10	93202853	93204204	1352	CDK17
Cell Cycle Survival	chr10	93203866	93203878	TCRIL2	MA1107.1	KLF9	chr10	93202853	93204204	1352	CDK17
Cell Cycle Survival	chr10	93145623	93145635	TCRIL2	MA1107.1	KLF9	chr10	93145082	93145754	673	CDK17
Cell Cycle Survival	chr10	93145635	93145647	TCRIL2	MA1107.1	KLF9	chr10	93145082	93145754	673	CDK17
Cell Cycle Survival	chr10	93145631	93145643	TCRIL2	MA1107.1	KLF9	chr10	93145082	93145754	673	CDK17
Cell Cycle Survival	chr10	93145609	93145621	TCRIL2	MA1107.1	KLF9	chr10	93145082	93145754	673	CDK17
Cell Cycle Survival	chr10	93145639	93145651	TCRIL2	MA1107.1	KLF9	chr10	93145082	93145754	673	CDK17
Cell Cycle Survival	chr10	93262330	93262342	TCRIL2	MA1107.1	KLF9	chr10	93260949	93262736	1788	CDK17
Cell Cycle Survival	chr10	93145615	93145627	TCRIL2	MA1107.1	KLF9	chr10	93145082	93145754	673	CDK17
Cell Cycle Survival	chr10	93145621	93145633	TCRIL2	MA1107.1	KLF9	chr10	93145082	93145754	673	CDK17
Cell Cycle Survival	chr10	93145613	93145625	TCRIL2	MA1107.1	KLF9	chr10	93145082	93145754	673	CDK17
Cell Cycle Survival	chr10	93203022	93203034	TCRIL2	MA1107.1	KLF9	chr10	93202853	93204204	1352	CDK17
Cell Cycle Survival	chr10	93145641	93145653	TCRIL2	MA1107.1	KLF9	chr10	93145082	93145754	673	CDK17
Cell Cycle Survival	chr10	93145611	93145623	TCRIL2	MA1107.1	KLF9	chr10	93145082	93145754	673	CDK17
Cell Cycle Survival	chr10	93145625	93145637	TCRIL2	MA1107.1	KLF9	chr10	93145082	93145754	673	CDK17
Cell Cycle Survival	chr10	93145115	93145127	TCRIL2	MA1107.1	KLF9	chr10	93145029	93145533	505	CDK17
Cell Cycle Survival	chr10	93145627	93145639	TCRIL2	MA1107.1	KLF9	chr10	93145082	93145754	673	CDK17
Cell Cycle Survival	chr10	93145121	93145133	TCRIL2	MA1107.1	KLF9	chr10	93145029	93145533	505	CDK17
Cell Cycle Survival	chr10	93145607	93145619	TCRIL2	MA1107.1	KLF9	chr10	93145082	93145754	673	CDK17
Cell Cycle Survival	chr10	93174592	93174604	TCRIL2	MA1107.1	KLF9	chr10	93174534	93175861	1328	CDK17
Cell Cycle Survival	chr10	93145637	93145649	TCRIL2	MA1107.1	KLF9	chr10	93145082	93145754	673	CDK17
Cell Cycle Survival	chr10	93203387	93203399	TCRIL2	MA1107.1	KLF9	chr10	93202853	93204204	1352	CDK17
Cell Cycle Survival	chr10	93145605	93145617	TCRIL2	MA1107.1	KLF9	chr10	93145082	93145754	673	CDK17
Cell Cycle Survival	chr10	93203858	93203870	TCRIL2	MA1107.1	KLF9	chr10	93202853	93204204	1352	CDK17
Cell Cycle Survival	chr10	93203860	93203872	TCRIL2	MA1107.1	KLF9	chr10	93202853	93204204	1352	CDK17
Cell Cycle Survival	chr10	93145119	93145131	TCRIL2	MA1107.1	KLF9	chr10	93145029	93145533	505	CDK17
Cell Cycle Survival	chr10	93203864	93203876	TCRIL2	MA1107.1	KLF9	chr10	93202853	93204204	1352	CDK17
Cell Cycle Survival	chr10	93174594	93174606	TCRIL2	MA1107.1	KLF9	chr10	93174534	93175861	1328	CDK17
Cell Cycle Survival	chr10	93203862	93203874	TCRIL2	MA1107.1	KLF9	chr10	93202853	93204204	1352	CDK17
Cell Cycle Survival	chr10	93203856	93203868	TCRIL2	MA1107.1	KLF9	chr10	93202853	93204204	1352	CDK17
Cell Cycle Survival	chr10	93203854	93203866	TCRIL2	MA1107.1	KLF9	chr10	93202853	93204204	1352	CDK17
Cell Cycle Survival	chr10	93203852	93203864	TCRIL2	MA1107.1	KLF9	chr10	93202853	93204204	1352	CDK17
Cell Cycle Survival	chr10	93175398	93175409	TCRIL2	MA1125.1	ZNF384	chr10	93174534	93175861	1328	CDK17
Cell Cycle Survival	chr10	93144849	93144860	TCRIL2	MA1125.1	ZNF384	chr10	93144625	93145536	912	CDK17
Cell Cycle Survival	chr10	93145060	93145071	TCRIL2	MA1125.1	ZNF384	chr10	93145029	93145533	505	CDK17
Cell Cycle Survival	chr10	93175399	93175410	TCRIL2	MA1125.1	ZNF384	chr10	93174534	93175861	1328	CDK17
Cell Cycle Survival	chr10	93202907	93202918	TCRIL2	MA1125.1	ZNF384	chr10	93202853	93204204	1352	CDK17
Cell Cycle Survival	chr10	93175397	93175408	TCRIL2	MA1125.1	ZNF384	chr10	93174534	93175861	1328	CDK17
Cell Cycle Survival	chr10	93145061	93145072	TCRIL2	MA1125.1	ZNF384	chr10	93145029	93145533	505	CDK17
Cell Cycle Survival	chr10	93145059	93145070	TCRIL2	MA1125.1	ZNF384	chr10	93145029	93145533	505	CDK17
Cell Cycle Survival	chr10	93175400	93175411	TCRIL2	MA1125.1	ZNF384	chr10	93174534	93175861	1328	CDK17
Cell Cycle Survival	chr10	93144851	93144862	TCRIL2	MA1125.1	ZNF384	chr10	93144625	93145536	912	CDK17
Cell Cycle Survival	chr10	93188254	93188265	TCRIL2	MA1125.1	ZNF384	chr10	93187954	93188948	995	CDK17
Cell Cycle Survival	chr10	93145062	93145073	TCRIL2	MA1125.1	ZNF384	chr10	93145029	93145533	505	CDK17
Cell Cycle Survival	chr10	93144850	93144861	TCRIL2	MA1125.1	ZNF384	chr10	93144625	93145536	912	CDK17
Cell Cycle Survival	chr10	93145110	93145124	TCRIL2	MA1155.1	ZSCAN4	chr10	93145029	93145533	505	CDK17
Cell Cycle Survival	chr10	93145100	93145114	TCRIL2	MA1155.1	ZSCAN4	chr10	93145029	93145533	505	CDK17
Cell Cycle Survival	chr10	93145104	93145118	TCRIL2	MA1155.1	ZSCAN4	chr10	93145029	93145533	505	CDK17
Cell Cycle Survival	chr10	93145098	93145112	TCRIL2	MA1155.1	ZSCAN4	chr10	93145029	93145533	505	CDK17
Cell Cycle Survival	chr10	93145086	93145100	TCRIL2	MA1155.1	ZSCAN4	chr10	93145029	93145533	505	CDK17
Cell Cycle Survival	chr10	93174597	93174611	TCRIL2	MA1155.1	ZSCAN4	chr10	93174534	93175861	1328	CDK17
Cell Cycle Survival	chr10	93145108	93145122	TCRIL2	MA1155.1	ZSCAN4	chr10	93145029	93145533	505	CDK17
Cell Cycle Survival	chr10	93145082	93145096	TCRIL2	MA1155.1	ZSCAN4	chr10	93145029	93145533	505	CDK17
Cell Cycle Survival	chr10	93145102	93145116	TCRIL2	MA1155.1	ZSCAN4	chr10	93145029	93145533	505	CDK17
Cell Cycle Survival	chr10	93145106	93145120	TCRIL2	MA1155.1	ZSCAN4	chr10	93145029	93145533	505	CDK17
Cell Cycle Survival	chr10	93203861	93203875	TCRIL2	MA1155.1	ZSCAN4	chr10	93202853	93204204	1352	CDK17
Cell Cycle Survival	chr10	93203863	93203877	TCRIL2	MA1155.1	ZSCAN4	chr10	93202853	93204204	1352	CDK17
Cell Cycle Survival	chr10	93145080	93145094	TCRIL2	MA1155.1	ZSCAN4	chr10	93145029	93145533	505	CDK17
Cell Cycle Survival	chr10	93145084	93145098	TCRIL2	MA1155.1	ZSCAN4	chr10	93145029	93145533	505	CDK17
Cell Cycle Survival	chr10	93145088	93145102	TCRIL2	MA1155.1	ZSCAN4	chr10	93145029	93145533	505	CDK17
Cell Cycle Survival	chr10	93145090	93145104	TCRIL2	MA1155.1	ZSCAN4	chr10	93145029	93145533	505	CDK17
Cell Cycle Survival	chr10	93145092	93145106	TCRIL2	MA1155.1	ZSCAN4	chr10	93145029	93145533	505	CDK17
Cell Cycle Survival	chr10	93145094	93145108	TCRIL2	MA1155.1	ZSCAN4	chr10	93145029	93145533	505	CDK17
Cell Cycle Survival	chr10	93145096	93145110	TCRIL2	MA1155.1	ZSCAN4	chr10	93145029	93145533	505	CDK17
Cell Cycle Survival	chr10	93145118	93145132	TCRIL2	MA1155.1	ZSCAN4	chr10	93145029	93145533	505	CDK17
Cell Cycle Survival	chr10	93203023	93203037	TCRIL2	MA1155.1	ZSCAN4	chr10	93202853	93204204	1352	CDK17
Cell Cycle Survival	chr10	93145112	93145126	TCRIL2	MA1155.1	ZSCAN4	chr10	93145029	93145533	505	CDK17
Cell Cycle Survival	chr10	93145114	93145128	TCRIL2	MA1155.1	ZSCAN4	chr10	93145029	93145533	505	CDK17
Cell Cycle Survival	chr10	93145116	93145130	TCRIL2	MA1155.1	ZSCAN4	chr10	93145029	93145533	505	CDK17
Cell Cycle Survival	chr10	93203021	93203035	TCRIL2	MA1155.1	ZSCAN4	chr10	93202853	93204204	1352	CDK17
Cell Cycle Survival	chr10	93203851	93203865	TCRIL2	MA1155.1	ZSCAN4	chr10	93202853	93204204	1352	CDK17
Cell Cycle Survival	chr10	93203019	93203033	TCRIL2	MA1155.1	ZSCAN4	chr10	93202853	93204204	1352	CDK17
Cell Cycle Survival	chr10	93203015	93203029	TCRIL2	MA1155.1	ZSCAN4	chr10	93202853	93204204	1352	CDK17
Cell Cycle Survival	chr10	93174593	93174607	TCRIL2	MA1155.1	ZSCAN4	chr10	93174534	93175861	1328	CDK17
Cell Cycle Survival	chr10	93145640	93145654	TCRIL2	MA1155.1	ZSCAN4	chr10	93145082	93145754	673	CDK17
Cell Cycle Survival	chr11	116218517	116218536	TCRIL2	MA0073.1	RREB1	chr11	116218324	116219171	848	CDK3
Cell Cycle Survival	chr11	116226806	116226825	TCRIL2	MA0073.1	RREB1	chr11	116226453	116226854	402	CDK3
Cell Cycle Survival	chr11	116226807	116226826	TCRIL2	MA0073.1	RREB1	chr11	116226453	116226854	402	CDK3
Cell Cycle Survival	chr11	116219007	116219017	TCRIL2	MA0079.3	SP1	chr11	116218324	116219171	848	CDK3
Cell Cycle Survival	chr11	116226608	116226626	TCRIL2	MA0139.1	CTCF	chr11	116226453	116226854	402	CDK3
Cell Cycle Survival	chr11	116226554	116226571	TCRIL2	MA0149.1	EWSR1-FLI1	chr11	116226453	116226854	402	CDK3
Cell Cycle Survival	chr11	116226810	116226830	TCRIL2	MA0528.1	ZNF263	chr11	116226453	116226854	402	CDK3
Cell Cycle Survival	chr11	116226712	116226732	TCRIL2	MA0528.1	ZNF263	chr11	116226453	116226854	402	CDK3
Cell Cycle Survival	chr11	116218593	116218603	TCRIL2	MA0741.1	KLF16	chr11	116218324	116219171	848	CDK3
Cell Cycle Survival	chr11	116226612	116226625	TCRIL2	MA1102.1	CTCFL	chr11	116226453	116226854	402	CDK3
Cell Cycle Survival	chr11	116218592	116218604	TCRIL2	MA1107.1	KLF9	chr11	116218324	116219171	848	CDK3
Cell Cycle Survival	chr4	70265341	70265360	TCRIL2	MA0073.1	RREB1	chr4	70265107	70265764	658	CDK5RAP2
Cell Cycle Survival	chr4	70265345	70265363	TCRIL2	MA0139.1	CTCF	chr4	70265107	70265764	658	CDK5RAP2
Cell Cycle Survival	chr4	70451909	70451927	TCRIL2	MA0139.1	CTCF	chr4	70451703	70452154	452	CDK5RAP2
Cell Cycle Survival	chr4	70452136	70452147	TCRIL2	MA1125.1	ZNF384	chr4	70451703	70452154	452	CDK5RAP2
Cell Cycle Survival	chr13	29792148	29792167	TCRIL2	MA0073.1	RREB1	chr13	29792063	29792679	617	CDKAL1
Cell Cycle Survival	chr13	29857494	29857504	TCRIL2	MA0079.3	SP1	chr13	29857358	29857851	494	CDKAL1
Cell Cycle Survival	chr13	29838843	29838861	TCRIL2	MA0139.1	CTCF	chr13	29838613	29839091	479	CDKAL1
Cell Cycle Survival	chr13	29857585	29857603	TCRIL2	MA0139.1	CTCF	chr13	29857358	29857851	494	CDKAL1
Cell Cycle Survival	chr13	29792306	29792323	TCRIL2	MA0149.1	EWSR1-FLI1	chr13	29792063	29792679	617	CDKAL1
Cell Cycle Survival	chr13	29792265	29792285	TCRIL2	MA0528.1	ZNF263	chr13	29792063	29792679	617	CDKAL1
Cell Cycle Survival	chr13	29792309	29792319	TCRIL2	MA0741.1	KLF16	chr13	29792063	29792679	617	CDKAL1
Cell Cycle Survival	chr13	29792471	29792480	TCRIL2	MA0753.1	ZNF740	chr13	29792063	29792679	617	CDKAL1
Cell Cycle Survival	chr13	29792472	29792481	TCRIL2	MA0753.1	ZNF740	chr13	29792063	29792679	617	CDKAL1
Cell Cycle Survival	chr13	29792473	29792482	TCRIL2	MA0753.1	ZNF740	chr13	29792063	29792679	617	CDKAL1
Cell Cycle Survival	chr12	69791052	69791071	TCRIL2	MA0073.1	RREB1	chr12	69790312	69791530	1219	CDKL1
Cell Cycle Survival	chr12	69791236	69791255	TCRIL2	MA0073.1	RREB1	chr12	69790312	69791530	1219	CDKL1
Cell Cycle Survival	chr12	69790736	69790746	TCRIL2	MA0079.3	SP1	chr12	69790312	69791530	1219	CDKL1
Cell Cycle Survival	chr12	69791018	69791035	TCRIL2	MA0149.1	EWSR1-FLI1	chr12	69790312	69791530	1219	CDKL1
Cell Cycle Survival	chr12	69791022	69791039	TCRIL2	MA0149.1	EWSR1-FLI1	chr12	69790312	69791530	1219	CDKL1
Cell Cycle Survival	chr12	69791087	69791104	TCRIL2	MA0149.1	EWSR1-FLI1	chr12	69790312	69791530	1219	CDKL1
Cell Cycle Survival	chr12	69790732	69790746	TCRIL2	MA0516.1	SP2	chr12	69790312	69791530	1219	CDKL1
Cell Cycle Survival	chr12	69790314	69790328	TCRIL2	MA0516.1	SP2	chr12	69790312	69791530	1219	CDKL1
Cell Cycle Survival	chr12	69791011	69791031	TCRIL2	MA0528.1	ZNF263	chr12	69790312	69791530	1219	CDKL1
Cell Cycle Survival	chr12	69790320	69790329	TCRIL2	MA0599.1	KLF5	chr12	69790312	69791530	1219	CDKL1
Cell Cycle Survival	chr12	69790737	69790746	TCRIL2	MA0599.1	KLF5	chr12	69790312	69791530	1219	CDKL1
Cell Cycle Survival	chr12	69790317	69790326	TCRIL2	MA0753.1	ZNF740	chr12	69790312	69791530	1219	CDKL1
Cell Cycle Survival	chr12	69791351	69791363	TCRIL2	MA1107.1	KLF9	chr12	69790312	69791530	1219	CDKL1
Cell Cycle Survival	chr12	69790319	69790331	TCRIL2	MA1107.1	KLF9	chr12	69790312	69791530	1219	CDKL1
Cell Cycle Survival	chr12	69790315	69790327	TCRIL2	MA1107.1	KLF9	chr12	69790312	69791530	1219	CDKL1
Cell Cycle Survival	chr12	69790735	69790747	TCRIL2	MA1107.1	KLF9	chr12	69790312	69791530	1219	CDKL1
Cell Cycle Survival	chr7	143464168	143464187	TCRIL2	MA0073.1	RREB1	chr7	143463854	143464252	399	CDKN1C
Cell Cycle Survival	chr7	143464167	143464177	TCRIL2	MA0079.3	SP1	chr7	143463854	143464252	399	CDKN1C
Cell Cycle Survival	chr7	143464076	143464094	TCRIL2	MA0139.1	CTCF	chr7	143463854	143464252	399	CDKN1C
Cell Cycle Survival	chr7	143464121	143464138	TCRIL2	MA0149.1	EWSR1-FLI1	chr7	143463854	143464252	399	CDKN1C
Cell Cycle Survival	chr7	143464125	143464142	TCRIL2	MA0149.1	EWSR1-FLI1	chr7	143463854	143464252	399	CDKN1C
Cell Cycle Survival	chr7	143464077	143464090	TCRIL2	MA1102.1	CTCFL	chr7	143463854	143464252	399	CDKN1C
Cell Cycle Survival	chrX	159979425	159979444	TCRIL2	MA0073.1	RREB1	chrX	159979173	159980074	902	MAP3K15
Cell Cycle Survival	chrX	159979427	159979446	TCRIL2	MA0073.1	RREB1	chrX	159979173	159980074	902	MAP3K15
Cell Cycle Survival	chrX	159979423	159979442	TCRIL2	MA0073.1	RREB1	chrX	159979173	159980074	902	MAP3K15
Cell Cycle Survival	chrX	159979424	159979443	TCRIL2	MA0073.1	RREB1	chrX	159979173	159980074	902	MAP3K15
Cell Cycle Survival	chrX	159979428	159979447	TCRIL2	MA0073.1	RREB1	chrX	159979173	159980074	902	MAP3K15
Cell Cycle Survival	chrX	159979426	159979436	TCRIL2	MA0079.3	SP1	chrX	159979173	159980074	902	MAP3K15
Cell Cycle Survival	chrX	159988299	159988309	TCRIL2	MA0079.3	SP1	chrX	159987852	159988847	996	MAP3K15
Cell Cycle Survival	chrX	159979432	159979442	TCRIL2	MA0079.3	SP1	chrX	159979173	159980074	902	MAP3K15
Cell Cycle Survival	chrX	159988188	159988198	TCRIL2	MA0079.3	SP1	chrX	159987852	159988847	996	MAP3K15
Cell Cycle Survival	chrX	159987865	159987875	TCRIL2	MA0079.3	SP1	chrX	159987852	159988847	996	MAP3K15
Cell Cycle Survival	chrX	159979316	159979326	TCRIL2	MA0079.3	SP1	chrX	159979173	159980074	902	MAP3K15
Cell Cycle Survival	chrX	159988110	159988128	TCRIL2	MA0139.1	CTCF	chrX	159987852	159988847	996	MAP3K15
Cell Cycle Survival	chrX	159987914	159987931	TCRIL2	MA0149.1	EWSR1-FLI1	chrX	159987852	159988847	996	MAP3K15
Cell Cycle Survival	chrX	159987902	159987919	TCRIL2	MA0149.1	EWSR1-FLI1	chrX	159987852	159988847	996	MAP3K15
Cell Cycle Survival	chrX	159987894	159987911	TCRIL2	MA0149.1	EWSR1-FLI1	chrX	159987852	159988847	996	MAP3K15
Cell Cycle Survival	chrX	159987970	159987987	TCRIL2	MA0149.1	EWSR1-FLI1	chrX	159987852	159988847	996	MAP3K15
Cell Cycle Survival	chrX	159987918	159987935	TCRIL2	MA0149.1	EWSR1-FLI1	chrX	159987852	159988847	996	MAP3K15
Cell Cycle Survival	chrX	159987958	159987975	TCRIL2	MA0149.1	EWSR1-FLI1	chrX	159987852	159988847	996	MAP3K15
Cell Cycle Survival	chrX	159988026	159988043	TCRIL2	MA0149.1	EWSR1-FLI1	chrX	159987852	159988847	996	MAP3K15
Cell Cycle Survival	chrX	159987942	159987959	TCRIL2	MA0149.1	EWSR1-FLI1	chrX	159987852	159988847	996	MAP3K15
Cell Cycle Survival	chrX	159987922	159987939	TCRIL2	MA0149.1	EWSR1-FLI1	chrX	159987852	159988847	996	MAP3K15
Cell Cycle Survival	chrX	159987935	159987952	TCRIL2	MA0149.1	EWSR1-FLI1	chrX	159987852	159988847	996	MAP3K15
Cell Cycle Survival	chrX	159987882	159987899	TCRIL2	MA0149.1	EWSR1-FLI1	chrX	159987852	159988847	996	MAP3K15
Cell Cycle Survival	chrX	159987966	159987983	TCRIL2	MA0149.1	EWSR1-FLI1	chrX	159987852	159988847	996	MAP3K15
Cell Cycle Survival	chrX	159987890	159987907	TCRIL2	MA0149.1	EWSR1-FLI1	chrX	159987852	159988847	996	MAP3K15
Cell Cycle Survival	chrX	159987946	159987963	TCRIL2	MA0149.1	EWSR1-FLI1	chrX	159987852	159988847	996	MAP3K15
Cell Cycle Survival	chrX	159987898	159987915	TCRIL2	MA0149.1	EWSR1-FLI1	chrX	159987852	159988847	996	MAP3K15
Cell Cycle Survival	chrX	159987859	159987876	TCRIL2	MA0149.1	EWSR1-FLI1	chrX	159987852	159988847	996	MAP3K15
Cell Cycle Survival	chrX	159987954	159987971	TCRIL2	MA0149.1	EWSR1-FLI1	chrX	159987852	159988847	996	MAP3K15
Cell Cycle Survival	chrX	159987886	159987903	TCRIL2	MA0149.1	EWSR1-FLI1	chrX	159987852	159988847	996	MAP3K15
Cell Cycle Survival	chrX	159987934	159987951	TCRIL2	MA0149.1	EWSR1-FLI1	chrX	159987852	159988847	996	MAP3K15
Cell Cycle Survival	chrX	159987910	159987927	TCRIL2	MA0149.1	EWSR1-FLI1	chrX	159987852	159988847	996	MAP3K15
Cell Cycle Survival	chrX	159987906	159987923	TCRIL2	MA0149.1	EWSR1-FLI1	chrX	159987852	159988847	996	MAP3K15
Cell Cycle Survival	chrX	159987938	159987955	TCRIL2	MA0149.1	EWSR1-FLI1	chrX	159987852	159988847	996	MAP3K15
Cell Cycle Survival	chrX	159987926	159987943	TCRIL2	MA0149.1	EWSR1-FLI1	chrX	159987852	159988847	996	MAP3K15
Cell Cycle Survival	chrX	159988731	159988748	TCRIL2	MA0149.1	EWSR1-FLI1	chrX	159987852	159988847	996	MAP3K15
Cell Cycle Survival	chrX	159987974	159987991	TCRIL2	MA0149.1	EWSR1-FLI1	chrX	159987852	159988847	996	MAP3K15
Cell Cycle Survival	chrX	159987962	159987979	TCRIL2	MA0149.1	EWSR1-FLI1	chrX	159987852	159988847	996	MAP3K15
Cell Cycle Survival	chrX	159987950	159987967	TCRIL2	MA0149.1	EWSR1-FLI1	chrX	159987852	159988847	996	MAP3K15
Cell Cycle Survival	chrX	159987930	159987947	TCRIL2	MA0149.1	EWSR1-FLI1	chrX	159987852	159988847	996	MAP3K15
Cell Cycle Survival	chrX	159988591	159988605	TCRIL2	MA0516.1	SP2	chrX	159987852	159988847	996	MAP3K15
Cell Cycle Survival	chrX	159979422	159979436	TCRIL2	MA0516.1	SP2	chrX	159979173	159980074	902	MAP3K15
Cell Cycle Survival	chrX	159988281	159988295	TCRIL2	MA0516.1	SP2	chrX	159987852	159988847	996	MAP3K15
Cell Cycle Survival	chrX	159987911	159987931	TCRIL2	MA0528.1	ZNF263	chrX	159987852	159988847	996	MAP3K15
Cell Cycle Survival	chrX	159988012	159988032	TCRIL2	MA0528.1	ZNF263	chrX	159987852	159988847	996	MAP3K15
Cell Cycle Survival	chrX	159987947	159987967	TCRIL2	MA0528.1	ZNF263	chrX	159987852	159988847	996	MAP3K15
Cell Cycle Survival	chrX	159987879	159987899	TCRIL2	MA0528.1	ZNF263	chrX	159987852	159988847	996	MAP3K15
Cell Cycle Survival	chrX	159987908	159987928	TCRIL2	MA0528.1	ZNF263	chrX	159987852	159988847	996	MAP3K15
Cell Cycle Survival	chrX	159979855	159979875	TCRIL2	MA0528.1	ZNF263	chrX	159979173	159980074	902	MAP3K15
Cell Cycle Survival	chrX	159987899	159987919	TCRIL2	MA0528.1	ZNF263	chrX	159987852	159988847	996	MAP3K15
Cell Cycle Survival	chrX	159987963	159987983	TCRIL2	MA0528.1	ZNF263	chrX	159987852	159988847	996	MAP3K15
Cell Cycle Survival	chrX	159987891	159987911	TCRIL2	MA0528.1	ZNF263	chrX	159987852	159988847	996	MAP3K15
Cell Cycle Survival	chrX	159987907	159987927	TCRIL2	MA0528.1	ZNF263	chrX	159987852	159988847	996	MAP3K15
Cell Cycle Survival	chrX	159987850	159987870	TCRIL2	MA0528.1	ZNF263	chrX	159987852	159988847	996	MAP3K15
Cell Cycle Survival	chrX	159987920	159987940	TCRIL2	MA0528.1	ZNF263	chrX	159987852	159988847	996	MAP3K15
Cell Cycle Survival	chrX	159987904	159987924	TCRIL2	MA0528.1	ZNF263	chrX	159987852	159988847	996	MAP3K15
Cell Cycle Survival	chrX	159987880	159987900	TCRIL2	MA0528.1	ZNF263	chrX	159987852	159988847	996	MAP3K15
Cell Cycle Survival	chrX	159987960	159987980	TCRIL2	MA0528.1	ZNF263	chrX	159987852	159988847	996	MAP3K15
Cell Cycle Survival	chrX	159987888	159987908	TCRIL2	MA0528.1	ZNF263	chrX	159987852	159988847	996	MAP3K15
Cell Cycle Survival	chrX	159987895	159987915	TCRIL2	MA0528.1	ZNF263	chrX	159987852	159988847	996	MAP3K15
Cell Cycle Survival	chrX	159987936	159987956	TCRIL2	MA0528.1	ZNF263	chrX	159987852	159988847	996	MAP3K15
Cell Cycle Survival	chrX	159987876	159987896	TCRIL2	MA0528.1	ZNF263	chrX	159987852	159988847	996	MAP3K15
Cell Cycle Survival	chrX	159987892	159987912	TCRIL2	MA0528.1	ZNF263	chrX	159987852	159988847	996	MAP3K15
Cell Cycle Survival	chrX	159987924	159987944	TCRIL2	MA0528.1	ZNF263	chrX	159987852	159988847	996	MAP3K15
Cell Cycle Survival	chrX	159987884	159987904	TCRIL2	MA0528.1	ZNF263	chrX	159987852	159988847	996	MAP3K15
Cell Cycle Survival	chrX	159987853	159987873	TCRIL2	MA0528.1	ZNF263	chrX	159987852	159988847	996	MAP3K15
Cell Cycle Survival	chrX	159987944	159987964	TCRIL2	MA0528.1	ZNF263	chrX	159987852	159988847	996	MAP3K15
Cell Cycle Survival	chrX	159987939	159987959	TCRIL2	MA0528.1	ZNF263	chrX	159987852	159988847	996	MAP3K15
Cell Cycle Survival	chrX	159987923	159987943	TCRIL2	MA0528.1	ZNF263	chrX	159987852	159988847	996	MAP3K15
Cell Cycle Survival	chrX	159987872	159987892	TCRIL2	MA0528.1	ZNF263	chrX	159987852	159988847	996	MAP3K15
Cell Cycle Survival	chrX	159987959	159987979	TCRIL2	MA0528.1	ZNF263	chrX	159987852	159988847	996	MAP3K15
Cell Cycle Survival	chrX	159987868	159987888	TCRIL2	MA0528.1	ZNF263	chrX	159987852	159988847	996	MAP3K15
Cell Cycle Survival	chrX	159987928	159987948	TCRIL2	MA0528.1	ZNF263	chrX	159987852	159988847	996	MAP3K15
Cell Cycle Survival	chrX	159987903	159987923	TCRIL2	MA0528.1	ZNF263	chrX	159987852	159988847	996	MAP3K15
Cell Cycle Survival	chrX	159987932	159987952	TCRIL2	MA0528.1	ZNF263	chrX	159987852	159988847	996	MAP3K15
Cell Cycle Survival	chrX	159979852	159979872	TCRIL2	MA0528.1	ZNF263	chrX	159979173	159980074	902	MAP3K15
Cell Cycle Survival	chrX	159987900	159987920	TCRIL2	MA0528.1	ZNF263	chrX	159987852	159988847	996	MAP3K15
Cell Cycle Survival	chrX	159979433	159979442	TCRIL2	MA0599.1	KLF5	chrX	159979173	159980074	902	MAP3K15
Cell Cycle Survival	chrX	159979436	159979445	TCRIL2	MA0753.1	ZNF740	chrX	159979173	159980074	902	MAP3K15
Cell Cycle Survival	chrX	159979437	159979446	TCRIL2	MA0753.1	ZNF740	chrX	159979173	159980074	902	MAP3K15
Cell Cycle Survival	chrX	159979438	159979447	TCRIL2	MA0753.1	ZNF740	chrX	159979173	159980074	902	MAP3K15
Cell Cycle Survival	chrX	159988652	159988665	TCRIL2	MA1102.1	CTCFL	chrX	159987852	159988847	996	MAP3K15
Cell Cycle Survival	chrX	159988301	159988314	TCRIL2	MA1102.1	CTCFL	chrX	159987852	159988847	996	MAP3K15
Cell Cycle Survival	chrX	159988114	159988127	TCRIL2	MA1102.1	CTCFL	chrX	159987852	159988847	996	MAP3K15
Cell Cycle Survival	chrX	159979429	159979441	TCRIL2	MA1107.1	KLF9	chrX	159979173	159980074	902	MAP3K15
Cell Cycle Survival	chrX	159979431	159979443	TCRIL2	MA1107.1	KLF9	chrX	159979173	159980074	902	MAP3K15
Cell Cycle Survival	chrX	159987851	159987862	TCRIL2	MA1125.1	ZNF384	chrX	159987852	159988847	996	MAP3K15
Cell Cycle Survival	chr4	133250812	133250822	TCRIL2	MA0079.3	SP1	chr4	133250646	133251063	418	MAP3K6
Cell Cycle Survival	chr4	133250821	133250839	TCRIL2	MA0139.1	CTCF	chr4	133250646	133251063	418	MAP3K6
Cell Cycle Survival	chr4	133250822	133250835	TCRIL2	MA1102.1	CTCFL	chr4	133250646	133251063	418	MAP3K6
Cell Cycle Survival	chr17	80727905	80727924	TCRIL2	MA0073.1	RREB1	chr17	80727141	80728958	1818	MAP4K3
Cell Cycle Survival	chr17	80727926	80727936	TCRIL2	MA0079.3	SP1	chr17	80727141	80728958	1818	MAP4K3
Cell Cycle Survival	chr17	80728445	80728455	TCRIL2	MA0079.3	SP1	chr17	80727141	80728958	1818	MAP4K3
Cell Cycle Survival	chr17	80728569	80728579	TCRIL2	MA0079.3	SP1	chr17	80727141	80728958	1818	MAP4K3
Cell Cycle Survival	chr17	80727906	80727916	TCRIL2	MA0079.3	SP1	chr17	80727141	80728958	1818	MAP4K3
Cell Cycle Survival	chr17	80728052	80728062	TCRIL2	MA0079.3	SP1	chr17	80727141	80728958	1818	MAP4K3
Cell Cycle Survival	chr17	80728643	80728653	TCRIL2	MA0079.3	SP1	chr17	80727141	80728958	1818	MAP4K3
Cell Cycle Survival	chr17	80727597	80727607	TCRIL2	MA0079.3	SP1	chr17	80727141	80728958	1818	MAP4K3
Cell Cycle Survival	chr17	80728542	80728552	TCRIL2	MA0079.3	SP1	chr17	80727141	80728958	1818	MAP4K3
Cell Cycle Survival	chr17	80641632	80641649	TCRIL2	MA0149.1	EWSR1-FLI1	chr17	80641074	80641990	917	MAP4K3
Cell Cycle Survival	chr17	80727908	80727925	TCRIL2	MA0149.1	EWSR1-FLI1	chr17	80727141	80728958	1818	MAP4K3
Cell Cycle Survival	chr17	80728538	80728552	TCRIL2	MA0516.1	SP2	chr17	80727141	80728958	1818	MAP4K3
Cell Cycle Survival	chr17	80728565	80728579	TCRIL2	MA0516.1	SP2	chr17	80727141	80728958	1818	MAP4K3
Cell Cycle Survival	chr17	80728639	80728653	TCRIL2	MA0516.1	SP2	chr17	80727141	80728958	1818	MAP4K3
Cell Cycle Survival	chr17	80727922	80727936	TCRIL2	MA0516.1	SP2	chr17	80727141	80728958	1818	MAP4K3
Cell Cycle Survival	chr17	80641876	80641896	TCRIL2	MA0528.1	ZNF263	chr17	80641074	80641990	917	MAP4K3
Cell Cycle Survival	chr17	80641268	80641288	TCRIL2	MA0528.1	ZNF263	chr17	80641074	80641990	917	MAP4K3
Cell Cycle Survival	chr17	80728534	80728554	TCRIL2	MA0528.1	ZNF263	chr17	80727141	80728958	1818	MAP4K3
Cell Cycle Survival	chr17	80641409	80641429	TCRIL2	MA0528.1	ZNF263	chr17	80641074	80641990	917	MAP4K3
Cell Cycle Survival	chr17	80728543	80728552	TCRIL2	MA0599.1	KLF5	chr17	80727141	80728958	1818	MAP4K3
Cell Cycle Survival	chr17	80728644	80728653	TCRIL2	MA0599.1	KLF5	chr17	80727141	80728958	1818	MAP4K3
Cell Cycle Survival	chr17	80727927	80727936	TCRIL2	MA0599.1	KLF5	chr17	80727141	80728958	1818	MAP4K3
Cell Cycle Survival	chr17	80728697	80728706	TCRIL2	MA0599.1	KLF5	chr17	80727141	80728958	1818	MAP4K3
Cell Cycle Survival	chr17	80727930	80727939	TCRIL2	MA0753.1	ZNF740	chr17	80727141	80728958	1818	MAP4K3
Cell Cycle Survival	chr17	80728054	80728067	TCRIL2	MA1102.1	CTCFL	chr17	80727141	80728958	1818	MAP4K3
Cell Cycle Survival	chr17	80728695	80728707	TCRIL2	MA1107.1	KLF9	chr17	80727141	80728958	1818	MAP4K3
Cell Cycle Survival	chr17	80728081	80728093	TCRIL2	MA1107.1	KLF9	chr17	80727141	80728958	1818	MAP4K3
Cell Cycle Survival	chr17	80727168	80727180	TCRIL2	MA1107.1	KLF9	chr17	80727141	80728958	1818	MAP4K3
Cell Cycle Survival	chr17	80728562	80728574	TCRIL2	MA1107.1	KLF9	chr17	80727141	80728958	1818	MAP4K3
Cell Cycle Survival	chr17	80727262	80727273	TCRIL2	MA1125.1	ZNF384	chr17	80727141	80728958	1818	MAP4K3
Cell Cycle Survival	chr17	80727264	80727275	TCRIL2	MA1125.1	ZNF384	chr17	80727141	80728958	1818	MAP4K3
Cell Cycle Survival	chr17	80727263	80727274	TCRIL2	MA1125.1	ZNF384	chr17	80727141	80728958	1818	MAP4K3
Cell Cycle Survival	chr17	80727261	80727272	TCRIL2	MA1125.1	ZNF384	chr17	80727141	80728958	1818	MAP4K3
Cell Cycle Survival	chr17	80727265	80727276	TCRIL2	MA1125.1	ZNF384	chr17	80727141	80728958	1818	MAP4K3
Cell Cycle Survival	chr17	80641148	80641159	TCRIL2	MA1125.1	ZNF384	chr17	80641074	80641990	917	MAP4K3
Cell Cycle Survival	chr17	80727260	80727271	TCRIL2	MA1125.1	ZNF384	chr17	80727141	80728958	1818	MAP4K3
Cell Cycle Survival	chr16	17033936	17033956	TCRIL2	MA0050.2	IRF1	chr16	17033393	17034190	798	MAPK1
Cell Cycle Survival	chr16	17034169	17034188	TCRIL2	MA0073.1	RREB1	chr16	17033393	17034190	798	MAPK1
Cell Cycle Survival	chr16	17033732	17033751	TCRIL2	MA0073.1	RREB1	chr16	17033393	17034190	798	MAPK1
Cell Cycle Survival	chr16	17034155	17034174	TCRIL2	MA0073.1	RREB1	chr16	17033393	17034190	798	MAPK1
Cell Cycle Survival	chr16	16988714	16988733	TCRIL2	MA0073.1	RREB1	chr16	16988185	16989280	1096	MAPK1
Cell Cycle Survival	chr16	17034134	17034153	TCRIL2	MA0073.1	RREB1	chr16	17033393	17034190	798	MAPK1
Cell Cycle Survival	chr16	17034128	17034147	TCRIL2	MA0073.1	RREB1	chr16	17033393	17034190	798	MAPK1
Cell Cycle Survival	chr16	17034132	17034151	TCRIL2	MA0073.1	RREB1	chr16	17033393	17034190	798	MAPK1
Cell Cycle Survival	chr16	17033477	17033496	TCRIL2	MA0073.1	RREB1	chr16	17033393	17034190	798	MAPK1
Cell Cycle Survival	chr16	17034126	17034145	TCRIL2	MA0073.1	RREB1	chr16	17033393	17034190	798	MAPK1
Cell Cycle Survival	chr16	17033460	17033479	TCRIL2	MA0073.1	RREB1	chr16	17033393	17034190	798	MAPK1
Cell Cycle Survival	chr16	17034165	17034184	TCRIL2	MA0073.1	RREB1	chr16	17033393	17034190	798	MAPK1
Cell Cycle Survival	chr16	17034168	17034187	TCRIL2	MA0073.1	RREB1	chr16	17033393	17034190	798	MAPK1
Cell Cycle Survival	chr16	16989190	16989209	TCRIL2	MA0073.1	RREB1	chr16	16988185	16989280	1096	MAPK1
Cell Cycle Survival	chr16	17034157	17034176	TCRIL2	MA0073.1	RREB1	chr16	17033393	17034190	798	MAPK1
Cell Cycle Survival	chr16	17034159	17034178	TCRIL2	MA0073.1	RREB1	chr16	17033393	17034190	798	MAPK1
Cell Cycle Survival	chr16	17034138	17034157	TCRIL2	MA0073.1	RREB1	chr16	17033393	17034190	798	MAPK1
Cell Cycle Survival	chr16	17033462	17033481	TCRIL2	MA0073.1	RREB1	chr16	17033393	17034190	798	MAPK1
Cell Cycle Survival	chr16	17033465	17033484	TCRIL2	MA0073.1	RREB1	chr16	17033393	17034190	798	MAPK1
Cell Cycle Survival	chr16	17034145	17034164	TCRIL2	MA0073.1	RREB1	chr16	17033393	17034190	798	MAPK1
Cell Cycle Survival	chr16	17034153	17034172	TCRIL2	MA0073.1	RREB1	chr16	17033393	17034190	798	MAPK1
Cell Cycle Survival	chr16	17033466	17033485	TCRIL2	MA0073.1	RREB1	chr16	17033393	17034190	798	MAPK1
Cell Cycle Survival	chr16	17033474	17033493	TCRIL2	MA0073.1	RREB1	chr16	17033393	17034190	798	MAPK1
Cell Cycle Survival	chr16	17034139	17034158	TCRIL2	MA0073.1	RREB1	chr16	17033393	17034190	798	MAPK1
Cell Cycle Survival	chr16	17034149	17034168	TCRIL2	MA0073.1	RREB1	chr16	17033393	17034190	798	MAPK1
Cell Cycle Survival	chr16	17034135	17034154	TCRIL2	MA0073.1	RREB1	chr16	17033393	17034190	798	MAPK1
Cell Cycle Survival	chr16	17034137	17034156	TCRIL2	MA0073.1	RREB1	chr16	17033393	17034190	798	MAPK1
Cell Cycle Survival	chr16	17033469	17033488	TCRIL2	MA0073.1	RREB1	chr16	17033393	17034190	798	MAPK1
Cell Cycle Survival	chr16	17034141	17034160	TCRIL2	MA0073.1	RREB1	chr16	17033393	17034190	798	MAPK1
Cell Cycle Survival	chr16	17034161	17034180	TCRIL2	MA0073.1	RREB1	chr16	17033393	17034190	798	MAPK1
Cell Cycle Survival	chr16	17033470	17033489	TCRIL2	MA0073.1	RREB1	chr16	17033393	17034190	798	MAPK1
Cell Cycle Survival	chr16	17034151	17034170	TCRIL2	MA0073.1	RREB1	chr16	17033393	17034190	798	MAPK1
Cell Cycle Survival	chr16	17034147	17034166	TCRIL2	MA0073.1	RREB1	chr16	17033393	17034190	798	MAPK1
Cell Cycle Survival	chr16	17034130	17034149	TCRIL2	MA0073.1	RREB1	chr16	17033393	17034190	798	MAPK1
Cell Cycle Survival	chr16	16989199	16989218	TCRIL2	MA0073.1	RREB1	chr16	16988185	16989280	1096	MAPK1
Cell Cycle Survival	chr16	17034131	17034150	TCRIL2	MA0073.1	RREB1	chr16	17033393	17034190	798	MAPK1
Cell Cycle Survival	chr16	17034143	17034162	TCRIL2	MA0073.1	RREB1	chr16	17033393	17034190	798	MAPK1
Cell Cycle Survival	chr16	17034133	17034152	TCRIL2	MA0073.1	RREB1	chr16	17033393	17034190	798	MAPK1
Cell Cycle Survival	chr16	16988477	16988494	TCRIL2	MA0149.1	EWSR1-FLI1	chr16	16988185	16989280	1096	MAPK1
Cell Cycle Survival	chr16	16988474	16988494	TCRIL2	MA0528.1	ZNF263	chr16	16988185	16989280	1096	MAPK1
Cell Cycle Survival	chr16	16988482	16988502	TCRIL2	MA0528.1	ZNF263	chr16	16988185	16989280	1096	MAPK1
Cell Cycle Survival	chr16	17034163	17034175	TCRIL2	MA1107.1	KLF9	chr16	17033393	17034190	798	MAPK1
Cell Cycle Survival	chr16	17033730	17033742	TCRIL2	MA1107.1	KLF9	chr16	17033393	17034190	798	MAPK1
Cell Cycle Survival	chr16	17034167	17034179	TCRIL2	MA1107.1	KLF9	chr16	17033393	17034190	798	MAPK1
Cell Cycle Survival	chr16	17034162	17034176	TCRIL2	MA1155.1	ZSCAN4	chr16	17033393	17034190	798	MAPK1
Cell Cycle Survival	chr16	17034142	17034156	TCRIL2	MA1155.1	ZSCAN4	chr16	17033393	17034190	798	MAPK1
Cell Cycle Survival	chr16	17034140	17034154	TCRIL2	MA1155.1	ZSCAN4	chr16	17033393	17034190	798	MAPK1
Cell Cycle Survival	chr16	17034144	17034158	TCRIL2	MA1155.1	ZSCAN4	chr16	17033393	17034190	798	MAPK1
Cell Cycle Survival	chr16	17034146	17034160	TCRIL2	MA1155.1	ZSCAN4	chr16	17033393	17034190	798	MAPK1
Cell Cycle Survival	chr16	17034148	17034162	TCRIL2	MA1155.1	ZSCAN4	chr16	17033393	17034190	798	MAPK1
Cell Cycle Survival	chr16	17034150	17034164	TCRIL2	MA1155.1	ZSCAN4	chr16	17033393	17034190	798	MAPK1
Cell Cycle Survival	chr16	17034152	17034166	TCRIL2	MA1155.1	ZSCAN4	chr16	17033393	17034190	798	MAPK1
Cell Cycle Survival	chr16	17034154	17034168	TCRIL2	MA1155.1	ZSCAN4	chr16	17033393	17034190	798	MAPK1
Cell Cycle Survival	chr16	17034156	17034170	TCRIL2	MA1155.1	ZSCAN4	chr16	17033393	17034190	798	MAPK1
Cell Cycle Survival	chr16	17034158	17034172	TCRIL2	MA1155.1	ZSCAN4	chr16	17033393	17034190	798	MAPK1
Cell Cycle Survival	chr16	17034160	17034174	TCRIL2	MA1155.1	ZSCAN4	chr16	17033393	17034190	798	MAPK1
Cell Cycle Survival	chr15	89141672	89141691	TCRIL2	MA0073.1	RREB1	chr15	89141471	89141890	420	MAPK12
Cell Cycle Survival	chr15	89141585	89141604	TCRIL2	MA0073.1	RREB1	chr15	89141471	89141890	420	MAPK12
Cell Cycle Survival	chr15	89141785	89141804	TCRIL2	MA0073.1	RREB1	chr15	89141471	89141890	420	MAPK12
Cell Cycle Survival	chr15	89141794	89141813	TCRIL2	MA0073.1	RREB1	chr15	89141471	89141890	420	MAPK12
Cell Cycle Survival	chr15	89141795	89141814	TCRIL2	MA0073.1	RREB1	chr15	89141471	89141890	420	MAPK12
Cell Cycle Survival	chr15	89141798	89141817	TCRIL2	MA0073.1	RREB1	chr15	89141471	89141890	420	MAPK12
Cell Cycle Survival	chr15	89141793	89141812	TCRIL2	MA0073.1	RREB1	chr15	89141471	89141890	420	MAPK12
Cell Cycle Survival	chr15	89141792	89141811	TCRIL2	MA0073.1	RREB1	chr15	89141471	89141890	420	MAPK12
Cell Cycle Survival	chr15	89141788	89141807	TCRIL2	MA0073.1	RREB1	chr15	89141471	89141890	420	MAPK12
Cell Cycle Survival	chr15	89141595	89141605	TCRIL2	MA0079.3	SP1	chr15	89141471	89141890	420	MAPK12
Cell Cycle Survival	chr15	89141586	89141606	TCRIL2	MA0528.1	ZNF263	chr15	89141471	89141890	420	MAPK12
Cell Cycle Survival	chr2	92392835	92392854	TCRIL2	MA0073.1	RREB1	chr2	92392765	92393252	488	MAPK8IP1
Cell Cycle Survival	chr2	92392790	92392800	TCRIL2	MA0079.3	SP1	chr2	92392765	92393252	488	MAPK8IP1
Cell Cycle Survival	chr2	92393030	92393039	TCRIL2	MA0599.1	KLF5	chr2	92392765	92393252	488	MAPK8IP1
Cell Cycle Survival	chr2	92393029	92393039	TCRIL2	MA0741.1	KLF16	chr2	92392765	92393252	488	MAPK8IP1
Cell Cycle Survival	chr2	92393028	92393040	TCRIL2	MA1107.1	KLF9	chr2	92392765	92393252	488	MAPK8IP1
Cell Cycle Survival	chr15	89453598	89453617	TCRIL2	MA0073.1	RREB1	chr15	89453230	89453717	488	MAPK8IP2
Cell Cycle Survival	chr15	89453610	89453629	TCRIL2	MA0073.1	RREB1	chr15	89453230	89453717	488	MAPK8IP2
Cell Cycle Survival	chr15	89453488	89453506	TCRIL2	MA0139.1	CTCF	chr15	89453230	89453717	488	MAPK8IP2
Cell Cycle Survival	chr11	49845150	49845168	TCRIL2	MA0139.1	CTCF	chr11	49844946	49845395	450	MAPK9
Cell Cycle Survival	chr11	49845170	49845182	TCRIL2	MA1107.1	KLF9	chr11	49844946	49845395	450	MAPK9
Cell Cycle Survival	chr11	49845108	49845122	TCRIL2	MA1155.1	ZSCAN4	chr11	49844946	49845395	450	MAPK9
Calcium	chr19	4135918	4135937	TCRIL2	MA0073.1	RREB1	chr19	4135914	4136335	422	CABP4
Calcium	chr19	4135850	4135869	TCRIL2	MA0073.1	RREB1	chr19	4135652	4136291	640	CABP4
Calcium	chr19	4135859	4135878	TCRIL2	MA0073.1	RREB1	chr19	4135652	4136291	640	CABP4
Calcium	chr19	4135854	4135873	TCRIL2	MA0073.1	RREB1	chr19	4135652	4136291	640	CABP4
Calcium	chr19	4135857	4135876	TCRIL2	MA0073.1	RREB1	chr19	4135652	4136291	640	CABP4
Calcium	chr19	4135856	4135875	TCRIL2	MA0073.1	RREB1	chr19	4135652	4136291	640	CABP4
Calcium	chr19	4136174	4136192	TCRIL2	MA0139.1	CTCF	chr19	4135914	4136335	422	CABP4
Calcium	chr19	4136651	4136669	TCRIL2	MA0139.1	CTCF	chr19	4135880	4136757	878	CABP4
Calcium	chr19	4136457	4136474	TCRIL2	MA0149.1	EWSR1-FLI1	chr19	4135880	4136757	878	CABP4
Calcium	chr19	4136477	4136494	TCRIL2	MA0149.1	EWSR1-FLI1	chr19	4135880	4136757	878	CABP4
Calcium	chr19	4136461	4136478	TCRIL2	MA0149.1	EWSR1-FLI1	chr19	4135880	4136757	878	CABP4
Calcium	chr19	4136441	4136458	TCRIL2	MA0149.1	EWSR1-FLI1	chr19	4135880	4136757	878	CABP4
Calcium	chr19	4136433	4136450	TCRIL2	MA0149.1	EWSR1-FLI1	chr19	4135880	4136757	878	CABP4
Calcium	chr19	4136437	4136454	TCRIL2	MA0149.1	EWSR1-FLI1	chr19	4135880	4136757	878	CABP4
Calcium	chr19	4136453	4136470	TCRIL2	MA0149.1	EWSR1-FLI1	chr19	4135880	4136757	878	CABP4
Calcium	chr19	4136449	4136466	TCRIL2	MA0149.1	EWSR1-FLI1	chr19	4135880	4136757	878	CABP4
Calcium	chr19	4136473	4136490	TCRIL2	MA0149.1	EWSR1-FLI1	chr19	4135880	4136757	878	CABP4
Calcium	chr19	4136703	4136720	TCRIL2	MA0149.1	EWSR1-FLI1	chr19	4135880	4136757	878	CABP4
Calcium	chr19	4136445	4136462	TCRIL2	MA0149.1	EWSR1-FLI1	chr19	4135880	4136757	878	CABP4
Calcium	chr19	4136469	4136486	TCRIL2	MA0149.1	EWSR1-FLI1	chr19	4135880	4136757	878	CABP4
Calcium	chr19	4136353	4136370	TCRIL2	MA0149.1	EWSR1-FLI1	chr19	4135880	4136757	878	CABP4
Calcium	chr19	4136429	4136446	TCRIL2	MA0149.1	EWSR1-FLI1	chr19	4135880	4136757	878	CABP4
Calcium	chr19	4136425	4136442	TCRIL2	MA0149.1	EWSR1-FLI1	chr19	4135880	4136757	878	CABP4
Calcium	chr19	4136465	4136482	TCRIL2	MA0149.1	EWSR1-FLI1	chr19	4135880	4136757	878	CABP4
Calcium	chr19	4136413	4136430	TCRIL2	MA0149.1	EWSR1-FLI1	chr19	4135880	4136757	878	CABP4
Calcium	chr19	4136421	4136438	TCRIL2	MA0149.1	EWSR1-FLI1	chr19	4135880	4136757	878	CABP4
Calcium	chr19	4136021	4136038	TCRIL2	MA0149.1	EWSR1-FLI1	chr19	4135914	4136335	422	CABP4
Calcium	chr19	4136417	4136434	TCRIL2	MA0149.1	EWSR1-FLI1	chr19	4135880	4136757	878	CABP4
Calcium	chr19	4136337	4136354	TCRIL2	MA0149.1	EWSR1-FLI1	chr19	4135880	4136757	878	CABP4
Calcium	chr19	4136707	4136724	TCRIL2	MA0149.1	EWSR1-FLI1	chr19	4135880	4136757	878	CABP4
Calcium	chr19	4136711	4136728	TCRIL2	MA0149.1	EWSR1-FLI1	chr19	4135880	4136757	878	CABP4
Calcium	chr19	4136345	4136362	TCRIL2	MA0149.1	EWSR1-FLI1	chr19	4135880	4136757	878	CABP4
Calcium	chr19	4136341	4136358	TCRIL2	MA0149.1	EWSR1-FLI1	chr19	4135880	4136757	878	CABP4
Calcium	chr19	4136349	4136366	TCRIL2	MA0149.1	EWSR1-FLI1	chr19	4135880	4136757	878	CABP4
Calcium	chr19	4136020	4136040	TCRIL2	MA0528.1	ZNF263	chr19	4135914	4136335	422	CABP4
Calcium	chr19	4136365	4136385	TCRIL2	MA0528.1	ZNF263	chr19	4135880	4136757	878	CABP4
Calcium	chr19	4136381	4136401	TCRIL2	MA0528.1	ZNF263	chr19	4135880	4136757	878	CABP4
Calcium	chr19	4136389	4136409	TCRIL2	MA0528.1	ZNF263	chr19	4135880	4136757	878	CABP4
Calcium	chr19	4136374	4136394	TCRIL2	MA0528.1	ZNF263	chr19	4135880	4136757	878	CABP4
Calcium	chr19	4136398	4136418	TCRIL2	MA0528.1	ZNF263	chr19	4135880	4136757	878	CABP4
Calcium	chr19	4136368	4136388	TCRIL2	MA0528.1	ZNF263	chr19	4135880	4136757	878	CABP4
Calcium	chr19	4136386	4136406	TCRIL2	MA0528.1	ZNF263	chr19	4135880	4136757	878	CABP4
Calcium	chr19	4136362	4136382	TCRIL2	MA0528.1	ZNF263	chr19	4135880	4136757	878	CABP4
Calcium	chr19	4136405	4136425	TCRIL2	MA0528.1	ZNF263	chr19	4135880	4136757	878	CABP4
Calcium	chr19	4136401	4136421	TCRIL2	MA0528.1	ZNF263	chr19	4135880	4136757	878	CABP4
Calcium	chr19	4136377	4136397	TCRIL2	MA0528.1	ZNF263	chr19	4135880	4136757	878	CABP4
Calcium	chr19	4136702	4136722	TCRIL2	MA0528.1	ZNF263	chr19	4135880	4136757	878	CABP4
Calcium	chr19	4136720	4136730	TCRIL2	MA0746.1	SP3	chr19	4135880	4136757	878	CABP4
Calcium	chr19	4135916	4135928	TCRIL2	MA1107.1	KLF9	chr19	4135914	4136335	422	CABP4
Calcium	chr19	4136719	4136731	TCRIL2	MA1107.1	KLF9	chr19	4135880	4136757	878	CABP4
Calcium	chr19	4135858	4135870	TCRIL2	MA1107.1	KLF9	chr19	4135652	4136291	640	CABP4
Calcium	chr19	4135800	4135811	TCRIL2	MA1125.1	ZNF384	chr19	4135652	4136291	640	CABP4
Calcium	chr19	4135802	4135813	TCRIL2	MA1125.1	ZNF384	chr19	4135652	4136291	640	CABP4
Calcium	chr19	4135801	4135812	TCRIL2	MA1125.1	ZNF384	chr19	4135652	4136291	640	CABP4
Calcium	chr19	4135799	4135810	TCRIL2	MA1125.1	ZNF384	chr19	4135652	4136291	640	CABP4
Calcium	chr2	27018094	27018113	TCRIL2	MA0073.1	RREB1	chr2	27017748	27018197	450	CACFD1
Calcium	chr2	27018092	27018111	TCRIL2	MA0073.1	RREB1	chr2	27017748	27018197	450	CACFD1
Calcium	chr2	27017961	27017979	TCRIL2	MA0139.1	CTCF	chr2	27017748	27018197	450	CACFD1
Calcium	chr2	27017965	27017978	TCRIL2	MA1102.1	CTCFL	chr2	27017748	27018197	450	CACFD1
Calcium	chr6	119108893	119108912	TCRIL2	MA0073.1	RREB1	chr6	119108403	119109573	1171	CACNA1C
Calcium	chr6	119108891	119108910	TCRIL2	MA0073.1	RREB1	chr6	119108403	119109573	1171	CACNA1C
Calcium	chr6	119108894	119108913	TCRIL2	MA0073.1	RREB1	chr6	119108403	119109573	1171	CACNA1C
Calcium	chr6	119108895	119108914	TCRIL2	MA0073.1	RREB1	chr6	119108403	119109573	1171	CACNA1C
Calcium	chr6	119108620	119108630	TCRIL2	MA0079.3	SP1	chr6	119108403	119109573	1171	CACNA1C
Calcium	chr6	119108651	119108661	TCRIL2	MA0079.3	SP1	chr6	119108403	119109573	1171	CACNA1C
Calcium	chr6	119109109	119109119	TCRIL2	MA0079.3	SP1	chr6	119108403	119109573	1171	CACNA1C
Calcium	chr6	119109085	119109095	TCRIL2	MA0079.3	SP1	chr6	119108403	119109573	1171	CACNA1C
Calcium	chr6	119108898	119108908	TCRIL2	MA0079.3	SP1	chr6	119108403	119109573	1171	CACNA1C
Calcium	chr6	119108377	119108395	TCRIL2	MA0139.1	CTCF	chr6	119108372	119109693	1322	CACNA1C
Calcium	chr6	119108622	119108639	TCRIL2	MA0149.1	EWSR1-FLI1	chr6	119108403	119109573	1171	CACNA1C
Calcium	chr6	119108618	119108635	TCRIL2	MA0149.1	EWSR1-FLI1	chr6	119108403	119109573	1171	CACNA1C
Calcium	chr6	119109105	119109119	TCRIL2	MA0516.1	SP2	chr6	119108403	119109573	1171	CACNA1C
Calcium	chr6	119108405	119108419	TCRIL2	MA0516.1	SP2	chr6	119108403	119109573	1171	CACNA1C
Calcium	chr6	119109081	119109095	TCRIL2	MA0516.1	SP2	chr6	119108403	119109573	1171	CACNA1C
Calcium	chr6	119108899	119108908	TCRIL2	MA0599.1	KLF5	chr6	119108403	119109573	1171	CACNA1C
Calcium	chr6	119109086	119109095	TCRIL2	MA0599.1	KLF5	chr6	119108403	119109573	1171	CACNA1C
Calcium	chr6	119108896	119108906	TCRIL2	MA0741.1	KLF16	chr6	119108403	119109573	1171	CACNA1C
Calcium	chr6	119108902	119108911	TCRIL2	MA0753.1	ZNF740	chr6	119108403	119109573	1171	CACNA1C
Calcium	chr6	119108903	119108912	TCRIL2	MA0753.1	ZNF740	chr6	119108403	119109573	1171	CACNA1C
Calcium	chr6	119108904	119108913	TCRIL2	MA0753.1	ZNF740	chr6	119108403	119109573	1171	CACNA1C
Calcium	chr6	119108381	119108394	TCRIL2	MA1102.1	CTCFL	chr6	119108372	119109693	1322	CACNA1C
Calcium	chr6	119108897	119108909	TCRIL2	MA1107.1	KLF9	chr6	119108403	119109573	1171	CACNA1C
Calcium	chr6	119109060	119109074	TCRIL2	MA1155.1	ZSCAN4	chr6	119108403	119109573	1171	CACNA1C
Calcium	chr11	94473131	94473150	TCRIL2	MA0073.1	RREB1	chr11	94471832	94473217	1386	CACNA1G
Calcium	chr11	94472941	94472960	TCRIL2	MA0073.1	RREB1	chr11	94471832	94473217	1386	CACNA1G
Calcium	chr11	94472543	94472562	TCRIL2	MA0073.1	RREB1	chr11	94471832	94473217	1386	CACNA1G
Calcium	chr11	94472514	94472533	TCRIL2	MA0073.1	RREB1	chr11	94471832	94473217	1386	CACNA1G
Calcium	chr11	94472741	94472760	TCRIL2	MA0073.1	RREB1	chr11	94471832	94473217	1386	CACNA1G
Calcium	chr11	94472739	94472758	TCRIL2	MA0073.1	RREB1	chr11	94471832	94473217	1386	CACNA1G
Calcium	chr11	94473124	94473143	TCRIL2	MA0073.1	RREB1	chr11	94471832	94473217	1386	CACNA1G
Calcium	chr11	94472737	94472756	TCRIL2	MA0073.1	RREB1	chr11	94471832	94473217	1386	CACNA1G
Calcium	chr11	94472533	94472552	TCRIL2	MA0073.1	RREB1	chr11	94471832	94473217	1386	CACNA1G
Calcium	chr11	94472526	94472545	TCRIL2	MA0073.1	RREB1	chr11	94471832	94473217	1386	CACNA1G
Calcium	chr11	94472512	94472531	TCRIL2	MA0073.1	RREB1	chr11	94471832	94473217	1386	CACNA1G
Calcium	chr11	94473133	94473152	TCRIL2	MA0073.1	RREB1	chr11	94471832	94473217	1386	CACNA1G
Calcium	chr11	94472771	94472781	TCRIL2	MA0079.3	SP1	chr11	94471832	94473217	1386	CACNA1G
Calcium	chr11	94472864	94472874	TCRIL2	MA0079.3	SP1	chr11	94471832	94473217	1386	CACNA1G
Calcium	chr11	94473175	94473185	TCRIL2	MA0079.3	SP1	chr11	94471832	94473217	1386	CACNA1G
Calcium	chr11	94472903	94472913	TCRIL2	MA0079.3	SP1	chr11	94471832	94473217	1386	CACNA1G
Calcium	chr11	94404881	94404899	TCRIL2	MA0139.1	CTCF	chr11	94404646	94405106	461	CACNA1G
Calcium	chr11	94471921	94471939	TCRIL2	MA0139.1	CTCF	chr11	94471832	94473217	1386	CACNA1G
Calcium	chr11	94473043	94473057	TCRIL2	MA0516.1	SP2	chr11	94471832	94473217	1386	CACNA1G
Calcium	chr11	94472929	94472943	TCRIL2	MA0516.1	SP2	chr11	94471832	94473217	1386	CACNA1G
Calcium	chr11	94473171	94473185	TCRIL2	MA0516.1	SP2	chr11	94471832	94473217	1386	CACNA1G
Calcium	chr11	94473123	94473143	TCRIL2	MA0528.1	ZNF263	chr11	94471832	94473217	1386	CACNA1G
Calcium	chr11	94405039	94405059	TCRIL2	MA0528.1	ZNF263	chr11	94404646	94405106	461	CACNA1G
Calcium	chr11	94472925	94472945	TCRIL2	MA0528.1	ZNF263	chr11	94471832	94473217	1386	CACNA1G
Calcium	chr11	94472924	94472944	TCRIL2	MA0528.1	ZNF263	chr11	94471832	94473217	1386	CACNA1G
Calcium	chr11	94472900	94472920	TCRIL2	MA0528.1	ZNF263	chr11	94471832	94473217	1386	CACNA1G
Calcium	chr11	94472865	94472874	TCRIL2	MA0599.1	KLF5	chr11	94471832	94473217	1386	CACNA1G
Calcium	chr11	94473141	94473150	TCRIL2	MA0599.1	KLF5	chr11	94471832	94473217	1386	CACNA1G
Calcium	chr11	94472495	94472505	TCRIL2	MA0741.1	KLF16	chr11	94471832	94473217	1386	CACNA1G
Calcium	chr11	94472494	94472503	TCRIL2	MA0753.1	ZNF740	chr11	94471832	94473217	1386	CACNA1G
Calcium	chr11	94472496	94472505	TCRIL2	MA0753.1	ZNF740	chr11	94471832	94473217	1386	CACNA1G
Calcium	chr11	94472497	94472506	TCRIL2	MA0753.1	ZNF740	chr11	94471832	94473217	1386	CACNA1G
Calcium	chr11	94472498	94472507	TCRIL2	MA0753.1	ZNF740	chr11	94471832	94473217	1386	CACNA1G
Calcium	chr11	94404882	94404895	TCRIL2	MA1102.1	CTCFL	chr11	94404646	94405106	461	CACNA1G
Calcium	chr11	94471925	94471938	TCRIL2	MA1102.1	CTCFL	chr11	94471832	94473217	1386	CACNA1G
Calcium	chr11	94471873	94471885	TCRIL2	MA1107.1	KLF9	chr11	94471832	94473217	1386	CACNA1G
Calcium	chr11	94404785	94404797	TCRIL2	MA1107.1	KLF9	chr11	94404646	94405106	461	CACNA1G
Calcium	chr11	94472770	94472782	TCRIL2	MA1107.1	KLF9	chr11	94471832	94473217	1386	CACNA1G
Calcium	chr11	94404678	94404690	TCRIL2	MA1107.1	KLF9	chr11	94404646	94405106	461	CACNA1G
Calcium	chr11	94472335	94472349	TCRIL2	MA1155.1	ZSCAN4	chr11	94471832	94473217	1386	CACNA1G
Calcium	chr9	107526865	107526884	TCRIL2	MA0073.1	RREB1	chr9	107526378	107527169	792	CACNA2D2
Calcium	chr9	107527094	107527113	TCRIL2	MA0073.1	RREB1	chr9	107526378	107527169	792	CACNA2D2
Calcium	chr9	107527067	107527086	TCRIL2	MA0073.1	RREB1	chr9	107526378	107527169	792	CACNA2D2
Calcium	chr9	107526859	107526878	TCRIL2	MA0073.1	RREB1	chr9	107526378	107527169	792	CACNA2D2
Calcium	chr9	107527063	107527082	TCRIL2	MA0073.1	RREB1	chr9	107526378	107527169	792	CACNA2D2
Calcium	chr9	107527097	107527116	TCRIL2	MA0073.1	RREB1	chr9	107526378	107527169	792	CACNA2D2
Calcium	chr9	107527095	107527114	TCRIL2	MA0073.1	RREB1	chr9	107526378	107527169	792	CACNA2D2
Calcium	chr9	107527055	107527074	TCRIL2	MA0073.1	RREB1	chr9	107526378	107527169	792	CACNA2D2
Calcium	chr9	107526870	107526880	TCRIL2	MA0079.3	SP1	chr9	107526378	107527169	792	CACNA2D2
Calcium	chr9	107526911	107526921	TCRIL2	MA0079.3	SP1	chr9	107526378	107527169	792	CACNA2D2
Calcium	chr9	107526656	107526666	TCRIL2	MA0079.3	SP1	chr9	107526378	107527169	792	CACNA2D2
Calcium	chr9	107526829	107526839	TCRIL2	MA0079.3	SP1	chr9	107526378	107527169	792	CACNA2D2
Calcium	chr9	107514772	107514790	TCRIL2	MA0139.1	CTCF	chr9	107514548	107514999	452	CACNA2D2
Calcium	chr9	107527008	107527022	TCRIL2	MA0516.1	SP2	chr9	107526378	107527169	792	CACNA2D2
Calcium	chr9	107527049	107527063	TCRIL2	MA0516.1	SP2	chr9	107526378	107527169	792	CACNA2D2
Calcium	chr9	107527059	107527073	TCRIL2	MA0516.1	SP2	chr9	107526378	107527169	792	CACNA2D2
Calcium	chr9	107526652	107526666	TCRIL2	MA0516.1	SP2	chr9	107526378	107527169	792	CACNA2D2
Calcium	chr9	107526866	107526880	TCRIL2	MA0516.1	SP2	chr9	107526378	107527169	792	CACNA2D2
Calcium	chr9	107527137	107527151	TCRIL2	MA0516.1	SP2	chr9	107526378	107527169	792	CACNA2D2
Calcium	chr9	107526825	107526839	TCRIL2	MA0516.1	SP2	chr9	107526378	107527169	792	CACNA2D2
Calcium	chr9	107527081	107527101	TCRIL2	MA0528.1	ZNF263	chr9	107526378	107527169	792	CACNA2D2
Calcium	chr9	107527071	107527091	TCRIL2	MA0528.1	ZNF263	chr9	107526378	107527169	792	CACNA2D2
Calcium	chr9	107526405	107526425	TCRIL2	MA0528.1	ZNF263	chr9	107526378	107527169	792	CACNA2D2
Calcium	chr9	107526657	107526666	TCRIL2	MA0599.1	KLF5	chr9	107526378	107527169	792	CACNA2D2
Calcium	chr9	107514702	107514711	TCRIL2	MA0599.1	KLF5	chr9	107514548	107514999	452	CACNA2D2
Calcium	chr9	107526871	107526880	TCRIL2	MA0599.1	KLF5	chr9	107526378	107527169	792	CACNA2D2
Calcium	chr9	107526830	107526839	TCRIL2	MA0599.1	KLF5	chr9	107526378	107527169	792	CACNA2D2
Calcium	chr9	107526653	107526669	TCRIL2	MA0685.1	SP4	chr9	107526378	107527169	792	CACNA2D2
Calcium	chr9	107526845	107526861	TCRIL2	MA0685.1	SP4	chr9	107526378	107527169	792	CACNA2D2
Calcium	chr9	107527073	107527083	TCRIL2	MA0741.1	KLF16	chr9	107526378	107527169	792	CACNA2D2
Calcium	chr9	107527101	107527111	TCRIL2	MA0741.1	KLF16	chr9	107526378	107527169	792	CACNA2D2
Calcium	chr9	107526848	107526858	TCRIL2	MA0741.1	KLF16	chr9	107526378	107527169	792	CACNA2D2
Calcium	chr9	107527096	107527105	TCRIL2	MA0753.1	ZNF740	chr9	107526378	107527169	792	CACNA2D2
Calcium	chr9	107527104	107527113	TCRIL2	MA0753.1	ZNF740	chr9	107526378	107527169	792	CACNA2D2
Calcium	chr9	107526385	107526398	TCRIL2	MA1102.1	CTCFL	chr9	107526378	107527169	792	CACNA2D2
Calcium	chr9	107514773	107514786	TCRIL2	MA1102.1	CTCFL	chr9	107514548	107514999	452	CACNA2D2
Calcium	chr9	107526847	107526859	TCRIL2	MA1107.1	KLF9	chr9	107526378	107527169	792	CACNA2D2
Calcium	chr9	107526655	107526667	TCRIL2	MA1107.1	KLF9	chr9	107526378	107527169	792	CACNA2D2
Calcium	chr9	107527072	107527084	TCRIL2	MA1107.1	KLF9	chr9	107526378	107527169	792	CACNA2D2
Calcium	chr9	107526869	107526881	TCRIL2	MA1107.1	KLF9	chr9	107526378	107527169	792	CACNA2D2
Calcium	chr9	107527100	107527112	TCRIL2	MA1107.1	KLF9	chr9	107526378	107527169	792	CACNA2D2
Calcium	chr15	98623242	98623262	TCRIL2	MA0050.2	IRF1	chr15	98623156	98624001	846	CACNB3
Calcium	chr15	98635141	98635160	TCRIL2	MA0073.1	RREB1	chr15	98633258	98635241	1984	CACNB3
Calcium	chr15	98633863	98633882	TCRIL2	MA0073.1	RREB1	chr15	98633258	98635241	1984	CACNB3
Calcium	chr15	98635222	98635241	TCRIL2	MA0073.1	RREB1	chr15	98633258	98635241	1984	CACNB3
Calcium	chr15	98633618	98633637	TCRIL2	MA0073.1	RREB1	chr15	98633258	98635241	1984	CACNB3
Calcium	chr15	98634408	98634427	TCRIL2	MA0073.1	RREB1	chr15	98633258	98635241	1984	CACNB3
Calcium	chr15	98634977	98634996	TCRIL2	MA0073.1	RREB1	chr15	98633258	98635241	1984	CACNB3
Calcium	chr15	98635144	98635163	TCRIL2	MA0073.1	RREB1	chr15	98633258	98635241	1984	CACNB3
Calcium	chr15	98633865	98633884	TCRIL2	MA0073.1	RREB1	chr15	98633258	98635241	1984	CACNB3
Calcium	chr15	98633860	98633879	TCRIL2	MA0073.1	RREB1	chr15	98633258	98635241	1984	CACNB3
Calcium	chr15	98635145	98635164	TCRIL2	MA0073.1	RREB1	chr15	98633258	98635241	1984	CACNB3
Calcium	chr15	98634973	98634992	TCRIL2	MA0073.1	RREB1	chr15	98633258	98635241	1984	CACNB3
Calcium	chr15	98633861	98633880	TCRIL2	MA0073.1	RREB1	chr15	98633258	98635241	1984	CACNB3
Calcium	chr15	98633964	98633983	TCRIL2	MA0073.1	RREB1	chr15	98633258	98635241	1984	CACNB3
Calcium	chr15	98633960	98633979	TCRIL2	MA0073.1	RREB1	chr15	98633258	98635241	1984	CACNB3
Calcium	chr15	98623441	98623460	TCRIL2	MA0073.1	RREB1	chr15	98623156	98624001	846	CACNB3
Calcium	chr15	98633614	98633633	TCRIL2	MA0073.1	RREB1	chr15	98633258	98635241	1984	CACNB3
Calcium	chr15	98633859	98633878	TCRIL2	MA0073.1	RREB1	chr15	98633258	98635241	1984	CACNB3
Calcium	chr15	98635221	98635240	TCRIL2	MA0073.1	RREB1	chr15	98633258	98635241	1984	CACNB3
Calcium	chr15	98633869	98633888	TCRIL2	MA0073.1	RREB1	chr15	98633258	98635241	1984	CACNB3
Calcium	chr15	98634970	98634989	TCRIL2	MA0073.1	RREB1	chr15	98633258	98635241	1984	CACNB3
Calcium	chr15	98634121	98634140	TCRIL2	MA0073.1	RREB1	chr15	98633258	98635241	1984	CACNB3
Calcium	chr15	98634886	98634905	TCRIL2	MA0073.1	RREB1	chr15	98633258	98635241	1984	CACNB3
Calcium	chr15	98623785	98623804	TCRIL2	MA0073.1	RREB1	chr15	98623156	98624001	846	CACNB3
Calcium	chr15	98635230	98635240	TCRIL2	MA0079.3	SP1	chr15	98633258	98635241	1984	CACNB3
Calcium	chr15	98634987	98634997	TCRIL2	MA0079.3	SP1	chr15	98633258	98635241	1984	CACNB3
Calcium	chr15	98633876	98633886	TCRIL2	MA0079.3	SP1	chr15	98633258	98635241	1984	CACNB3
Calcium	chr15	98633969	98633979	TCRIL2	MA0079.3	SP1	chr15	98633258	98635241	1984	CACNB3
Calcium	chr15	98634633	98634643	TCRIL2	MA0079.3	SP1	chr15	98633258	98635241	1984	CACNB3
Calcium	chr15	98633963	98633973	TCRIL2	MA0079.3	SP1	chr15	98633258	98635241	1984	CACNB3
Calcium	chr15	98634982	98634992	TCRIL2	MA0079.3	SP1	chr15	98633258	98635241	1984	CACNB3
Calcium	chr15	98634714	98634724	TCRIL2	MA0079.3	SP1	chr15	98633258	98635241	1984	CACNB3
Calcium	chr15	98634754	98634771	TCRIL2	MA0149.1	EWSR1-FLI1	chr15	98633258	98635241	1984	CACNB3
Calcium	chr15	98633870	98633887	TCRIL2	MA0149.1	EWSR1-FLI1	chr15	98633258	98635241	1984	CACNB3
Calcium	chr15	98633867	98633884	TCRIL2	MA0149.1	EWSR1-FLI1	chr15	98633258	98635241	1984	CACNB3
Calcium	chr15	98634554	98634571	TCRIL2	MA0149.1	EWSR1-FLI1	chr15	98633258	98635241	1984	CACNB3
Calcium	chr15	98634887	98634904	TCRIL2	MA0149.1	EWSR1-FLI1	chr15	98633258	98635241	1984	CACNB3
Calcium	chr15	98634058	98634075	TCRIL2	MA0149.1	EWSR1-FLI1	chr15	98633258	98635241	1984	CACNB3
Calcium	chr15	98634134	98634151	TCRIL2	MA0149.1	EWSR1-FLI1	chr15	98633258	98635241	1984	CACNB3
Calcium	chr15	98634859	98634873	TCRIL2	MA0516.1	SP2	chr15	98633258	98635241	1984	CACNB3
Calcium	chr15	98633872	98633886	TCRIL2	MA0516.1	SP2	chr15	98633258	98635241	1984	CACNB3
Calcium	chr15	98634956	98634970	TCRIL2	MA0516.1	SP2	chr15	98633258	98635241	1984	CACNB3
Calcium	chr15	98635226	98635240	TCRIL2	MA0516.1	SP2	chr15	98633258	98635241	1984	CACNB3
Calcium	chr15	98634983	98634997	TCRIL2	MA0516.1	SP2	chr15	98633258	98635241	1984	CACNB3
Calcium	chr15	98633965	98633979	TCRIL2	MA0516.1	SP2	chr15	98633258	98635241	1984	CACNB3
Calcium	chr15	98634978	98634992	TCRIL2	MA0516.1	SP2	chr15	98633258	98635241	1984	CACNB3
Calcium	chr15	98634707	98634727	TCRIL2	MA0528.1	ZNF263	chr15	98633258	98635241	1984	CACNB3
Calcium	chr15	98634546	98634566	TCRIL2	MA0528.1	ZNF263	chr15	98633258	98635241	1984	CACNB3
Calcium	chr15	98634766	98634786	TCRIL2	MA0528.1	ZNF263	chr15	98633258	98635241	1984	CACNB3
Calcium	chr15	98635148	98635168	TCRIL2	MA0528.1	ZNF263	chr15	98633258	98635241	1984	CACNB3
Calcium	chr15	98634530	98634550	TCRIL2	MA0528.1	ZNF263	chr15	98633258	98635241	1984	CACNB3
Calcium	chr15	98634975	98634995	TCRIL2	MA0528.1	ZNF263	chr15	98633258	98635241	1984	CACNB3
Calcium	chr15	98634704	98634724	TCRIL2	MA0528.1	ZNF263	chr15	98633258	98635241	1984	CACNB3
Calcium	chr15	98633352	98633372	TCRIL2	MA0528.1	ZNF263	chr15	98633258	98635241	1984	CACNB3
Calcium	chr15	98634761	98634781	TCRIL2	MA0528.1	ZNF263	chr15	98633258	98635241	1984	CACNB3
Calcium	chr15	98633556	98633576	TCRIL2	MA0528.1	ZNF263	chr15	98633258	98635241	1984	CACNB3
Calcium	chr15	98634752	98634772	TCRIL2	MA0528.1	ZNF263	chr15	98633258	98635241	1984	CACNB3
Calcium	chr15	98634623	98634643	TCRIL2	MA0528.1	ZNF263	chr15	98633258	98635241	1984	CACNB3
Calcium	chr15	98634057	98634077	TCRIL2	MA0528.1	ZNF263	chr15	98633258	98635241	1984	CACNB3
Calcium	chr15	98634063	98634083	TCRIL2	MA0528.1	ZNF263	chr15	98633258	98635241	1984	CACNB3
Calcium	chr15	98634550	98634570	TCRIL2	MA0528.1	ZNF263	chr15	98633258	98635241	1984	CACNB3
Calcium	chr15	98634480	98634500	TCRIL2	MA0528.1	ZNF263	chr15	98633258	98635241	1984	CACNB3
Calcium	chr15	98634753	98634773	TCRIL2	MA0528.1	ZNF263	chr15	98633258	98635241	1984	CACNB3
Calcium	chr15	98634565	98634585	TCRIL2	MA0528.1	ZNF263	chr15	98633258	98635241	1984	CACNB3
Calcium	chr15	98633868	98633888	TCRIL2	MA0528.1	ZNF263	chr15	98633258	98635241	1984	CACNB3
Calcium	chr15	98634988	98634997	TCRIL2	MA0599.1	KLF5	chr15	98633258	98635241	1984	CACNB3
Calcium	chr15	98635231	98635240	TCRIL2	MA0599.1	KLF5	chr15	98633258	98635241	1984	CACNB3
Calcium	chr15	98633555	98633565	TCRIL2	MA0741.1	KLF16	chr15	98633258	98635241	1984	CACNB3
Calcium	chr15	98633557	98633566	TCRIL2	MA0753.1	ZNF740	chr15	98633258	98635241	1984	CACNB3
Calcium	chr15	98633559	98633568	TCRIL2	MA0753.1	ZNF740	chr15	98633258	98635241	1984	CACNB3
Calcium	chr15	98633558	98633567	TCRIL2	MA0753.1	ZNF740	chr15	98633258	98635241	1984	CACNB3
Calcium	chr15	98635142	98635151	TCRIL2	MA0753.1	ZNF740	chr15	98633258	98635241	1984	CACNB3
Calcium	chr15	98633866	98633875	TCRIL2	MA0753.1	ZNF740	chr15	98633258	98635241	1984	CACNB3
Calcium	chr15	98633967	98633976	TCRIL2	MA0753.1	ZNF740	chr15	98633258	98635241	1984	CACNB3
Calcium	chr15	98633871	98633880	TCRIL2	MA0753.1	ZNF740	chr15	98633258	98635241	1984	CACNB3
Calcium	chr15	98633966	98633978	TCRIL2	MA1107.1	KLF9	chr15	98633258	98635241	1984	CACNB3
Calcium	chr15	98633962	98633974	TCRIL2	MA1107.1	KLF9	chr15	98633258	98635241	1984	CACNB3
Calcium	chr15	98634981	98634993	TCRIL2	MA1107.1	KLF9	chr15	98633258	98635241	1984	CACNB3
Calcium	chr15	98635229	98635241	TCRIL2	MA1107.1	KLF9	chr15	98633258	98635241	1984	CACNB3
Calcium	chr7	3390616	3390635	TCRIL2	MA0073.1	RREB1	chr7	3388936	3391226	2291	CACNG8
Calcium	chr7	3389126	3389145	TCRIL2	MA0073.1	RREB1	chr7	3388936	3391226	2291	CACNG8
Calcium	chr7	3390072	3390091	TCRIL2	MA0073.1	RREB1	chr7	3388936	3391226	2291	CACNG8
Calcium	chr7	3390377	3390396	TCRIL2	MA0073.1	RREB1	chr7	3388936	3391226	2291	CACNG8
Calcium	chr7	3390249	3390268	TCRIL2	MA0073.1	RREB1	chr7	3388936	3391226	2291	CACNG8
Calcium	chr7	3390247	3390266	TCRIL2	MA0073.1	RREB1	chr7	3388936	3391226	2291	CACNG8
Calcium	chr7	3390251	3390270	TCRIL2	MA0073.1	RREB1	chr7	3388936	3391226	2291	CACNG8
Calcium	chr7	3389132	3389151	TCRIL2	MA0073.1	RREB1	chr7	3388936	3391226	2291	CACNG8
Calcium	chr7	3389130	3389149	TCRIL2	MA0073.1	RREB1	chr7	3388936	3391226	2291	CACNG8
Calcium	chr7	3390620	3390639	TCRIL2	MA0073.1	RREB1	chr7	3388936	3391226	2291	CACNG8
Calcium	chr7	3390455	3390474	TCRIL2	MA0073.1	RREB1	chr7	3388936	3391226	2291	CACNG8
Calcium	chr7	3389128	3389147	TCRIL2	MA0073.1	RREB1	chr7	3388936	3391226	2291	CACNG8
Calcium	chr7	3390621	3390640	TCRIL2	MA0073.1	RREB1	chr7	3388936	3391226	2291	CACNG8
Calcium	chr7	3390070	3390089	TCRIL2	MA0073.1	RREB1	chr7	3388936	3391226	2291	CACNG8
Calcium	chr7	3390624	3390643	TCRIL2	MA0073.1	RREB1	chr7	3388936	3391226	2291	CACNG8
Calcium	chr7	3390243	3390262	TCRIL2	MA0073.1	RREB1	chr7	3388936	3391226	2291	CACNG8
Calcium	chr7	3390245	3390264	TCRIL2	MA0073.1	RREB1	chr7	3388936	3391226	2291	CACNG8
Calcium	chr7	3390246	3390265	TCRIL2	MA0073.1	RREB1	chr7	3388936	3391226	2291	CACNG8
Calcium	chr7	3389136	3389155	TCRIL2	MA0073.1	RREB1	chr7	3388936	3391226	2291	CACNG8
Calcium	chr7	3389122	3389141	TCRIL2	MA0073.1	RREB1	chr7	3388936	3391226	2291	CACNG8
Calcium	chr7	3390622	3390641	TCRIL2	MA0073.1	RREB1	chr7	3388936	3391226	2291	CACNG8
Calcium	chr7	3389124	3389143	TCRIL2	MA0073.1	RREB1	chr7	3388936	3391226	2291	CACNG8
Calcium	chr7	3390638	3390657	TCRIL2	MA0073.1	RREB1	chr7	3388936	3391226	2291	CACNG8
Calcium	chr7	3390239	3390258	TCRIL2	MA0073.1	RREB1	chr7	3388936	3391226	2291	CACNG8
Calcium	chr7	3389397	3389416	TCRIL2	MA0073.1	RREB1	chr7	3388936	3391226	2291	CACNG8
Calcium	chr7	3390293	3390312	TCRIL2	MA0073.1	RREB1	chr7	3388936	3391226	2291	CACNG8
Calcium	chr7	3390242	3390261	TCRIL2	MA0073.1	RREB1	chr7	3388936	3391226	2291	CACNG8
Calcium	chr7	3390083	3390102	TCRIL2	MA0073.1	RREB1	chr7	3388936	3391226	2291	CACNG8
Calcium	chr7	3390304	3390323	TCRIL2	MA0073.1	RREB1	chr7	3388936	3391226	2291	CACNG8
Calcium	chr7	3390069	3390088	TCRIL2	MA0073.1	RREB1	chr7	3388936	3391226	2291	CACNG8
Calcium	chr7	3390801	3390811	TCRIL2	MA0079.3	SP1	chr7	3388936	3391226	2291	CACNG8
Calcium	chr7	3390130	3390140	TCRIL2	MA0079.3	SP1	chr7	3388936	3391226	2291	CACNG8
Calcium	chr7	3391006	3391016	TCRIL2	MA0079.3	SP1	chr7	3388936	3391226	2291	CACNG8
Calcium	chr7	3390998	3391008	TCRIL2	MA0079.3	SP1	chr7	3388936	3391226	2291	CACNG8
Calcium	chr7	3390250	3390260	TCRIL2	MA0079.3	SP1	chr7	3388936	3391226	2291	CACNG8
Calcium	chr7	3390992	3391002	TCRIL2	MA0079.3	SP1	chr7	3388936	3391226	2291	CACNG8
Calcium	chr7	3389401	3389411	TCRIL2	MA0079.3	SP1	chr7	3388936	3391226	2291	CACNG8
Calcium	chr7	3390795	3390805	TCRIL2	MA0079.3	SP1	chr7	3388936	3391226	2291	CACNG8
Calcium	chr7	3389394	3389404	TCRIL2	MA0079.3	SP1	chr7	3388936	3391226	2291	CACNG8
Calcium	chr7	3390490	3390507	TCRIL2	MA0149.1	EWSR1-FLI1	chr7	3388936	3391226	2291	CACNG8
Calcium	chr7	3391000	3391017	TCRIL2	MA0149.1	EWSR1-FLI1	chr7	3388936	3391226	2291	CACNG8
Calcium	chr7	3389392	3389409	TCRIL2	MA0149.1	EWSR1-FLI1	chr7	3388936	3391226	2291	CACNG8
Calcium	chr7	3391004	3391021	TCRIL2	MA0149.1	EWSR1-FLI1	chr7	3388936	3391226	2291	CACNG8
Calcium	chr7	3390996	3391013	TCRIL2	MA0149.1	EWSR1-FLI1	chr7	3388936	3391226	2291	CACNG8
Calcium	chr7	3390699	3390716	TCRIL2	MA0149.1	EWSR1-FLI1	chr7	3388936	3391226	2291	CACNG8
Calcium	chr7	3390546	3390563	TCRIL2	MA0149.1	EWSR1-FLI1	chr7	3388936	3391226	2291	CACNG8
Calcium	chr7	3390503	3390520	TCRIL2	MA0149.1	EWSR1-FLI1	chr7	3388936	3391226	2291	CACNG8
Calcium	chr7	3390231	3390248	TCRIL2	MA0149.1	EWSR1-FLI1	chr7	3388936	3391226	2291	CACNG8
Calcium	chr7	3391008	3391025	TCRIL2	MA0149.1	EWSR1-FLI1	chr7	3388936	3391226	2291	CACNG8
Calcium	chr7	3390499	3390516	TCRIL2	MA0149.1	EWSR1-FLI1	chr7	3388936	3391226	2291	CACNG8
Calcium	chr7	3390089	3390103	TCRIL2	MA0516.1	SP2	chr7	3388936	3391226	2291	CACNG8
Calcium	chr7	3391002	3391016	TCRIL2	MA0516.1	SP2	chr7	3388936	3391226	2291	CACNG8
Calcium	chr7	3390628	3390642	TCRIL2	MA0516.1	SP2	chr7	3388936	3391226	2291	CACNG8
Calcium	chr7	3390865	3390879	TCRIL2	MA0516.1	SP2	chr7	3388936	3391226	2291	CACNG8
Calcium	chr7	3390087	3390107	TCRIL2	MA0528.1	ZNF263	chr7	3388936	3391226	2291	CACNG8
Calcium	chr7	3391003	3391023	TCRIL2	MA0528.1	ZNF263	chr7	3388936	3391226	2291	CACNG8
Calcium	chr7	3389391	3389411	TCRIL2	MA0528.1	ZNF263	chr7	3388936	3391226	2291	CACNG8
Calcium	chr7	3390791	3390811	TCRIL2	MA0528.1	ZNF263	chr7	3388936	3391226	2291	CACNG8
Calcium	chr7	3390618	3390638	TCRIL2	MA0528.1	ZNF263	chr7	3388936	3391226	2291	CACNG8
Calcium	chr7	3390890	3390910	TCRIL2	MA0528.1	ZNF263	chr7	3388936	3391226	2291	CACNG8
Calcium	chr7	3391011	3391031	TCRIL2	MA0528.1	ZNF263	chr7	3388936	3391226	2291	CACNG8
Calcium	chr7	3389399	3389419	TCRIL2	MA0528.1	ZNF263	chr7	3388936	3391226	2291	CACNG8
Calcium	chr7	3389094	3389114	TCRIL2	MA0528.1	ZNF263	chr7	3388936	3391226	2291	CACNG8
Calcium	chr7	3389096	3389116	TCRIL2	MA0528.1	ZNF263	chr7	3388936	3391226	2291	CACNG8
Calcium	chr7	3389102	3389122	TCRIL2	MA0528.1	ZNF263	chr7	3388936	3391226	2291	CACNG8
Calcium	chr7	3390855	3390875	TCRIL2	MA0528.1	ZNF263	chr7	3388936	3391226	2291	CACNG8
Calcium	chr7	3390081	3390101	TCRIL2	MA0528.1	ZNF263	chr7	3388936	3391226	2291	CACNG8
Calcium	chr7	3390451	3390471	TCRIL2	MA0528.1	ZNF263	chr7	3388936	3391226	2291	CACNG8
Calcium	chr7	3390632	3390652	TCRIL2	MA0528.1	ZNF263	chr7	3388936	3391226	2291	CACNG8
Calcium	chr7	3390478	3390498	TCRIL2	MA0528.1	ZNF263	chr7	3388936	3391226	2291	CACNG8
Calcium	chr7	3390084	3390104	TCRIL2	MA0528.1	ZNF263	chr7	3388936	3391226	2291	CACNG8
Calcium	chr7	3390470	3390490	TCRIL2	MA0528.1	ZNF263	chr7	3388936	3391226	2291	CACNG8
Calcium	chr7	3390887	3390907	TCRIL2	MA0528.1	ZNF263	chr7	3388936	3391226	2291	CACNG8
Calcium	chr7	3390240	3390260	TCRIL2	MA0528.1	ZNF263	chr7	3388936	3391226	2291	CACNG8
Calcium	chr7	3390082	3390102	TCRIL2	MA0528.1	ZNF263	chr7	3388936	3391226	2291	CACNG8
Calcium	chr7	3390652	3390672	TCRIL2	MA0528.1	ZNF263	chr7	3388936	3391226	2291	CACNG8
Calcium	chr7	3390974	3390994	TCRIL2	MA0528.1	ZNF263	chr7	3388936	3391226	2291	CACNG8
Calcium	chr7	3390785	3390805	TCRIL2	MA0528.1	ZNF263	chr7	3388936	3391226	2291	CACNG8
Calcium	chr7	3391009	3391029	TCRIL2	MA0528.1	ZNF263	chr7	3388936	3391226	2291	CACNG8
Calcium	chr7	3390781	3390801	TCRIL2	MA0528.1	ZNF263	chr7	3388936	3391226	2291	CACNG8
Calcium	chr7	3389092	3389112	TCRIL2	MA0528.1	ZNF263	chr7	3388936	3391226	2291	CACNG8
Calcium	chr7	3389098	3389118	TCRIL2	MA0528.1	ZNF263	chr7	3388936	3391226	2291	CACNG8
Calcium	chr7	3389100	3389120	TCRIL2	MA0528.1	ZNF263	chr7	3388936	3391226	2291	CACNG8
Calcium	chr7	3390607	3390627	TCRIL2	MA0528.1	ZNF263	chr7	3388936	3391226	2291	CACNG8
Calcium	chr7	3390611	3390631	TCRIL2	MA0528.1	ZNF263	chr7	3388936	3391226	2291	CACNG8
Calcium	chr7	3390452	3390472	TCRIL2	MA0528.1	ZNF263	chr7	3388936	3391226	2291	CACNG8
Calcium	chr7	3390437	3390457	TCRIL2	MA0528.1	ZNF263	chr7	3388936	3391226	2291	CACNG8
Calcium	chr7	3390441	3390461	TCRIL2	MA0528.1	ZNF263	chr7	3388936	3391226	2291	CACNG8
Calcium	chr7	3390993	3391013	TCRIL2	MA0528.1	ZNF263	chr7	3388936	3391226	2291	CACNG8
Calcium	chr7	3390604	3390624	TCRIL2	MA0528.1	ZNF263	chr7	3388936	3391226	2291	CACNG8
Calcium	chr7	3390939	3390959	TCRIL2	MA0528.1	ZNF263	chr7	3388936	3391226	2291	CACNG8
Calcium	chr7	3390448	3390468	TCRIL2	MA0528.1	ZNF263	chr7	3388936	3391226	2291	CACNG8
Calcium	chr7	3391007	3391027	TCRIL2	MA0528.1	ZNF263	chr7	3388936	3391226	2291	CACNG8
Calcium	chr7	3390534	3390554	TCRIL2	MA0528.1	ZNF263	chr7	3388936	3391226	2291	CACNG8
Calcium	chr7	3389088	3389108	TCRIL2	MA0528.1	ZNF263	chr7	3388936	3391226	2291	CACNG8
Calcium	chr7	3390988	3391008	TCRIL2	MA0528.1	ZNF263	chr7	3388936	3391226	2291	CACNG8
Calcium	chr7	3390421	3390441	TCRIL2	MA0528.1	ZNF263	chr7	3388936	3391226	2291	CACNG8
Calcium	chr7	3390435	3390455	TCRIL2	MA0528.1	ZNF263	chr7	3388936	3391226	2291	CACNG8
Calcium	chr7	3390440	3390460	TCRIL2	MA0528.1	ZNF263	chr7	3388936	3391226	2291	CACNG8
Calcium	chr7	3389090	3389110	TCRIL2	MA0528.1	ZNF263	chr7	3388936	3391226	2291	CACNG8
Calcium	chr7	3389104	3389124	TCRIL2	MA0528.1	ZNF263	chr7	3388936	3391226	2291	CACNG8
Calcium	chr7	3390656	3390676	TCRIL2	MA0528.1	ZNF263	chr7	3388936	3391226	2291	CACNG8
Calcium	chr7	3390419	3390439	TCRIL2	MA0528.1	ZNF263	chr7	3388936	3391226	2291	CACNG8
Calcium	chr7	3390425	3390445	TCRIL2	MA0528.1	ZNF263	chr7	3388936	3391226	2291	CACNG8
Calcium	chr7	3390088	3390108	TCRIL2	MA0528.1	ZNF263	chr7	3388936	3391226	2291	CACNG8
Calcium	chr7	3390537	3390557	TCRIL2	MA0528.1	ZNF263	chr7	3388936	3391226	2291	CACNG8
Calcium	chr7	3390449	3390469	TCRIL2	MA0528.1	ZNF263	chr7	3388936	3391226	2291	CACNG8
Calcium	chr7	3390548	3390568	TCRIL2	MA0528.1	ZNF263	chr7	3388936	3391226	2291	CACNG8
Calcium	chr7	3390454	3390474	TCRIL2	MA0528.1	ZNF263	chr7	3388936	3391226	2291	CACNG8
Calcium	chr7	3390846	3390866	TCRIL2	MA0528.1	ZNF263	chr7	3388936	3391226	2291	CACNG8
Calcium	chr7	3389106	3389126	TCRIL2	MA0528.1	ZNF263	chr7	3388936	3391226	2291	CACNG8
Calcium	chr7	3390403	3390423	TCRIL2	MA0528.1	ZNF263	chr7	3388936	3391226	2291	CACNG8
Calcium	chr7	3390415	3390435	TCRIL2	MA0528.1	ZNF263	chr7	3388936	3391226	2291	CACNG8
Calcium	chr7	3390417	3390437	TCRIL2	MA0528.1	ZNF263	chr7	3388936	3391226	2291	CACNG8
Calcium	chr7	3390427	3390447	TCRIL2	MA0528.1	ZNF263	chr7	3388936	3391226	2291	CACNG8
Calcium	chr7	3390413	3390433	TCRIL2	MA0528.1	ZNF263	chr7	3388936	3391226	2291	CACNG8
Calcium	chr7	3390999	3391019	TCRIL2	MA0528.1	ZNF263	chr7	3388936	3391226	2291	CACNG8
Calcium	chr7	3390945	3390965	TCRIL2	MA0528.1	ZNF263	chr7	3388936	3391226	2291	CACNG8
Calcium	chr7	3390411	3390431	TCRIL2	MA0528.1	ZNF263	chr7	3388936	3391226	2291	CACNG8
Calcium	chr7	3390423	3390443	TCRIL2	MA0528.1	ZNF263	chr7	3388936	3391226	2291	CACNG8
Calcium	chr7	3390552	3390572	TCRIL2	MA0528.1	ZNF263	chr7	3388936	3391226	2291	CACNG8
Calcium	chr7	3390399	3390419	TCRIL2	MA0528.1	ZNF263	chr7	3388936	3391226	2291	CACNG8
Calcium	chr7	3390401	3390421	TCRIL2	MA0528.1	ZNF263	chr7	3388936	3391226	2291	CACNG8
Calcium	chr7	3390405	3390425	TCRIL2	MA0528.1	ZNF263	chr7	3388936	3391226	2291	CACNG8
Calcium	chr7	3390995	3391015	TCRIL2	MA0528.1	ZNF263	chr7	3388936	3391226	2291	CACNG8
Calcium	chr7	3390311	3390331	TCRIL2	MA0528.1	ZNF263	chr7	3388936	3391226	2291	CACNG8
Calcium	chr7	3390495	3390515	TCRIL2	MA0528.1	ZNF263	chr7	3388936	3391226	2291	CACNG8
Calcium	chr7	3390409	3390429	TCRIL2	MA0528.1	ZNF263	chr7	3388936	3391226	2291	CACNG8
Calcium	chr7	3391017	3391037	TCRIL2	MA0528.1	ZNF263	chr7	3388936	3391226	2291	CACNG8
Calcium	chr7	3390433	3390453	TCRIL2	MA0528.1	ZNF263	chr7	3388936	3391226	2291	CACNG8
Calcium	chr7	3390397	3390417	TCRIL2	MA0528.1	ZNF263	chr7	3388936	3391226	2291	CACNG8
Calcium	chr7	3390407	3390427	TCRIL2	MA0528.1	ZNF263	chr7	3388936	3391226	2291	CACNG8
Calcium	chr7	3390391	3390411	TCRIL2	MA0528.1	ZNF263	chr7	3388936	3391226	2291	CACNG8
Calcium	chr7	3390431	3390451	TCRIL2	MA0528.1	ZNF263	chr7	3388936	3391226	2291	CACNG8
Calcium	chr7	3390393	3390413	TCRIL2	MA0528.1	ZNF263	chr7	3388936	3391226	2291	CACNG8
Calcium	chr7	3390429	3390449	TCRIL2	MA0528.1	ZNF263	chr7	3388936	3391226	2291	CACNG8
Calcium	chr7	3390395	3390415	TCRIL2	MA0528.1	ZNF263	chr7	3388936	3391226	2291	CACNG8
Calcium	chr7	3390389	3390409	TCRIL2	MA0528.1	ZNF263	chr7	3388936	3391226	2291	CACNG8
Calcium	chr7	3390631	3390651	TCRIL2	MA0528.1	ZNF263	chr7	3388936	3391226	2291	CACNG8
Calcium	chr7	3390991	3391011	TCRIL2	MA0528.1	ZNF263	chr7	3388936	3391226	2291	CACNG8
Calcium	chr7	3390185	3390200	TCRIL2	MA0600.2	RFX2	chr7	3388936	3391226	2291	CACNG8
Calcium	chr7	3390248	3390258	TCRIL2	MA0741.1	KLF16	chr7	3388936	3391226	2291	CACNG8
Calcium	chr7	3390254	3390264	TCRIL2	MA0741.1	KLF16	chr7	3388936	3391226	2291	CACNG8
Calcium	chr7	3390623	3390632	TCRIL2	MA0753.1	ZNF740	chr7	3388936	3391226	2291	CACNG8
Calcium	chr7	3390080	3390089	TCRIL2	MA0753.1	ZNF740	chr7	3388936	3391226	2291	CACNG8
Calcium	chr7	3390079	3390088	TCRIL2	MA0753.1	ZNF740	chr7	3388936	3391226	2291	CACNG8
Calcium	chr7	3390625	3390634	TCRIL2	MA0753.1	ZNF740	chr7	3388936	3391226	2291	CACNG8
Calcium	chr7	3390453	3390462	TCRIL2	MA0753.1	ZNF740	chr7	3388936	3391226	2291	CACNG8
Calcium	chr7	3389129	3389141	TCRIL2	MA1107.1	KLF9	chr7	3388936	3391226	2291	CACNG8
Calcium	chr7	3389127	3389139	TCRIL2	MA1107.1	KLF9	chr7	3388936	3391226	2291	CACNG8
Calcium	chr7	3389133	3389145	TCRIL2	MA1107.1	KLF9	chr7	3388936	3391226	2291	CACNG8
Calcium	chr7	3389131	3389143	TCRIL2	MA1107.1	KLF9	chr7	3388936	3391226	2291	CACNG8
Calcium	chr7	3389135	3389147	TCRIL2	MA1107.1	KLF9	chr7	3388936	3391226	2291	CACNG8
Calcium	chr7	3389139	3389151	TCRIL2	MA1107.1	KLF9	chr7	3388936	3391226	2291	CACNG8
Calcium	chr7	3389137	3389149	TCRIL2	MA1107.1	KLF9	chr7	3388936	3391226	2291	CACNG8
Calcium	chr7	3390253	3390265	TCRIL2	MA1107.1	KLF9	chr7	3388936	3391226	2291	CACNG8
Calcium	chr7	3389141	3389153	TCRIL2	MA1107.1	KLF9	chr7	3388936	3391226	2291	CACNG8
Calcium	chr7	3390739	3390751	TCRIL2	MA1107.1	KLF9	chr7	3388936	3391226	2291	CACNG8
Calcium	chr7	3389125	3389137	TCRIL2	MA1107.1	KLF9	chr7	3388936	3391226	2291	CACNG8
Calcium	chr7	3389544	3389555	TCRIL2	MA1125.1	ZNF384	chr7	3388936	3391226	2291	CACNG8
Calcium	chr7	3389720	3389731	TCRIL2	MA1125.1	ZNF384	chr7	3388936	3391226	2291	CACNG8
Calcium	chr7	3389150	3389161	TCRIL2	MA1125.1	ZNF384	chr7	3388936	3391226	2291	CACNG8
Calcium	chr7	3389719	3389730	TCRIL2	MA1125.1	ZNF384	chr7	3388936	3391226	2291	CACNG8
Calcium	chr7	3389545	3389556	TCRIL2	MA1125.1	ZNF384	chr7	3388936	3391226	2291	CACNG8
Calcium	chr7	3389715	3389726	TCRIL2	MA1125.1	ZNF384	chr7	3388936	3391226	2291	CACNG8
Calcium	chr7	3389716	3389727	TCRIL2	MA1125.1	ZNF384	chr7	3388936	3391226	2291	CACNG8
Calcium	chr7	3389714	3389725	TCRIL2	MA1125.1	ZNF384	chr7	3388936	3391226	2291	CACNG8
Calcium	chr7	3389717	3389728	TCRIL2	MA1125.1	ZNF384	chr7	3388936	3391226	2291	CACNG8
Calcium	chr7	3389718	3389729	TCRIL2	MA1125.1	ZNF384	chr7	3388936	3391226	2291	CACNG8
Calcium	chr7	3390073	3390084	TCRIL2	MA1125.1	ZNF384	chr7	3388936	3391226	2291	CACNG8
Calcium	chr7	3389713	3389724	TCRIL2	MA1125.1	ZNF384	chr7	3388936	3391226	2291	CACNG8
Calcium	chr7	3389546	3389557	TCRIL2	MA1125.1	ZNF384	chr7	3388936	3391226	2291	CACNG8
Calcium	chr7	3389721	3389732	TCRIL2	MA1125.1	ZNF384	chr7	3388936	3391226	2291	CACNG8
Calcium	chr7	3389151	3389162	TCRIL2	MA1125.1	ZNF384	chr7	3388936	3391226	2291	CACNG8
Calcium	chr7	3389722	3389733	TCRIL2	MA1125.1	ZNF384	chr7	3388936	3391226	2291	CACNG8
Calcium	chr7	3389142	3389156	TCRIL2	MA1155.1	ZSCAN4	chr7	3388936	3391226	2291	CACNG8
Calcium	chr7	3389134	3389148	TCRIL2	MA1155.1	ZSCAN4	chr7	3388936	3391226	2291	CACNG8
Calcium	chr7	3389138	3389152	TCRIL2	MA1155.1	ZSCAN4	chr7	3388936	3391226	2291	CACNG8
Calcium	chr16	67621241	67621260	TCRIL2	MA0073.1	RREB1	chr16	67620598	67621445	848	CADM2
Calcium	chr16	67621244	67621263	TCRIL2	MA0073.1	RREB1	chr16	67620598	67621445	848	CADM2
Calcium	chr16	67620976	67620995	TCRIL2	MA0073.1	RREB1	chr16	67620598	67621445	848	CADM2
Calcium	chr16	67620978	67620997	TCRIL2	MA0073.1	RREB1	chr16	67620598	67621445	848	CADM2
Calcium	chr16	67621256	67621275	TCRIL2	MA0073.1	RREB1	chr16	67620598	67621445	848	CADM2
Calcium	chr16	67620980	67620999	TCRIL2	MA0073.1	RREB1	chr16	67620598	67621445	848	CADM2
Calcium	chr16	67621253	67621272	TCRIL2	MA0073.1	RREB1	chr16	67620598	67621445	848	CADM2
Calcium	chr16	67621258	67621277	TCRIL2	MA0073.1	RREB1	chr16	67620598	67621445	848	CADM2
Calcium	chr16	67621243	67621262	TCRIL2	MA0073.1	RREB1	chr16	67620598	67621445	848	CADM2
Calcium	chr16	67620977	67620996	TCRIL2	MA0073.1	RREB1	chr16	67620598	67621445	848	CADM2
Calcium	chr16	67621240	67621259	TCRIL2	MA0073.1	RREB1	chr16	67620598	67621445	848	CADM2
Calcium	chr16	67621245	67621264	TCRIL2	MA0073.1	RREB1	chr16	67620598	67621445	848	CADM2
Calcium	chr16	67620981	67621000	TCRIL2	MA0073.1	RREB1	chr16	67620598	67621445	848	CADM2
Calcium	chr16	67621261	67621280	TCRIL2	MA0073.1	RREB1	chr16	67620598	67621445	848	CADM2
Calcium	chr16	67621248	67621267	TCRIL2	MA0073.1	RREB1	chr16	67620598	67621445	848	CADM2
Calcium	chr16	67621247	67621266	TCRIL2	MA0073.1	RREB1	chr16	67620598	67621445	848	CADM2
Calcium	chr16	67621246	67621265	TCRIL2	MA0073.1	RREB1	chr16	67620598	67621445	848	CADM2
Calcium	chr16	67621239	67621258	TCRIL2	MA0073.1	RREB1	chr16	67620598	67621445	848	CADM2
Calcium	chr16	67621249	67621268	TCRIL2	MA0073.1	RREB1	chr16	67620598	67621445	848	CADM2
Calcium	chr16	67621242	67621261	TCRIL2	MA0073.1	RREB1	chr16	67620598	67621445	848	CADM2
Calcium	chr16	67621275	67621294	TCRIL2	MA0073.1	RREB1	chr16	67620598	67621445	848	CADM2
Calcium	chr16	67621280	67621299	TCRIL2	MA0073.1	RREB1	chr16	67620598	67621445	848	CADM2
Calcium	chr16	67621254	67621273	TCRIL2	MA0073.1	RREB1	chr16	67620598	67621445	848	CADM2
Calcium	chr16	67621250	67621269	TCRIL2	MA0073.1	RREB1	chr16	67620598	67621445	848	CADM2
Calcium	chr16	67620984	67621003	TCRIL2	MA0073.1	RREB1	chr16	67620598	67621445	848	CADM2
Calcium	chr16	67621264	67621283	TCRIL2	MA0073.1	RREB1	chr16	67620598	67621445	848	CADM2
Calcium	chr16	67621251	67621270	TCRIL2	MA0073.1	RREB1	chr16	67620598	67621445	848	CADM2
Calcium	chr16	67621252	67621271	TCRIL2	MA0073.1	RREB1	chr16	67620598	67621445	848	CADM2
Calcium	chr16	67621255	67621274	TCRIL2	MA0073.1	RREB1	chr16	67620598	67621445	848	CADM2
Calcium	chr16	67620652	67620662	TCRIL2	MA0079.3	SP1	chr16	67620598	67621445	848	CADM2
Calcium	chr16	67621217	67621227	TCRIL2	MA0079.3	SP1	chr16	67620598	67621445	848	CADM2
Calcium	chr16	67620955	67620965	TCRIL2	MA0079.3	SP1	chr16	67620598	67621445	848	CADM2
Calcium	chr16	67620927	67620937	TCRIL2	MA0079.3	SP1	chr16	67620598	67621445	848	CADM2
Calcium	chr16	67621208	67621226	TCRIL2	MA0139.1	CTCF	chr16	67620598	67621445	848	CADM2
Calcium	chr16	67621236	67621253	TCRIL2	MA0149.1	EWSR1-FLI1	chr16	67620598	67621445	848	CADM2
Calcium	chr16	67620648	67620662	TCRIL2	MA0516.1	SP2	chr16	67620598	67621445	848	CADM2
Calcium	chr16	67621213	67621227	TCRIL2	MA0516.1	SP2	chr16	67620598	67621445	848	CADM2
Calcium	chr16	67621009	67621029	TCRIL2	MA0528.1	ZNF263	chr16	67620598	67621445	848	CADM2
Calcium	chr16	67620653	67620662	TCRIL2	MA0599.1	KLF5	chr16	67620598	67621445	848	CADM2
Calcium	chr16	67621218	67621227	TCRIL2	MA0599.1	KLF5	chr16	67620598	67621445	848	CADM2
Calcium	chr16	67621214	67621230	TCRIL2	MA0685.1	SP4	chr16	67620598	67621445	848	CADM2
Calcium	chr16	67620924	67620940	TCRIL2	MA0685.1	SP4	chr16	67620598	67621445	848	CADM2
Calcium	chr16	67621262	67621272	TCRIL2	MA0741.1	KLF16	chr16	67620598	67621445	848	CADM2
Calcium	chr16	67621286	67621296	TCRIL2	MA0741.1	KLF16	chr16	67620598	67621445	848	CADM2
Calcium	chr16	67621449	67621459	TCRIL2	MA0746.1	SP3	chr16	67620200	67621936	1737	CADM2
Calcium	chr16	67621212	67621225	TCRIL2	MA1102.1	CTCFL	chr16	67620598	67621445	848	CADM2
Calcium	chr16	67621259	67621271	TCRIL2	MA1107.1	KLF9	chr16	67620598	67621445	848	CADM2
Calcium	chr16	67621448	67621460	TCRIL2	MA1107.1	KLF9	chr16	67620200	67621936	1737	CADM2
Calcium	chr16	67620651	67620663	TCRIL2	MA1107.1	KLF9	chr16	67620598	67621445	848	CADM2
Calcium	chr16	67621285	67621297	TCRIL2	MA1107.1	KLF9	chr16	67620598	67621445	848	CADM2
Calcium	chr7	24481400	24481419	TCRIL2	MA0073.1	RREB1	chr7	24481397	24482196	800	CADM4
Calcium	chr7	24481417	24481436	TCRIL2	MA0073.1	RREB1	chr7	24481397	24482196	800	CADM4
Calcium	chr7	24481487	24481506	TCRIL2	MA0073.1	RREB1	chr7	24481397	24482196	800	CADM4
Calcium	chr7	24481973	24481983	TCRIL2	MA0079.3	SP1	chr7	24481397	24482196	800	CADM4
Calcium	chr7	24481932	24481942	TCRIL2	MA0079.3	SP1	chr7	24481397	24482196	800	CADM4
Calcium	chr7	24482003	24482013	TCRIL2	MA0079.3	SP1	chr7	24481397	24482196	800	CADM4
Calcium	chr7	24481853	24481863	TCRIL2	MA0079.3	SP1	chr7	24481397	24482196	800	CADM4
Calcium	chr7	24481985	24481995	TCRIL2	MA0079.3	SP1	chr7	24481397	24482196	800	CADM4
Calcium	chr7	24482173	24482183	TCRIL2	MA0079.3	SP1	chr7	24481397	24482196	800	CADM4
Calcium	chr7	24481872	24481889	TCRIL2	MA0149.1	EWSR1-FLI1	chr7	24481397	24482196	800	CADM4
Calcium	chr7	24481880	24481897	TCRIL2	MA0149.1	EWSR1-FLI1	chr7	24481397	24482196	800	CADM4
Calcium	chr7	24481969	24481983	TCRIL2	MA0516.1	SP2	chr7	24481397	24482196	800	CADM4
Calcium	chr7	24481999	24482013	TCRIL2	MA0516.1	SP2	chr7	24481397	24482196	800	CADM4
Calcium	chr7	24481815	24481829	TCRIL2	MA0516.1	SP2	chr7	24481397	24482196	800	CADM4
Calcium	chr7	24481981	24481995	TCRIL2	MA0516.1	SP2	chr7	24481397	24482196	800	CADM4
Calcium	chr7	24482169	24482183	TCRIL2	MA0516.1	SP2	chr7	24481397	24482196	800	CADM4
Calcium	chr7	24481843	24481863	TCRIL2	MA0528.1	ZNF263	chr7	24481397	24482196	800	CADM4
Calcium	chr7	24481765	24481785	TCRIL2	MA0528.1	ZNF263	chr7	24481397	24482196	800	CADM4
Calcium	chr7	24481879	24481899	TCRIL2	MA0528.1	ZNF263	chr7	24481397	24482196	800	CADM4
Calcium	chr7	24481951	24481960	TCRIL2	MA0599.1	KLF5	chr7	24481397	24482196	800	CADM4
Calcium	chr7	24482004	24482013	TCRIL2	MA0599.1	KLF5	chr7	24481397	24482196	800	CADM4
Calcium	chr7	24481948	24481964	TCRIL2	MA0685.1	SP4	chr7	24481397	24482196	800	CADM4
Calcium	chr7	24481950	24481962	TCRIL2	MA1107.1	KLF9	chr7	24481397	24482196	800	CADM4
Calcium	chr7	24481488	24481500	TCRIL2	MA1107.1	KLF9	chr7	24481397	24482196	800	CADM4
Calcium	chr7	24481716	24481730	TCRIL2	MA1155.1	ZSCAN4	chr7	24481397	24482196	800	CADM4
Calcium	chr7	24481726	24481740	TCRIL2	MA1155.1	ZSCAN4	chr7	24481397	24482196	800	CADM4
Calcium	chr7	24481406	24481420	TCRIL2	MA1155.1	ZSCAN4	chr7	24481397	24482196	800	CADM4
Calcium	chr7	114635700	114635718	TCRIL2	MA0139.1	CTCF	chr7	114635498	114636159	662	CALCA
Calcium	chr7	114635702	114635716	TCRIL2	MA0516.1	SP2	chr7	114635498	114636159	662	CALCA
Calcium	chr8	84844807	84844817	TCRIL2	MA0079.3	SP1	chr8	84844664	84845109	446	CALR
Calcium	chr8	84844792	84844809	TCRIL2	MA0149.1	EWSR1-FLI1	chr8	84844664	84845109	446	CALR
Calcium	chr11	6033340	6033358	TCRIL2	MA0139.1	CTCF	chr11	6033105	6033598	494	CAMK2B
Calcium	chr11	6033178	6033195	TCRIL2	MA0149.1	EWSR1-FLI1	chr11	6033105	6033598	494	CAMK2B
Calcium	chr11	6033170	6033187	TCRIL2	MA0149.1	EWSR1-FLI1	chr11	6033105	6033598	494	CAMK2B
Calcium	chr11	6033161	6033181	TCRIL2	MA0528.1	ZNF263	chr11	6033105	6033598	494	CAMK2B
Calcium	chr11	6033341	6033354	TCRIL2	MA1102.1	CTCFL	chr11	6033105	6033598	494	CAMK2B
Calcium	chr4	138454098	138454108	TCRIL2	MA0079.3	SP1	chr4	138453646	138455123	1478	CAMK2N1
Calcium	chr4	138454878	138454888	TCRIL2	MA0079.3	SP1	chr4	138453646	138455123	1478	CAMK2N1
Calcium	chr4	138454572	138454582	TCRIL2	MA0079.3	SP1	chr4	138453646	138455123	1478	CAMK2N1
Calcium	chr4	138454267	138454277	TCRIL2	MA0079.3	SP1	chr4	138453646	138455123	1478	CAMK2N1
Calcium	chr4	138454700	138454710	TCRIL2	MA0079.3	SP1	chr4	138453646	138455123	1478	CAMK2N1
Calcium	chr4	138455033	138455043	TCRIL2	MA0079.3	SP1	chr4	138453646	138455123	1478	CAMK2N1
Calcium	chr4	138454354	138454364	TCRIL2	MA0079.3	SP1	chr4	138453646	138455123	1478	CAMK2N1
Calcium	chr4	138454670	138454680	TCRIL2	MA0079.3	SP1	chr4	138453646	138455123	1478	CAMK2N1
Calcium	chr4	138454213	138454223	TCRIL2	MA0079.3	SP1	chr4	138453646	138455123	1478	CAMK2N1
Calcium	chr4	138454218	138454228	TCRIL2	MA0079.3	SP1	chr4	138453646	138455123	1478	CAMK2N1
Calcium	chr4	138454093	138454103	TCRIL2	MA0079.3	SP1	chr4	138453646	138455123	1478	CAMK2N1
Calcium	chr4	138454208	138454218	TCRIL2	MA0079.3	SP1	chr4	138453646	138455123	1478	CAMK2N1
Calcium	chr4	138454203	138454213	TCRIL2	MA0079.3	SP1	chr4	138453646	138455123	1478	CAMK2N1
Calcium	chr4	138454437	138454454	TCRIL2	MA0149.1	EWSR1-FLI1	chr4	138453646	138455123	1478	CAMK2N1
Calcium	chr4	138454574	138454591	TCRIL2	MA0149.1	EWSR1-FLI1	chr4	138453646	138455123	1478	CAMK2N1
Calcium	chr4	138454438	138454455	TCRIL2	MA0149.1	EWSR1-FLI1	chr4	138453646	138455123	1478	CAMK2N1
Calcium	chr4	138454650	138454667	TCRIL2	MA0149.1	EWSR1-FLI1	chr4	138453646	138455123	1478	CAMK2N1
Calcium	chr4	138454549	138454566	TCRIL2	MA0149.1	EWSR1-FLI1	chr4	138453646	138455123	1478	CAMK2N1
Calcium	chr4	138454649	138454666	TCRIL2	MA0149.1	EWSR1-FLI1	chr4	138453646	138455123	1478	CAMK2N1
Calcium	chr4	138454645	138454662	TCRIL2	MA0149.1	EWSR1-FLI1	chr4	138453646	138455123	1478	CAMK2N1
Calcium	chr4	138454268	138454285	TCRIL2	MA0149.1	EWSR1-FLI1	chr4	138453646	138455123	1478	CAMK2N1
Calcium	chr4	138454557	138454574	TCRIL2	MA0149.1	EWSR1-FLI1	chr4	138453646	138455123	1478	CAMK2N1
Calcium	chr4	138454646	138454663	TCRIL2	MA0149.1	EWSR1-FLI1	chr4	138453646	138455123	1478	CAMK2N1
Calcium	chr4	138454430	138454447	TCRIL2	MA0149.1	EWSR1-FLI1	chr4	138453646	138455123	1478	CAMK2N1
Calcium	chr4	138454679	138454696	TCRIL2	MA0149.1	EWSR1-FLI1	chr4	138453646	138455123	1478	CAMK2N1
Calcium	chr4	138454642	138454659	TCRIL2	MA0149.1	EWSR1-FLI1	chr4	138453646	138455123	1478	CAMK2N1
Calcium	chr4	138454566	138454583	TCRIL2	MA0149.1	EWSR1-FLI1	chr4	138453646	138455123	1478	CAMK2N1
Calcium	chr4	138454675	138454692	TCRIL2	MA0149.1	EWSR1-FLI1	chr4	138453646	138455123	1478	CAMK2N1
Calcium	chr4	138454553	138454570	TCRIL2	MA0149.1	EWSR1-FLI1	chr4	138453646	138455123	1478	CAMK2N1
Calcium	chr4	138454254	138454271	TCRIL2	MA0149.1	EWSR1-FLI1	chr4	138453646	138455123	1478	CAMK2N1
Calcium	chr4	138454661	138454678	TCRIL2	MA0149.1	EWSR1-FLI1	chr4	138453646	138455123	1478	CAMK2N1
Calcium	chr4	138454641	138454658	TCRIL2	MA0149.1	EWSR1-FLI1	chr4	138453646	138455123	1478	CAMK2N1
Calcium	chr4	138454638	138454655	TCRIL2	MA0149.1	EWSR1-FLI1	chr4	138453646	138455123	1478	CAMK2N1
Calcium	chr4	138454258	138454275	TCRIL2	MA0149.1	EWSR1-FLI1	chr4	138453646	138455123	1478	CAMK2N1
Calcium	chr4	138454637	138454654	TCRIL2	MA0149.1	EWSR1-FLI1	chr4	138453646	138455123	1478	CAMK2N1
Calcium	chr4	138454356	138454373	TCRIL2	MA0149.1	EWSR1-FLI1	chr4	138453646	138455123	1478	CAMK2N1
Calcium	chr4	138454647	138454661	TCRIL2	MA0516.1	SP2	chr4	138453646	138455123	1478	CAMK2N1
Calcium	chr4	138454651	138454665	TCRIL2	MA0516.1	SP2	chr4	138453646	138455123	1478	CAMK2N1
Calcium	chr4	138454365	138454379	TCRIL2	MA0516.1	SP2	chr4	138453646	138455123	1478	CAMK2N1
Calcium	chr4	138454361	138454375	TCRIL2	MA0516.1	SP2	chr4	138453646	138455123	1478	CAMK2N1
Calcium	chr4	138454643	138454657	TCRIL2	MA0516.1	SP2	chr4	138453646	138455123	1478	CAMK2N1
Calcium	chr4	138454655	138454669	TCRIL2	MA0516.1	SP2	chr4	138453646	138455123	1478	CAMK2N1
Calcium	chr4	138454209	138454223	TCRIL2	MA0516.1	SP2	chr4	138453646	138455123	1478	CAMK2N1
Calcium	chr4	138454199	138454213	TCRIL2	MA0516.1	SP2	chr4	138453646	138455123	1478	CAMK2N1
Calcium	chr4	138454269	138454283	TCRIL2	MA0516.1	SP2	chr4	138453646	138455123	1478	CAMK2N1
Calcium	chr4	138454204	138454218	TCRIL2	MA0516.1	SP2	chr4	138453646	138455123	1478	CAMK2N1
Calcium	chr4	138454214	138454228	TCRIL2	MA0516.1	SP2	chr4	138453646	138455123	1478	CAMK2N1
Calcium	chr4	138454263	138454277	TCRIL2	MA0516.1	SP2	chr4	138453646	138455123	1478	CAMK2N1
Calcium	chr4	138454355	138454375	TCRIL2	MA0528.1	ZNF263	chr4	138453646	138455123	1478	CAMK2N1
Calcium	chr4	138454259	138454279	TCRIL2	MA0528.1	ZNF263	chr4	138453646	138455123	1478	CAMK2N1
Calcium	chr4	138454571	138454591	TCRIL2	MA0528.1	ZNF263	chr4	138453646	138455123	1478	CAMK2N1
Calcium	chr4	138454489	138454509	TCRIL2	MA0528.1	ZNF263	chr4	138453646	138455123	1478	CAMK2N1
Calcium	chr4	138454541	138454561	TCRIL2	MA0528.1	ZNF263	chr4	138453646	138455123	1478	CAMK2N1
Calcium	chr4	138454094	138454114	TCRIL2	MA0528.1	ZNF263	chr4	138453646	138455123	1478	CAMK2N1
Calcium	chr4	138454657	138454677	TCRIL2	MA0528.1	ZNF263	chr4	138453646	138455123	1478	CAMK2N1
Calcium	chr4	138454672	138454692	TCRIL2	MA0528.1	ZNF263	chr4	138453646	138455123	1478	CAMK2N1
Calcium	chr4	138454690	138454710	TCRIL2	MA0528.1	ZNF263	chr4	138453646	138455123	1478	CAMK2N1
Calcium	chr4	138454429	138454449	TCRIL2	MA0528.1	ZNF263	chr4	138453646	138455123	1478	CAMK2N1
Calcium	chr4	138454555	138454575	TCRIL2	MA0528.1	ZNF263	chr4	138453646	138455123	1478	CAMK2N1
Calcium	chr4	138454351	138454371	TCRIL2	MA0528.1	ZNF263	chr4	138453646	138455123	1478	CAMK2N1
Calcium	chr4	138453973	138453993	TCRIL2	MA0528.1	ZNF263	chr4	138453646	138455123	1478	CAMK2N1
Calcium	chr4	138454554	138454574	TCRIL2	MA0528.1	ZNF263	chr4	138453646	138455123	1478	CAMK2N1
Calcium	chr4	138454682	138454702	TCRIL2	MA0528.1	ZNF263	chr4	138453646	138455123	1478	CAMK2N1
Calcium	chr4	138454545	138454565	TCRIL2	MA0528.1	ZNF263	chr4	138453646	138455123	1478	CAMK2N1
Calcium	chr4	138454552	138454572	TCRIL2	MA0528.1	ZNF263	chr4	138453646	138455123	1478	CAMK2N1
Calcium	chr4	138454562	138454582	TCRIL2	MA0528.1	ZNF263	chr4	138453646	138455123	1478	CAMK2N1
Calcium	chr4	138454481	138454501	TCRIL2	MA0528.1	ZNF263	chr4	138453646	138455123	1478	CAMK2N1
Calcium	chr4	138454558	138454578	TCRIL2	MA0528.1	ZNF263	chr4	138453646	138455123	1478	CAMK2N1
Calcium	chr4	138454458	138454478	TCRIL2	MA0528.1	ZNF263	chr4	138453646	138455123	1478	CAMK2N1
Calcium	chr4	138454687	138454707	TCRIL2	MA0528.1	ZNF263	chr4	138453646	138455123	1478	CAMK2N1
Calcium	chr4	138454538	138454558	TCRIL2	MA0528.1	ZNF263	chr4	138453646	138455123	1478	CAMK2N1
Calcium	chr4	138454539	138454559	TCRIL2	MA0528.1	ZNF263	chr4	138453646	138455123	1478	CAMK2N1
Calcium	chr4	138454426	138454446	TCRIL2	MA0528.1	ZNF263	chr4	138453646	138455123	1478	CAMK2N1
Calcium	chr4	138454660	138454680	TCRIL2	MA0528.1	ZNF263	chr4	138453646	138455123	1478	CAMK2N1
Calcium	chr4	138454454	138454474	TCRIL2	MA0528.1	ZNF263	chr4	138453646	138455123	1478	CAMK2N1
Calcium	chr4	138454444	138454464	TCRIL2	MA0528.1	ZNF263	chr4	138453646	138455123	1478	CAMK2N1
Calcium	chr4	138454548	138454568	TCRIL2	MA0528.1	ZNF263	chr4	138453646	138455123	1478	CAMK2N1
Calcium	chr4	138454671	138454691	TCRIL2	MA0528.1	ZNF263	chr4	138453646	138455123	1478	CAMK2N1
Calcium	chr4	138454685	138454705	TCRIL2	MA0528.1	ZNF263	chr4	138453646	138455123	1478	CAMK2N1
Calcium	chr4	138454451	138454471	TCRIL2	MA0528.1	ZNF263	chr4	138453646	138455123	1478	CAMK2N1
Calcium	chr4	138454455	138454475	TCRIL2	MA0528.1	ZNF263	chr4	138453646	138455123	1478	CAMK2N1
Calcium	chr4	138454364	138454384	TCRIL2	MA0528.1	ZNF263	chr4	138453646	138455123	1478	CAMK2N1
Calcium	chr4	138454219	138454228	TCRIL2	MA0599.1	KLF5	chr4	138453646	138455123	1478	CAMK2N1
Calcium	chr4	138454212	138454224	TCRIL2	MA1107.1	KLF9	chr4	138453646	138455123	1478	CAMK2N1
Calcium	chr4	138454217	138454229	TCRIL2	MA1107.1	KLF9	chr4	138453646	138455123	1478	CAMK2N1
Calcium	chr4	138454207	138454219	TCRIL2	MA1107.1	KLF9	chr4	138453646	138455123	1478	CAMK2N1
Calcium	chr4	138454202	138454214	TCRIL2	MA1107.1	KLF9	chr4	138453646	138455123	1478	CAMK2N1
Calcium	chr4	138454266	138454278	TCRIL2	MA1107.1	KLF9	chr4	138453646	138455123	1478	CAMK2N1
Calcium	chr16	20622469	20622488	TCRIL2	MA0073.1	RREB1	chr16	20621097	20622823	1727	CAMK2N2
Calcium	chr16	20622475	20622494	TCRIL2	MA0073.1	RREB1	chr16	20621097	20622823	1727	CAMK2N2
Calcium	chr16	20622476	20622495	TCRIL2	MA0073.1	RREB1	chr16	20621097	20622823	1727	CAMK2N2
Calcium	chr16	20622474	20622493	TCRIL2	MA0073.1	RREB1	chr16	20621097	20622823	1727	CAMK2N2
Calcium	chr16	20622468	20622487	TCRIL2	MA0073.1	RREB1	chr16	20621097	20622823	1727	CAMK2N2
Calcium	chr16	20621392	20621411	TCRIL2	MA0073.1	RREB1	chr16	20621097	20622823	1727	CAMK2N2
Calcium	chr16	20622471	20622490	TCRIL2	MA0073.1	RREB1	chr16	20621097	20622823	1727	CAMK2N2
Calcium	chr16	20622467	20622486	TCRIL2	MA0073.1	RREB1	chr16	20621097	20622823	1727	CAMK2N2
Calcium	chr16	20622472	20622491	TCRIL2	MA0073.1	RREB1	chr16	20621097	20622823	1727	CAMK2N2
Calcium	chr16	20622470	20622489	TCRIL2	MA0073.1	RREB1	chr16	20621097	20622823	1727	CAMK2N2
Calcium	chr16	20621513	20621523	TCRIL2	MA0079.3	SP1	chr16	20621097	20622823	1727	CAMK2N2
Calcium	chr16	20621402	20621412	TCRIL2	MA0079.3	SP1	chr16	20621097	20622823	1727	CAMK2N2
Calcium	chr16	20621484	20621494	TCRIL2	MA0079.3	SP1	chr16	20621097	20622823	1727	CAMK2N2
Calcium	chr16	20622421	20622431	TCRIL2	MA0079.3	SP1	chr16	20621097	20622823	1727	CAMK2N2
Calcium	chr16	20621489	20621499	TCRIL2	MA0079.3	SP1	chr16	20621097	20622823	1727	CAMK2N2
Calcium	chr16	20621329	20621339	TCRIL2	MA0079.3	SP1	chr16	20621097	20622823	1727	CAMK2N2
Calcium	chr16	20622384	20622394	TCRIL2	MA0079.3	SP1	chr16	20621097	20622823	1727	CAMK2N2
Calcium	chr16	20621397	20621407	TCRIL2	MA0079.3	SP1	chr16	20621097	20622823	1727	CAMK2N2
Calcium	chr16	20621343	20621353	TCRIL2	MA0079.3	SP1	chr16	20621097	20622823	1727	CAMK2N2
Calcium	chr16	20622485	20622495	TCRIL2	MA0079.3	SP1	chr16	20621097	20622823	1727	CAMK2N2
Calcium	chr16	20621842	20621859	TCRIL2	MA0149.1	EWSR1-FLI1	chr16	20621097	20622823	1727	CAMK2N2
Calcium	chr16	20621393	20621407	TCRIL2	MA0516.1	SP2	chr16	20621097	20622823	1727	CAMK2N2
Calcium	chr16	20621398	20621412	TCRIL2	MA0516.1	SP2	chr16	20621097	20622823	1727	CAMK2N2
Calcium	chr16	20621480	20621494	TCRIL2	MA0516.1	SP2	chr16	20621097	20622823	1727	CAMK2N2
Calcium	chr16	20621485	20621499	TCRIL2	MA0516.1	SP2	chr16	20621097	20622823	1727	CAMK2N2
Calcium	chr16	20621509	20621523	TCRIL2	MA0516.1	SP2	chr16	20621097	20622823	1727	CAMK2N2
Calcium	chr16	20621333	20621353	TCRIL2	MA0528.1	ZNF263	chr16	20621097	20622823	1727	CAMK2N2
Calcium	chr16	20621679	20621699	TCRIL2	MA0528.1	ZNF263	chr16	20621097	20622823	1727	CAMK2N2
Calcium	chr16	20621327	20621347	TCRIL2	MA0528.1	ZNF263	chr16	20621097	20622823	1727	CAMK2N2
Calcium	chr16	20622458	20622478	TCRIL2	MA0528.1	ZNF263	chr16	20621097	20622823	1727	CAMK2N2
Calcium	chr16	20621481	20621501	TCRIL2	MA0528.1	ZNF263	chr16	20621097	20622823	1727	CAMK2N2
Calcium	chr16	20622451	20622471	TCRIL2	MA0528.1	ZNF263	chr16	20621097	20622823	1727	CAMK2N2
Calcium	chr16	20621403	20621412	TCRIL2	MA0599.1	KLF5	chr16	20621097	20622823	1727	CAMK2N2
Calcium	chr16	20622482	20622498	TCRIL2	MA0685.1	SP4	chr16	20621097	20622823	1727	CAMK2N2
Calcium	chr16	20621746	20621756	TCRIL2	MA0741.1	KLF16	chr16	20621097	20622823	1727	CAMK2N2
Calcium	chr16	20622473	20622482	TCRIL2	MA0753.1	ZNF740	chr16	20621097	20622823	1727	CAMK2N2
Calcium	chr16	20622573	20622585	TCRIL2	MA1107.1	KLF9	chr16	20621097	20622823	1727	CAMK2N2
Calcium	chr16	20621396	20621408	TCRIL2	MA1107.1	KLF9	chr16	20621097	20622823	1727	CAMK2N2
Calcium	chr5	122779503	122779522	TCRIL2	MA0073.1	RREB1	chr5	122778319	122779977	1659	CAMKK2
Calcium	chr5	122779509	122779528	TCRIL2	MA0073.1	RREB1	chr5	122778319	122779977	1659	CAMKK2
Calcium	chr5	122779511	122779530	TCRIL2	MA0073.1	RREB1	chr5	122778319	122779977	1659	CAMKK2
Calcium	chr5	122779201	122779220	TCRIL2	MA0073.1	RREB1	chr5	122778319	122779977	1659	CAMKK2
Calcium	chr5	122779508	122779527	TCRIL2	MA0073.1	RREB1	chr5	122778319	122779977	1659	CAMKK2
Calcium	chr5	122779507	122779526	TCRIL2	MA0073.1	RREB1	chr5	122778319	122779977	1659	CAMKK2
Calcium	chr5	122778508	122778527	TCRIL2	MA0073.1	RREB1	chr5	122778319	122779977	1659	CAMKK2
Calcium	chr5	122779204	122779223	TCRIL2	MA0073.1	RREB1	chr5	122778319	122779977	1659	CAMKK2
Calcium	chr5	122779205	122779224	TCRIL2	MA0073.1	RREB1	chr5	122778319	122779977	1659	CAMKK2
Calcium	chr5	122779208	122779227	TCRIL2	MA0073.1	RREB1	chr5	122778319	122779977	1659	CAMKK2
Calcium	chr5	122779506	122779525	TCRIL2	MA0073.1	RREB1	chr5	122778319	122779977	1659	CAMKK2
Calcium	chr5	122778505	122778524	TCRIL2	MA0073.1	RREB1	chr5	122778319	122779977	1659	CAMKK2
Calcium	chr5	122779492	122779502	TCRIL2	MA0079.3	SP1	chr5	122778319	122779977	1659	CAMKK2
Calcium	chr5	122779516	122779526	TCRIL2	MA0079.3	SP1	chr5	122778319	122779977	1659	CAMKK2
Calcium	chr5	122779504	122779514	TCRIL2	MA0079.3	SP1	chr5	122778319	122779977	1659	CAMKK2
Calcium	chr5	122779199	122779209	TCRIL2	MA0079.3	SP1	chr5	122778319	122779977	1659	CAMKK2
Calcium	chr5	122778557	122778567	TCRIL2	MA0079.3	SP1	chr5	122778319	122779977	1659	CAMKK2
Calcium	chr5	122778899	122778909	TCRIL2	MA0079.3	SP1	chr5	122778319	122779977	1659	CAMKK2
Calcium	chr5	122779129	122779139	TCRIL2	MA0079.3	SP1	chr5	122778319	122779977	1659	CAMKK2
Calcium	chr5	122778675	122778685	TCRIL2	MA0079.3	SP1	chr5	122778319	122779977	1659	CAMKK2
Calcium	chr5	122779518	122779535	TCRIL2	MA0149.1	EWSR1-FLI1	chr5	122778319	122779977	1659	CAMKK2
Calcium	chr5	122778671	122778685	TCRIL2	MA0516.1	SP2	chr5	122778319	122779977	1659	CAMKK2
Calcium	chr5	122779230	122779244	TCRIL2	MA0516.1	SP2	chr5	122778319	122779977	1659	CAMKK2
Calcium	chr5	122779512	122779526	TCRIL2	MA0516.1	SP2	chr5	122778319	122779977	1659	CAMKK2
Calcium	chr5	122778895	122778909	TCRIL2	MA0516.1	SP2	chr5	122778319	122779977	1659	CAMKK2
Calcium	chr5	122779500	122779514	TCRIL2	MA0516.1	SP2	chr5	122778319	122779977	1659	CAMKK2
Calcium	chr5	122779494	122779508	TCRIL2	MA0516.1	SP2	chr5	122778319	122779977	1659	CAMKK2
Calcium	chr5	122779488	122779502	TCRIL2	MA0516.1	SP2	chr5	122778319	122779977	1659	CAMKK2
Calcium	chr5	122779501	122779521	TCRIL2	MA0528.1	ZNF263	chr5	122778319	122779977	1659	CAMKK2
Calcium	chr5	122778559	122778579	TCRIL2	MA0528.1	ZNF263	chr5	122778319	122779977	1659	CAMKK2
Calcium	chr5	122778553	122778573	TCRIL2	MA0528.1	ZNF263	chr5	122778319	122779977	1659	CAMKK2
Calcium	chr5	122779056	122779076	TCRIL2	MA0528.1	ZNF263	chr5	122778319	122779977	1659	CAMKK2
Calcium	chr5	122779515	122779535	TCRIL2	MA0528.1	ZNF263	chr5	122778319	122779977	1659	CAMKK2
Calcium	chr5	122779498	122779518	TCRIL2	MA0528.1	ZNF263	chr5	122778319	122779977	1659	CAMKK2
Calcium	chr5	122778560	122778580	TCRIL2	MA0528.1	ZNF263	chr5	122778319	122779977	1659	CAMKK2
Calcium	chr5	122778452	122778472	TCRIL2	MA0528.1	ZNF263	chr5	122778319	122779977	1659	CAMKK2
Calcium	chr5	122779514	122779534	TCRIL2	MA0528.1	ZNF263	chr5	122778319	122779977	1659	CAMKK2
Calcium	chr5	122778455	122778475	TCRIL2	MA0528.1	ZNF263	chr5	122778319	122779977	1659	CAMKK2
Calcium	chr5	122778556	122778576	TCRIL2	MA0528.1	ZNF263	chr5	122778319	122779977	1659	CAMKK2
Calcium	chr5	122778372	122778392	TCRIL2	MA0528.1	ZNF263	chr5	122778319	122779977	1659	CAMKK2
Calcium	chr5	122779524	122779544	TCRIL2	MA0528.1	ZNF263	chr5	122778319	122779977	1659	CAMKK2
Calcium	chr5	122779517	122779526	TCRIL2	MA0599.1	KLF5	chr5	122778319	122779977	1659	CAMKK2
Calcium	chr5	122778676	122778685	TCRIL2	MA0599.1	KLF5	chr5	122778319	122779977	1659	CAMKK2
Calcium	chr5	122779209	122779219	TCRIL2	MA0741.1	KLF16	chr5	122778319	122779977	1659	CAMKK2
Calcium	chr5	122778509	122778519	TCRIL2	MA0741.1	KLF16	chr5	122778319	122779977	1659	CAMKK2
Calcium	chr5	122779513	122779525	TCRIL2	MA1107.1	KLF9	chr5	122778319	122779977	1659	CAMKK2
Calcium	chr5	122778504	122778516	TCRIL2	MA1107.1	KLF9	chr5	122778319	122779977	1659	CAMKK2
Calcium	chr5	122778510	122778522	TCRIL2	MA1107.1	KLF9	chr5	122778319	122779977	1659	CAMKK2
Calcium	chr5	122778674	122778686	TCRIL2	MA1107.1	KLF9	chr5	122778319	122779977	1659	CAMKK2
Calcium	chr5	122779913	122779924	TCRIL2	MA1125.1	ZNF384	chr5	122778319	122779977	1659	CAMKK2
