# Supplementary material for: T cell receptor and IL-2 signaling strength control memory CD8+ T cell functional fitness via chromatin remodeling
Source: Nat Commun. 2022 Apr 26;13:2240. doi: 10.1038/s41467-022-29718-2 (PMC9042912; doi:10.1038/s41467-022-29718-2)
Supplement: Supplementary file 10 — Source Data [file 41467_2022_29718_MOESM10_ESM.zip]

Archive with 11 entries (11 files):
- Source Data/Figure 1 Data.xlsx
- Source Data/Figure 2 Data.xlsx
- Source Data/Figure 3 Data.xlsx
- Source Data/Figure 4 Data.xlsx
- Source Data/Figure 8 Data.xlsx
- Source Data/Figure 9 Data.xlsx
- Source Data/Supplementary Figure 1 Data.xlsx
- Source Data/Supplementary Figure 2 Data.xlsx
- Source Data/Supplementary Figure 3 Data.xlsx
- Source Data/Supplementary Figure 4 Data.xlsx
- Source Data/Supplementary Figure 5 Data.xlsx
