# Supplementary material for: T cell receptor and IL-2 signaling strength control memory CD8+ T cell functional fitness via chromatin remodeling
Source: Nat Commun. 2022 Apr 26;13:2240. doi: 10.1038/s41467-022-29718-2 (PMC9042912; doi:10.1038/s41467-022-29718-2)
Supplement: Supplementary file 10 — Source Data [file 41467_2022_29718_MOESM10_ESM.zip › Source Data/Figure 1 Data.xlsx]

## Sheet: 1A
	Fraction Diluted			Proliferation Index			IL-2 nM			CD25 GFI			IRF4 GFI			T-bet GFI			IFN γ nM			TNFα nM
Hours	N4	T4	A8	N4	T4	A8	N4	T4	A8	N4	T4	A8	N4	T4	A8	N4	T4	A8	N4	T4	A8	N4	T4	A8
3	0.00379	0.002823	0.005225	1.42384	1.54305	1.85088	0.002874	0.001229	0.001805	247	206	177	308	289	261	66.8	60.3	52	0.007874	0.002237	0.002881	0.012075	0.006069	0.006734
6	0.0068	0.003591	0.003581	1.65993	1.37017	1.44126	0.011693	0.004609	0.003802	227	209	191	311	322	270	51.1	50.4	40.7	0.025948	0.015011	0.005357	0.028087	0.023819	0.009903
9	0.006081	0.003123	0.002561	1.40449	1.20297	1.25862	0.016648	0.00544	0.003073	291	231	251	396	357	338	48.6	39.3	35.8	0.046519	0.010094	0.005674	0.032723	0.022072	0.010327
12	0.003721	0.005	0.004976	1.22169	1.24516	1.26073	0.022531	0.0056	0.002606	269	245	263	447	414	392	45.9	37.6	47.2	0.062802	0.020178	0.005641	0.038898	0.020291	0.007909
17	0.006032	0.00451	0.005632	1.32168	1.16769	1.15548	0.025643	0.008796	0.004237	221	243	226	331	333	295	69.3	72.7	62.8	0.146083	0.075689	0.012999	0.047178	0.026461	0.017487
22	0.005372	0.008436	0.008224	1.12478	1.10151	1.19789	0.042023	0.007394	0.004292	215	301	216	306	391	288	71.5	97.6	64	0.159038	0.069005	0.018071	0.051451	0.028616	0.012908
27	0.039063	0.014387	0.067793	1.69767	1.03246	1.01297	0.088223	0.005653	0.003504	169	342	236	311	454	322	56.7	116	70.8	0.18207	0.091975	0.021784	0.064898	0.032088	0.015272
32	0.028536	0.044469	0.130955	1.23992	1.0604	1.09917	0.059695	0.003902	0.002606	201	341	163	345	481	324	55	99.6	54.9	0.346509	0.085472	0.020626	0.069638	0.037671	0.011762
38	0.145363	0.14021	0.146716	1.36878	1.21137	1.27316	0.027206	0.002027	0.00243	328	318	242	357	451	369	95	106	74	0.257893	0.087838	0.015997	0.087214	0.041236	0.017685
43	0.232355	0.081725	0.174067	1.66142	1.23693	1.48985	0.0239	0.001671	0.002199	403	328	221	399	481	355	94.9	97.9	60.9	0.337635	0.11472	0.016248	0.093574	0.048196	0.013818
48	0.444428	0.126532	0.210209	2.04597	1.44487	1.57459	0.013059	0.001253	0.00264	771	266	130	542	449	286	130	82	49	0.337343	0.10399	0.015233	0.111912	0.042695	0.022685
53	0.572695	0.139839	0.174999	2.41278	1.44993	1.55798	0.043096	0.001229	0.001974	1436	257	117	749	434	289	177	76.3	45.5	0.332149	0.126554	0.017095	0.105593	0.04497	0.017033
61	0.760991	0.160683	0.223504	2.83184	1.62091	1.71897	0.003618	0.001229	0.001756	1598	290	249	739	440	322	172	90.6	68.8	0.46761	0.085892	0.012667	0.074594	0.052965	0.02151
63	0.766791	0.178382	0.231701	2.90923	1.68001	1.64306	0.002858	0.001229	0.00211	2313	298	237	659	422	303	144	86.3	61.2	0.853803	0.093623	0.016633	0.068933	0.049727	0.021617
68	0.774604	0.216019	0.214286	3.18332	1.75595	1.67834	0.001798	0.001229	0.001735	2656	234	166	713	430	336	133	68.2	48	0.331514	0.085317	0.014161	0.070428	0.050669	0.01669
73	0.782339	0.233164	0.252324	3.39722	1.75133	1.73211	0.001303	0.001229	0.001635	2389	140	88.6	786	357	274	109	47	31.9	0.46292	0.081277	0.011289	0.063019	0.048489	0.019138

## Sheet: 1B
Comparison	Genes upregulated	Genes downregulated
A8 vs N4	532	-405
T4 vs N4	331	-169
A8 vs T4	57	-29

## Sheet: 1D
	N4			A8			T4
Cdkn3	-1.12983	-0.260729	-0.0434549	1.81173	1.62789	1.56103	1.47747	1.3939	2.04572
Cdkn2d	-6.5314	-4.091	-1.73934	2.20967	2.20967	1.67722	1.54411	0.922915	0.390464
Cdkn2c	-3.91559	-3.74079	-2.60457	4.56236	1.1537	1.4159	3.07653	2.02772	1.67811
Gadd45g	-2.23119	-3.90188	-2.50065	3.91266	1.21799	5.42168	0.679057	1.9725	-1.15332
Cables1	-0.94364	-2.20184	-1.45836	2.88813	5.69046	3.17408	-0.82926	0.257358	-1.17241
Clic1	-2.53144	-0.79267	-2.12232	2.63373	2.58258	1.61092	2.37802	1.61092	1.76434
E2f2	-1.69499	-0.15946	-0.24805	2.55725	1.02172	1.81901	1.96666	1.08078	1.87807
Trp53inp1	-3.11213	-2.96189	-2.70434	1.159	0.236093	-0.1717	-0.21463	0.021463	-0.1717
Ccng2	-3.0131	-3.42165	-3.62593	0.102139	2.14492	1.12353	-0.56176	0.408556	-0.20428
Sgk3	-0.43582	-3.41393	-1.23483	-1.30746	-0.36318	-0.21791	-0.79901	0	-0.79901
Gadd45b	3.36592	3.66347	2.10138	0.055789	-0.91122	0.204559	-0.53929	0.092981	-0.31614
Cdk6	1.45618	2.41376	2.24866	-0.55804	0.333501	0.201422	1.12598	0.498601	0.89484
Pim2	1.16702	1.06343	0.200257	-2.35475	-2.18211	-1.62968	-2.00948	-1.1463	-1.31894
Adarb1	2.92035	4.5112	4.28394	-3.38624	-1.85221	-1.56813	0.874969	0.363623	-1.39768
Myc	4.2421	4.06337	4.36127	-4.15869	-2.19255	-0.52431	-1.23927	-0.34556	-0.76263

## Sheet: 1E
	N4							A8							T4
% CD25+	75	64.7	75	81.2	79.3	88.9	52.9	41.8	47.8	75	53.1	46.4	54.8	44.4	54.3	55.6	58.3	54.8	65.9	73.9	58.1
% CCR2+	40	18.2	42.9	52.6	26.3	60.9	45.5	51.5	55.1	41.2	76.5	57.9	72	52.2	58.5	61	63.2	50	58.3	57.1	85.7
% CCR5+	16.7	0	21.4	15.8	10.5	26.1	27.3	19.2	24	26.5	29.4	18.4	24	13	24.2	13.2	31.6	26.9	25	35.7	34.3
%PD1+	33.3	50	50	42.1	47.4	40.9	45.5	15.8	8.92	23.5	29.4	26.3	40	34.8	8.82	12.1	42.1	34.6	29.2	42.9	42.9
