# Supplementary material for: T cell receptor and IL-2 signaling strength control memory CD8+ T cell functional fitness via chromatin remodeling
Source: Nat Commun. 2022 Apr 26;13:2240. doi: 10.1038/s41467-022-29718-2 (PMC9042912; doi:10.1038/s41467-022-29718-2)
Supplement: Supplementary file 10 — Source Data [file 41467_2022_29718_MOESM10_ESM.zip › Source Data/Figure 2 Data.xlsx]

## Sheet: 2B
	% WT among OTI																																% IL2ra mut/mut among OTI
Lm-N4-primed	40.1	61.6	55.9	35	50.1	48.7	48.5	54.3	43.9	48.5	49.6	60	52.9	64.5	54	62.1	48.6	62	56.9	57	47.8	55.7	49.1	51.1									59.4	37.2	43.1	64.4	49.2	51.2	51.5	45.6	56	51.4	50.3	39.9	47	35.5	46	37.7	51.2
Lm-Q4-primed	58.3	58	79	77.5	84.3	85.4	84	74.7	72.2	82.6	67.4	87.2	74.8	82.4	79.8	84.3	81	86.2	81	78.2	89.2	83.4	67.8	57.6	68.5	73.8	78.1	77.2	75.6	79.2	61.5	74.9	38.5	40.7	19.7	21.6	14.8	13.8	15.3	24.3	20.1	16.7	31.3	12.5	24.4	15.8	18	11.6	16.7
Lm-T4-primed	83.8	87.6	85.1	76.8	88.5	87.4	94.3	90.5	89.5	88.2	89	80.3	93.3	80.1	73.8																		16.2	12.3	14.2	23	11.4	7.15	5.57	9.22	10.4	11.7	10.6	19.5	6.59	19.9	25.9
Lm-A8-primed	82	75.0251	76.0281	79.9	80.746	89.0949	90.1672	87.4119	90.5123	78.4017	75.1244	77.5785	66.9967	83.3333	79.7571	81.203	76.3033	71.7514	77.5281	91.3043	92.7007	92.1875	91.8033	83.871									18	24.9749	23.9719	20.1	19.254	10.9051	9.83284	12.5881	9.48767	21.5983	24.8756	22.4215	33.0033	16.6667	20.2429	18.797	23.6967
[truncated: 15 more columns]

## Sheet: 2C
	% WT among OT-I																								% Il2ra mut/mut among OT-1
Lm-N4-primed	40.1	61.6	55.9	35	50.1	48.7	48.5	54.3	43.9	48.5	49.6	60	52.9	54	62.1	48.6	62	56.9	57	47.8	55.7	49.1	51.1		59.4	37.2	43.1	64.4	49.2	51.2	51.5	45.6	56	51.4	50.3	39.9	47	46	37.7	51.2	37.2	42.5	42.8	51.4	44.1	50.7	48.6
Lm-A8-primed	82	75.0251	76.0281	79.9	80.746	89.0949	90.1672	87.4119	90.5123	78.4017	75.1244	77.5785	66.9967	83.3333	79.7571	81.203	76.3033	71.7514	77.5281	91.3043	92.7007	92.1875	91.8033	83.871	18	24.9749	23.9719	20.1	19.254	10.9051	9.83284	12.5881	9.48767	21.5983	24.8756	22.4215	33.0033	16.6667	20.2429	18.797	23.6967	28.2486	22.4719	8.69565	7.29927	7.8125	8.19672	16.129
Lm-A8-primed + IL2/anti-IL2 Complex	55.3	55.5	45.8	40.2	49	78.6	24.5	54.1	77.8	90.3															44.3	44.5	54	59.5	51	20.1	72.1	44.9	21.3	8.24
Lm-T4-primed	80.4	79	75.9	81.6	77	78.8																			19.5	20.9	23.9	18.4	22.9	21.2
Lm-T4-primed + IL2/anti-IL2 Complex (primary up to day 2)	56.2	65	55.1																						43.5	35	44.8
Lm-T4-primed + IL2/anti-IL2 Complex (recall)	46	53.5	46.7	54.2	68.6																				53.8	46.3	53.2	45.7	31.2

## Sheet: 2D
	Fold expansion upon recall of Kb/OVA256-264 Tetramer+
WT	20.5	19.96	17.2	14.9	19.7	19.4	10.7	22.8	8.64	18.8	18
Il2ra mut/mut	9.19	7.5	13	22.55	16.1	15.8	16.9
Il2ra -/-	32	34	12.3	31	10.5	26.6	23.7

## Sheet: 2E
	% WT among OTI																								% IL2ra mut/mut among OTI
Retransfer into WT Mice	40.1	61.6	55.9	35	50.1	48.7	48.5	54.3	43.9	48.5	49.6	60	52.9	64.5	54	62.1	48.6	62	56.9	57	47.8	55.7	49.1	51.1	59.4	37.2	43.1	64.4	49.2	51.2	51.5	45.6	56	51.4	50.3	39.9	47	35.5	46	37.7	51.2	37.2	42.5	42.8	51.4	44.1	50.7	48.6
Retransfer into IL15-/- Mice	55.5	61.4	60.8	69.6	72	71.5	68.6	81.5	70.5	86.2	76.8	60.7	83.2	75	76.4	70.4	71.1								44.4	38.5	39.1	30.3	27.9	28.3	31.4	18.3	28.5	13	22.8	39.1	16.7	24.8	23.5	29.6	28.9
