# Supplementary material for: T cell receptor and IL-2 signaling strength control memory CD8+ T cell functional fitness via chromatin remodeling
Source: Nat Commun. 2022 Apr 26;13:2240. doi: 10.1038/s41467-022-29718-2 (PMC9042912; doi:10.1038/s41467-022-29718-2)
Supplement: Supplementary file 10 — Source Data [file 41467_2022_29718_MOESM10_ESM.zip › Source Data/Figure 3 Data.xlsx]

## Sheet: 3C
Fold Expansion Upon Recall
GP33-41 Tet+			GP276-284 Tet+		gB498-505 Tet+			Kd/LLO91-99 Tet+		Kd/p60217-226 Tet+
WT	Il2ra mut/mut	Il2ra -/-	WT	Il2ra -/-	WT	Il2ra mut/mut	Il2ra -/-	WT	Il2ra mut/mut	WT	Il2ra mut/mut
4.56496	7	0.715	13.38	3.4	2.38	9	14.6	17.8335	13.6175	5.72671	6.84956
2.77019	2.9	1.8325	14.5	2.2	5.51	1.73	13.97	7.36078	11.7647	6.48649	7.19745
3.2579	5.2	0.9525	7.53	0.724	4.42	4.48	5.56	25.0716	12.6	15.1641	10.7579
8.17402	4.05	1.8575			8.84		9.46	13.5065	27.957	9.21951	10.766
10.0168	4.05	3.25			5.96			45.9203	23.0889	5.27251	13.0233
2.41904	3.9	0.62			6.61			6.7037	7.33181	4.76042	2.73096
3.16036	3.56	2.31			5			14.4737	7.10784	4.31667	6.93211
9.92158	7.65	1.71			7.09			8.4689	6.66667	3.01802	6.0199
3.94	5.02	1.8			3
11.65		2.1
6.37		3.93
4.98		3.94
12.1
13.47

## Sheet: 3D
Fold Expansion Upon Recall
HSV2 Kb/gB498-505 Tet+		VSV Kd/LLO91-99 Tet+		VSV Kd/p60 217-226
WT	Il2ra mut/mut	WT	Il2ra mut/mut	WT	Il2ra mut/mut
1.9	2.86	18.3	15.14	23.83	19.44
2.14	3.74	6.14	7.5	9.03	7.61
1.58	3.77	15.53	16.5	22.7	16.59
2.03	3.19	15.5	9.77	2.15	14.21
2.16		12.2	21.8	21.1	25.17
2.19		12.2	11.65	20.08	9.659
		6.7	8.42	11.55	10.7
		11.8	13.45	10.21	9.81
		11.1	17.44	30.27	15.14
		2.2831	2.26154	2.7162	5.40816
		2.47283	1.99329	10.1556	6.49606
		2.64118	3.37522	5.13044	8.7756

## Sheet: 3E
Re-transfer into WT mice
% WT among P14+	% Il2ra mut/mut among P14+
59.5	39.8
61.2	38.5
61.4	38
62.8	36.9
56.4	42.9
71.7	28
66.6	33.1
56.9	42.6
52.9	46.3
60.1	39.3
61.7	38
53.1	46.5
69.7	29.8
65.4	34.1
71	28.5

## Sheet: 3F
	Kb Expression (MFI)
[Peptide] (M)	N4		A8		T4		gB 496-505
1e-10	337	380	349	400	179	387	415	435
1.5e-09	413	474	385	420	234	460	742	642
4.6e-09	479	658	433	456	273	628	1073	974
1.4e-08	599	846	299	530	812	968	1651	1519
4.1e-08	1256	1243	828	763	1342	1541	2237	2146
1.2e-07	2143	1969	1310	995	1946	2104	2774	2768
3.7e-07	2922	2568	2202	1902	2579	2684	3200	3221
1.1e-06	3279	3034	2935	2589	2908	2899	3397	3381
3.3e-06	3479	3270	3261	2960	3313	3051	3448	3500
1e-05	3507	3373	3283	3022	3271	3039	3469	3527
3e-05	3507	3429	3288	3056	3353	3036	3405	3241
	Db Expression (MFI)
[Peptide] (M)	GP33-41				GP33-41 M41				GP276
1.69351e-10	181	148	176	194	186	210	182	205	179	211	241
5.08053e-10	187	154	187	235	209	178	186	203	191	227	240
1.52416e-09	180	166	169	251	225	216	184	200	183	228	272
4.57247e-09	195	143	166	237	289	206	204	234	191	198	233
1.37174e-08	207	150	198	224	328	246	221	249	206	209	267
4.11523e-08	187	165	185	235	397	283	226	276	230	236	264
1.23457e-07	213	183	198	235	490	358	237	298	224	255	283
3.7037e-07	256	168	190	222	524	403	266	304	247	261	280
1.11111e-06	347	231	207	252	540	412	295	323	257	267	290
3.33333e-06	399	273	225	275	570	407	286	332	264	269	256
1e-05	476	311	248	289	601	449	295	340	242	256	272
3e-05	497	344	242	317	585	492	363	300	287	231	260
