# Supplementary material for: T cell receptor and IL-2 signaling strength control memory CD8+ T cell functional fitness via chromatin remodeling
Source: Nat Commun. 2022 Apr 26;13:2240. doi: 10.1038/s41467-022-29718-2 (PMC9042912; doi:10.1038/s41467-022-29718-2)
Supplement: Supplementary file 10 — Source Data [file 41467_2022_29718_MOESM10_ESM.zip › Source Data/Figure 4 Data.xlsx]

## Sheet: 4B
Primary		Primary + αKb/Ova Ab		Memory		Memory + αKb/Ova Ab
% WT among OT-I	% Il2ra mut/mut among OT-I	% WT among OT-I	% Il2ra mut/mut among OT-I	% WT among OT-I	% Il2ra mut/mut among OT-I	% WT among OT-I	% Il2ra mut/mut among OT-I
85.9	14	76.8	23.1	40.1	59.4	56	43.8
84.7	15.2	89.6	10	61.6	37.2	66.4	33.2
85.7	14.1	92	7.77	55.9	43.1	62.7	37.2
72.7	27.2	89.8	10	35	64.4	54.8	45
87.4	12.5	89.8	9.99	50.1	49.2	64.8	34.9
83.8	15.8	92.8	6.77	48.7	51.2	59.8	40.1
84.7	15.1	91.2	8.46	48.5	51.5	53.8	46
84.1	15.6	90.4	9.5	54.3	45.6	77.8	22.1
89.4	10.3	79.7	20.3	43.9	56	63.2	36.5
78.6	20.4	91.6	8.23	48.5	51.4	62.1	37.7
		89.8	9.64	49.6	50.3	39.1	60.6
		86.6	12.9	60	39.9	54.7	44.9
		92.4	7.2	52.9	47	42.9	56.4
		92.4	7.15	64.5	35.5	38.7	60.6
		90.3	9.11	54	46	40	59.4
		81.4	13.8	62.1	37.7	48.8	50.6
		88.1	14.7	48.6	51.2	50.9	44.1
		87.6	16.4	62	37.2	50.8	44.6
			9.99	56.9	42.5	31	62.2
			11.3	57	42.8	41.3	55.9
				47.8	51.4
				55.7	44.1
				49.1	50.7
				51.1	48.6

## Sheet: 4C
Primary		Primary + DT		Memory		Memory + DT
% WT among OT-I	% Il2ra mut/mut among OT-I	% WT among OT-I	% Il2ra mut/mut among OT-I	% WT among OT-I	% Il2ra mut/mut among OT-I	% WT among OT-I	% Il2ra mut/mut among OT-I
72.6	26.8	69.3	29.6	40.1	59.4	54.4	45.5
81.5	18.1	77.2	21.1	61.6	37.2	47.8	51.9
74.1	24.7	73.4	24.2	55.9	43.1	74.3	25.1
66.8	31	64.6	24.8	50.1	49.2	73.6	25.9
74.9	22	95.2	33.3	48.7	51.2	49.5	50.3
80.3	17.4	95.3	4.23	48.5	51.5	43.4	56.4
70	27.5	91.8	4.26	54.3	45.6	70.1	29.3
68.2	28.2	86.3	7.74	43.9	56
86.5	13	90.5	13.1	48.5	51.4
87.7	11.9	87.8	8.93	49.6	50.3
90.2	9.29	89	11.4	52.9	47
90.7	8.98			64.5	35.5
88.6	11.2			54	46
89.2	10.6			62.1	37.7
92.2	7.5			48.6	51.2
89.2	10.5			56.9	42.5
				57	42.8
				47.8	51.4
				55.7	44.1
				49.1	50.7
				51.1	48.6
