# Supplementary material for: T cell receptor and IL-2 signaling strength control memory CD8+ T cell functional fitness via chromatin remodeling
Source: Nat Commun. 2022 Apr 26;13:2240. doi: 10.1038/s41467-022-29718-2 (PMC9042912; doi:10.1038/s41467-022-29718-2)
Supplement: Supplementary file 10 — Source Data [file 41467_2022_29718_MOESM10_ESM.zip › Source Data/Figure 8 Data.xlsx]

## Sheet: 8A
Lm-N4
KLRGI Low CD127+		KLRG1 Hi CD127-
% WT among OT-I	% Il2ra mut/mut among OT-I	% WT among OT-I	% Il2ra mut/mut among OT-I
32.4	47.6	35.2	22.1
44	57.6	27.4	13.9
Lm-T4
KLRGI Low CD127+		KLRG1 Hi Cd127-
% WT among OT-I	% Il2ra mut/mut among OT-I	% WT among OT-I	% Il2ra mut/mut among OT-I
21	43.9	40.3	19.9
23	47.1	38.9	21.6
20	39.6	38.2	23.9
Lm-N4
Tem		Tcm
% WT among OT-I	% Il2ra mut/mut among OT-I	% WT among OT-I	% Il2ra mut/mut among OT-I
44.5	32.4	32.6	50.4
32	19.9	44.9	59.3
Lm-T4
Tem		Tcm
% WT among OT-I	% Il2ra mut/mut among OT-I	% WT among OT-I	% Il2ra mut/mut among OT-I
47	25.6	33.2	46.5
35.7	30	43.5	50.4
50	31.3	35.3	45.7
