# Supplementary material for: T cell receptor and IL-2 signaling strength control memory CD8+ T cell functional fitness via chromatin remodeling
Source: Nat Commun. 2022 Apr 26;13:2240. doi: 10.1038/s41467-022-29718-2 (PMC9042912; doi:10.1038/s41467-022-29718-2)
Supplement: Supplementary file 10 — Source Data [file 41467_2022_29718_MOESM10_ESM.zip › Source Data/Figure 9 Data.xlsx]

## Sheet: 9C
G0 (%)
Lm -N4 WT OTI	Lm-N4 Il2ra mut/mut OT-I	Lm -T4 WT OTI	Lm-T4 Il2ra mut/mut OT-I	Uninfected Endogenous
2.79	2.62	5.3	7.59	64.9
1.89	3.44	6	21.7	64.2
2.85	4.55	3.56	19	72.7
3.11	4.4	7.3	7.02
4.2	4.24	3.78	8.47
4	4.55	19.4	14.3
3.71	8.33	15.1	37.5
G1 (%)
Lm -N4 WT OTI	Lm-N4 Il2ra mut/mut OT-I	Lm -T4 WT OTI	Lm-T4 Il2ra mut/mut OT-I	Uninfected Endogenous
94.5	95.2	88	89	35.3
93.3	92.7	91.6	72.3	34
93.7	91.1	92.6	72.4	26.4
92.2	93.4	83.9	87.7
89	89.8	87.2	86.2
95.1	92.2	72.4	77.8
95.9	90.5	73.3	66.7
S/G2/M (%)
Lm -N4 WT OTI	Lm-N4 Il2ra mut/mut OT-I	Lm -T4 WT OTI	Lm-T4 Il2ra mut/mut OT-I	Uninfected Endogenous
2.58	2.13	5.89	1.38	1.04
4.85	3.87	2.4	3.61	0.81
3.36	3.83	3.82	6.9	0.47
4.61	2.2	8.03	5.26
6.6	4.7	8.94	3.45
0.28	0.49	0	0
0.44	1.19	6.67	0

## Sheet: 9D
	Lm-N4 WT OT-I (Cell Count)
Day 4	1464.73	5270.55	1582.63	1138.95	3071.6	1614.78	15320.6	13835.9	2699.42	26022.3	14345	10076.4	5980.89	8219.55
Day 6	1052762	899643	1201761	759381	1821382	592333	805350	1227139	608831	987069	375012	814690	775935	879590
Day 9	1672868	827949	715060	685125	678692	689198	616172	268989	1201973	965701	1194321	2076792	749194	839500
Day 12	258342	236880	123958	210958	566197	418374	336796	436767
	Lm-N4 Il2ra mut/mut OT-I (Cell Count)
Day 4	5950.46	10524.6	5520.27	3241.28	8411.47	6211.3	36405.8	41507.7	5813.45	50273.9	22032.5	22447.3	16957.6	16769.9
Day 6	621386	933240	1003326	604718	2049055	361391	1489664	525151	236624	322308	188079	286609	269983	289650
Day 9	988756	700572	548170	567350	641504	390726	503732	109955	214790	283440	346539	607644	257126	247040
Day 12	283466	180700	132047	161985	177543	174124	174028	284440
	Lm-T4 WT OT-I (Cell Count)
Day 4	21849.8	12247	6212.87	11388.5	7619.74	4163.87	3653.91	2753.34	6521.54	9465.59	8649.88	2085.15	2416.41	6762.13
Day 6	745256	637236	450342	687272	1418895	1165694	1234686	304266	466715	438407	643337	737606	466560	330882
Day 9	582259	720596	1186299	569209	956995	727881	938555	533422	455239	662048	1307255	700299	558866
Day 12	282541	228264	456144	260756	171887	337312	147107	112660
	Lm-T4 Il2ra mut/mut OT-I (Cell Count)
Day 4	17596.6	8914.79	8162.57	19179	15771.7	4695.82	6040.75	2444.5	6113.12	13176.7	4054.63	1522.19	5040.59	5940.92
Day 6	229385	477927	264094	177389	945930	404424	515347	50351.4	94035.3	106699	130385	201165	84626.7	37200.8
Day 9	211149	231551	225894	287637	375292	154077	258704	61984.3	58324.3	50800	42802.7	71506.6	58612.8
Day 12	99426.8	117960	135000	101020	18122.5	14395.8	12017.2	18056.9

## Sheet: 9E
Fluo3AM+ (%)
Lm-N4 WT OT-I	Lm-N4 Il2ra mut/mut OT-I	Lm-T4 WT OT-I	Lm-T4 Il2ra mut/mut OT-I
23.7	28.1	28.1	27.3
22.7	24.2	15.1	23.5
29.6	27.1	27.6	20.5
30.2	31.5	19.3	23
25.8	25.3	19.1	15.4
29.6	29.4	19.3	21.4
25.9	25.4	23	19.3
