# Supplementary material for: T cell receptor and IL-2 signaling strength control memory CD8+ T cell functional fitness via chromatin remodeling
Source: Nat Commun. 2022 Apr 26;13:2240. doi: 10.1038/s41467-022-29718-2 (PMC9042912; doi:10.1038/s41467-022-29718-2)
Supplement: Supplementary file 10 — Source Data [file 41467_2022_29718_MOESM10_ESM.zip › Source Data/Supplementary Figure 1 Data.xlsx]

## Sheet: S1B
	H2-Kb MFI
[Peptide] M	N4		A8		T4
1e-10	337	380	349	400	387	179
1.5e-09	413	474	385	420	460	234
4.6e-09	479	658	433	456	628	273
1.4e-08	599	846	299	530	968	812
4.1e-08	1256	1243	828	763	1541	1342
1.2e-07	2143	1969	1310	995	2104	1946
3.7e-07	2922	2568	2202	1902	2684	2579
1.1e-06	3279	3034	2935	2589	2899	2908
3.3e-06	3479	3270	3261	2960	3051	3313
1e-05	3507	3373	3283	3022	3039	3271
3e-05	3507	3429	3288	3056	3036	3353

## Sheet: S1C
	Proliferation Index															Fraction Diluted															IL-2 nM															IFNγ nM
	[N4] M					[A8] M					[T4] M					[N4] M					[A8] M					[T4] M					[N4] M					[A8] M					[T4] M					[N4] M
Time (hours)	1e-06	1e-08	1e-09	1e-10	1e-11	1e-06	1e-08	1e-09	1e-10	1e-11	1e-06	1e-08	1e-09	1e-10	1e-11	1e-06	1e-08	1e-09	1e-10	1e-11	1e-06	1e-08	1e-09	1e-10	1e-11	1e-06	1e-08	1e-09	1e-10	1e-11	1e-06	1e-08	1e-09	1e-10	1e-11	1e-06	1e-08	1e-09	1e-10	1e-11	1e-06	1e-08	1e-09	1e-10	1e-11	1e-06	1e-08	1e-09	1e-10
3	2.30909	2.17391	1.61224	1.42384	2.02655	1.75728	1.784	1.55714	1.66355	1.85088	1.84722	1.84615	2.07895	1.32363	1.54305	0.010638	0.005543	0.004888	0.00379	0.006294	0.003495	0.003144	0.003105	0.005889	0.005225	0.006137	0.004917	0.003307	0.005124	0.002823	0.003657	0.002668	0.002874	0.001261	0.001229	0.003343	0.002472	0.002286	0.001805	0.001229	0.001229	0.001229	0.001867	0.001229	0.001229	0.009302	0.00571	0.007874	0.005569
6	1.44444	1.30546	1.30189	1.65993	1.4586	1.35942	1.55556	1.48781	1.3452	1.44126	1.67257	1.78814	1.65339	1.47917	1.37017	0.002902	0.004211	0.00297	0.0068	0.003467	0.004494	0.003138	0.004431	0.003921	0.003581	0.005661	0.004977	0.005993	0.004143	0.003591	0.015187	0.015695	0.011693	0.007442	0.001336	0.012732	0.009772	0.007282	0.003802	0.001229	0.00475	0.003189	0.003163	0.004609	0.001229	0.03983	0.023228	0.025948	0.015607
9	1.61364	1.10474	1.48619	1.40449	1.53125	1.36311	1.69159	1.4	1.41985	1.25862	1.36613	1.29692	1.33108	1.33566	1.20297	0.003832	0.003888	0.003717	0.006081	0.006376	0.004018	0.004925	0.00428	0.004149	0.002561	0.006342	0.003691	0.003598	0.005201	0.003123	0.023249	0.016357	0.016648	0.017291	0.002255	0.010448	0.009589	0.006813	0.003073	0.001229	0.00706	0.004512	0.003926	0.00544	0.001229	0.024326	0.043358	0.046519	0.034378
12	1.47863	1.19692	1.32177	1.22169	1.41231	1.33418	1.33726	1.16275	1.26848	1.26073	1.26667	1.27105	1.24104	1.76471	1.24516	0.003791	0.003614	0.00472	0.003721	0.004891	0.004449	0.003419	0.003437	0.005004	0.004976	0.00537	0.003948	0.005493	0.007627	0.005	0.024261	0.024	0.022531	0.015236	0.001987	0.009134	0.00818	0.006126	0.002606	0.001229	0.00749	0.005161	0.004815	0.0056	0.001229	0.045104	0.032466	0.062802	0.023141
17	1.20619	1.22667	1.2681	1.32168	1.31177	1.22222	1.29668	1.69198	1.43809	1.15548	1.26596	1.36269	1.25397	1.528	1.16769	0.009095	0.005265	0.009249	0.006032	0.006605	0.005332	0.006776	0.007714	0.005002	0.005632	0.005026	0.004842	0.005743	0.009814	0.00451	0.017287	0.012669	0.025643	0.032687	0.001749	0.012051	0.011937	0.007226	0.004237	0.001245	0.009091	0.007668	0.006408	0.008796	0.001229	0.081289	0.114224	0.146083	0.127759
22	1.37563	1.14533	1.16743	1.12478	1.27068	1.23393	1.18762	1.19386	1.17059	1.19789	1.21929	1.15673	1.33037	1.1441	1.10151	0.008645	0.006024	0.006417	0.005372	0.008099	0.006271	0.005058	0.004861	0.004888	0.008224	0.006874	0.007256	0.007075	0.006356	0.008436	0.036588	0.023073	0.042023	0.035893	0.00204	0.011265	0.00994	0.007203	0.004292	0.001229	0.012374	0.01111	0.00624	0.007394	0.001229	0.272751	0.200448	0.159038	0.108168
27	1.14867	1.13672	1.13121	1.69767	1.13793	1.0245	1.01726	1.02498	1.01939	1.01297	1.84024	1.20063	1.14327	1.03278	1.03246	0.0126	0.0108	0.014342	0.039063	0.014294	0.190905	0.04997	0.173759	0.138574	0.067793	0.041152	0.016922	0.015592	0.11023	0.014387	0.059446	0.032612	0.088223	0.025815	0.00147	0.007241	0.007716	0.005991	0.003504	0.001229	0.011593	0.006802	0.004387	0.005653	0.001229	0.438685	0.261864	0.18207	0.150096
32	1.34528	1.30445	1.23349	1.23992	1.10713	1.21506	1.21436	1.17033	1.15764	1.09917	1.27744	1.08525	1.08859	1.16229	1.0604	0.036078	0.034079	0.025683	0.028536	0.129291	0.307015	0.302599	0.243185	0.279315	0.130955	0.047998	0.078314	0.1747	0.199057	0.044469	0.028729	0.030259	0.059695	0.021206	0.00211	0.006102	0.005198	0.004539	0.002606	0.001311	0.008581	0.005951	0.004117	0.003902	0.001229	0.063907	0.44691	0.346509	0.255658
38	1.62716	1.45254	1.28035	1.36878	1.38327	1.56696	1.52441	1.47626	1.4874	1.27316	1.43607	1.46063	1.49255	1.49535	1.21137	0.07388	0.090731	0.05841	0.145363	0.24732	0.402889	0.374865	0.367208	0.327518	0.146716	0.227693	0.320652	0.340072	0.269029	0.14021	0.096171	0.076379	0.027206	0.021148	0.001531	0.00529	0.004177	0.00372	0.00243	0.001229	0.006276	0.004048	0.003137	0.002027	0.001229	0.378482	0.455299	0.257893	0.207121
43	1.76424	1.67024	1.60111	1.66142	1.6775	1.90909	1.83679	1.77013	1.77973	1.48985	1.83374	1.8476	1.87861	1.94463	1.23693	0.102851	0.196697	0.158688	0.232355	0.335378	0.557604	0.512989	0.456312	0.412834	0.174067	0.420823	0.500425	0.514249	0.419767	0.081725	0.151497	0.074295	0.0239	0.016545	0.001229	0.004653	0.003671	0.003419	0.002199	0.001229	0.004127	0.002891	0.002224	0.001671	0.001229	0.639436	0.729273	0.337635	0.332023
48	2.15766	2.09176	2.00416	2.04597	1.93291	2.14911	2.11758	1.93543	1.99911	1.57459	2.22324	2.23057	2.31771	2.37825	1.44487	0.257706	0.332294	0.294873	0.444428	0.432825	0.594995	0.577678	0.453342	0.454656	0.210209	0.619715	0.615583	0.672668	0.576816	0.126532	0.157295	0.052214	0.013059	0.010892	0.001327	0.003892	0.003821	0.003094	0.00264	0.001229	0.002736	0.002033	0.001415	0.001253	0.001229	1.42914	0.724583	0.337343	0.327405
53	2.36251	2.46536	2.33514	2.41278	2.11185	2.40992	2.26302	2.11482	2.12797	1.55798	2.62069	2.66103	2.62196	2.75326	1.44993	0.401006	0.452418	0.462618	0.572695	0.416596	0.626959	0.570254	0.513287	0.439315	0.174999	0.656059	0.675154	0.691385	0.651986	0.139839	0.119211	0.047771	0.043096	0.005911	0.001352	0.003363	0.003424	0.003399	0.001974	0.001229	0.001229	0.001229	0.001286	0.001229	0.001229	0.628188	0.864819	0.332149	0.62947
61	2.9443	2.79083	2.8249	2.83184	2.24722	2.73429	2.504	2.35509	2.30024	1.71897	3.21662	3.09614	3.04057	3.16539	1.62091	0.65238	0.680071	0.723605	0.760991	0.421836	0.662367	0.632183	0.563749	0.459395	0.223504	0.755812	0.735105	0.729025	0.707812	0.160683	0.08817	0.03835	0.003618	0.003578	0.001642	0.002923	0.0031	0.002945	0.001756	0.001439	0.001278	0.001229	0.001376	0.001229	0.001229	0.225766	1.11184	0.46761	0.272204
63	2.80184	2.95872	2.95189	2.90923	2.22636	2.80592	2.54113	2.36445	2.31847	1.64306	3.17145	3.09243	3.05071	3.13177	1.68001	0.629922	0.687733	0.710438	0.766791	0.450214	0.65599	0.59258	0.541713	0.488059	0.231701	0.760572	0.730407	0.72428	0.711272	0.178382	0.08517	0.023719	0.002858	0.003338	0.001853	0.003163	0.002741	0.002691	0.00211	0.001229	0.001229	0.001336	0.001229	0.001229	0.001229	2.05175	0.953515	0.853803	0.792658
69	2.6645	2.96315	3.27506	3.18332	2.29341	2.91079	2.78683	2.43761	2.34223	1.67834	3.54327	3.41269	3.37049	3.34044	1.75595	0.402543	0.664105	0.736778	0.774604	0.383132	0.668049	0.601565	0.530989	0.486784	0.214286	0.779018	0.748903	0.743639	0.63756	0.216019	0.054623	0.023261	0.001798	0.001455	0.001286	0.002858	0.003036	0.002896	0.001735	0.001229	0.001229	0.001229	0.001229	0.001229	0.001229	1.78744	0.770212	0.331514	0.447996
73	2.90052	3.07835	3.26527	3.39722	2.38623	3.06527	2.74938	2.37832	2.36001	1.73211	3.56026	3.3749	3.38087	3.38713	1.75133	0.554897	0.667986	0.743301	0.782339	0.401439	0.641741	0.566237	0.504313	0.455967	0.252324	0.754005	0.738054	0.705603	0.62534	0.233164	0.035709	0.04159	0.001303	0.001735	0.001568	0.002436	0.002316	0.002328	0.001635	0.001455	0.001229	0.001229	0.001229	0.001229	0.001229	1.57776	0.622777	0.46292	0.433136
[truncated: 71 more columns]

## Sheet: S1E
		N4 (z-score)			A8 (z-score)			T4 (z-score)
Effector Functions	Gzma	-2.79023	-3.95963	-2.35511	2.34967	1.96894	2.37687	2.45845	2.1865	2.92077
	Gzmk	-1.9381	-0.8728	-0.1626	1.89325	2.21097	2.36048	1.83718	0.99615	1.68766
	Ctsw	-4.61142	-4.02427	-4.1146	2.4796	2.02794	1.21496	0.898798	0.311643	1.16979
	Slamf7	-0.96488	-1.54769	-0.73823	2.20822	2.37011	2.49962	1.23686	1.04259	1.85205
	Klrc1	-0.22402	-2.57916	-1.71752	2.33216	1.12587	1.9875	2.15983	1.49924	2.82042
	Klrd1	-2.45895	-4.46745	-3.76545	1.67505	0.05655	0.563549	0.23205	0.29055	1.14855
	Klrc2	-0.51774	-3.4853	-3.04333	3.27063	0.429349	2.35511	2.10255	1.53429	3.23906
	Klrc3	-0.78541	-3.90732	-2.72428	3.71672	-0.0953	2.13933	2.20506	1.25205	3.58527
	Gzmm	-3.92767	-3.43119	-3.54152	3.57462	2.58167	-0.23169	2.08519	0.154459	4.73306
	Pglyrp1	-4.51441	-4.33994	-4.51441	1.94098	2.85695	0.283514	1.15586	2.46439	2.55162
Cell adhesion/migration	Sell	-3.55181	-3.6314	-3.83038	1.44261	0.766077	0.686484	0.5273	0.169134	0.666586
	Alcam	1.84853	2.4929	2.59358	0.076519	-0.2658	0.600068	0.942389	0.197338	0.016109
	Arhgap4	-3.8371	-2.14573	-3.73761	0.905384	0.739563	0.009949	-0.12271	-0.15587	0.971712
	Arap2	-5.59479	-2.99122	-4.14836	3.89379	2.91022	1.86879	0.075214	1.40593	1.52164
	Itgax	-2.60259	-3.23012	-1.90901	1.22863	-0.02642	1.95524	2.41763	3.77177	3.8048
	Spire1	2.5893	4.25683	3.46939	-3.15441	-0.65312	-0.93104	0.504891	0.736493	-0.42151
Transcription Factors	Irf4	1.56522	1.75088	1.77944	0.337036	0.108537	0.079975	1.1225	1.16535	0.908285
	Myc	4.2421	4.06337	4.36127	-4.15869	-2.19255	-0.52431	-1.23927	-0.34556	-0.76263
	Taf4b	3.76561	2.23147	4.95108	-3.69588	-4.18401	-0.97627	0.418401	-0.34867	-3.48668
	Batf3	2.25417	1.49918	2.70716	-1.69332	-0.31278	-0.14021	1.95217	1.15405	0.744199
	Mxd1	-2.94704	-4.68869	-4.36786	2.14039	0.765407	2.00289	-0.01375	0.627908	1.0404
	Klf2	-4.06748	-2.29901	-3.90064	1.2713	-0.3637	0.33701	1.30466	-0.09677	0.837521
	Irf7	-2.3365	-2.78215	-3.00498	0.146429	0.305591	0.974072	-1.22237	0.050932	-0.20373
Cell Surface Receptor Ligands	Ifngr1	-4.75033	-3.54719	-4.29397	4.12802	2.34405	1.76322	0.477107	0.020744	0.684545
	Il18r1	-2.54005	-3.13288	-3.4977	4.66512	2.61301	2.97783	1.56416	0.332897	1.42735
	Il7r	-2.37344	-1.6911	-1.98617	0.116182	0.429691	-0.28953	-0.97188	-0.97188	-0.89811
	Tnfrsf4	5.72646	2.74468	3.96613	-0.81191	-0.91968	0.517321	-3.03926	-2.35669	-2.46446
	Pdcd1	3.0297	4.11796	4.07443	-2.32451	-2.5857	-0.40918	0.809662	0.37436	-1.41038
	Il1rl1	1.24127	-0.95437	-0.07612	2.44156	2.85141	3.46619	-1.07148	0.50939	-0.6909
	ccr5	-1.80307	-1.82724	-2.55233	2.8617	2.42665	2.76502	1.45985	1.38735	2.11244
	ccr2	-2.09383	-1.50755	-0.89337	1.92632	0.809612	1.92632	3.26637	0.893365	3.01511
	S1pr1	-3.37618	-3.34466	-2.8718	1.35237	-0.09772	0.53275	-0.47601	-0.19229	1.0056
	Cd40lg	3.88619	4.49514	3.44332	-1.76041	-3.86405	-2.59079	2.33614	-1.81577	-1.42826
	Il10ra	-5.3735	-2.53748	-4.62718	0.796074	1.39313	2.38822	3.08479	1.49264	3.63209
Signal Transduction	Ms4a6b	-2.20675	-4.71222	-3.36312	2.03329	0.250548	0.828734	-0.18309	-0.08673	0.636005
	Rras2	-3.74978	-5.526	-3.02614	3.15771	2.49986	2.69721	-0.26314	-1.2e-14	0.723642
	Rasa3	-5.22962	-3.55943	-3.80585	1.83447	1.47853	1.06783	0.876166	0.711885	1.64281
	Txk	-3.13673	-3.2157	-3.57102	1.44302	0.949509	0.337559	-0.59024	-0.01777	0.495482
	Gimap7	-1.38482	-6.0009	-2.84846	4.35712	1.37356	2.94978	1.14839	1.88021	1.31727
	Map3k8	-1.15143	-5.10726	-3.19999	5.55936	1.46225	3.864	-0.30375	0.897126	-0.16247
	Stat2	-2.19246	-2.6159	-5.8152	0.395208	1.19503	0.724547	0.95979	0.018819	0.95979
	Gem	-0.9607	-2.66774	-2.23106	2.53276	2.29457	2.65186	2.09608	1.97699	1.26241
	Rap1gap2	-5.5606	-3.37475	-3.10818	2.48974	2.06324	1.84998	1.79667	1.42347	4.03584
Type-I Interferon Response	Gvin1	-3.46974	-4.31308	-4.1926	4.18055	0.385527	2.01197	-1.12044	1.34934	1.22887
	Pyhin1	-4.12705	-3.4305	-4.38825	1.90245	1.0753	1.09706	0.00870685	1.00999	1.03176
	Ifit2	-1.96596	-5.36621	-4.43887	3.1035	2.17616	1.187	-1.34773	1.187	1.37246
	Zbp1	-4.22561	-3.71711	-3.86966	2.58825	1.21531	2.28315	-0.157634	0.605112	-0.157634
	Ddx58	-3.11721	-3.34369	-3.71429	1.98892	0.527084	0.691797	-0.42002	0.0123535	0.280013
	Nod1	-3.27596	-4.65836	-3.21167	1.93214	0.614042	0.839084	0.324703	-0.12538	1.16057
	Oas1a	-1.4002	-4.69068	-3.95558	4.65568	0.630092	1.3652	-2.24033	0.805117	0.280041
	Oas3	-6.2179	-2.75741	-3.69119	2.68051	2.73544	2.95515	0.977727	0.812941	0.263657
	Dhx58	-4.0527	-3.22651	-3.44393	2.46989	1.20885	2.29595	-1.83502	0.382659	0.295691
	Ifi27l2a	-3.55255	-3.68487	-3.51948	1.40911	1.21065	1.04526	-0.972487	1.37604	0.0529244
	Isg15	-1.44144	-3.75262	-5.02985	2.14696	3.72829	4.27567	-2.29293	1.47794	-0.95488
	Ifit1	-1.40622	-2.86496	-2.83578	1.07363	0.548485	0.140039	-1.02695	-0.00583494	-1.75632

## Sheet: S1F
	N4							A8							T4
% CD127+	0	5.56	18.2	7.14	5.41	15.4	20	8.48	7.12	9.68	14.7	17	5.26	18.2	10.3	17.1	7.69	20	20	21.4	28.6
% KLRD1+	52.5	41.2	34.4	37.5	51.7	57.1	52.9	18.7	19.3	31.2	37.5	30.4	74.2	27.8	26.7	18.4	50	32.3	45.5	58.7	55.8
% CD11c+	30	41.2	28.1	43.8	48.3	77.8	58.8	46.9	50	43.8	37.5	46.4	43.5	33.3	50	51.5	50	41.9	45.5	41.3	46.5
