# Supplementary material for: T cell receptor and IL-2 signaling strength control memory CD8+ T cell functional fitness via chromatin remodeling
Source: Nat Commun. 2022 Apr 26;13:2240. doi: 10.1038/s41467-022-29718-2 (PMC9042912; doi:10.1038/s41467-022-29718-2)
Supplement: Supplementary file 10 — Source Data [file 41467_2022_29718_MOESM10_ESM.zip › Source Data/Supplementary Figure 2 Data.xlsx]

## Sheet: S2A
	% WT among OTI																																										% IL2ra mut/mut among OTI
Lm-N4-Primed	64.6	76.7	66.9	59.2	73.4	78.4	67.1	89.4	70.7	62.9	77.5	63.1	67.8	80.1	80.4	66.6	62.4	74.5	82.2	77.5	85.6	82.3	83.6	80	82.1	83.9	80.7	83.5	84.5	73.9	74.9	63.3	70.7	71	71.5	85.2	80.5	90.7	88.6	89.2	92.2	89.2	35.3	23.3	33.1	40.8	26.6	21.5	32.9
Lm-Q4-Primed	76.9	61.5	64.6	76.1	80.4	77.7	80.9	78.8	65.3	73.1	57.7	75.8	86.2	71.6	60.8																												23.1	38.5	35.4	23.9	19.3	22.1	19
Lm-T4-Primed	81.8	64.8	73.6	78.4	59.5	84.3	68.2	71.7	70.9	85.2	76.2	73.1	85.9	73.2																													28.6	18	35.2	26.2	21.3	9.8	22.7
Lm-A8-Primed	65.9864	65.3979	64.1577	67.1053	66.2162	82.2	51.7	64.2	58.8	63.5	85	75	60	66.7																													34.0136	34.6021	35.8423	32.8947	33.7838	17.8	46.6
[truncated: 35 more columns]

## Sheet: S2D
	Ratio of WT/Ilr2a mut/mut OT-I
	Retransfer into WT mice																								Retransfer into Il15 -/- mice
VSV-Ova	2.03647	2.04573	2.24026	1.08787	1.495	1.12766	2.209	1.41404	2.07077																3.54091	5.07927	5.64667	3.61574	4.34946	4.75723	3.88235	4.70115	3.81159
Lm-Ova	0.675084	1.65591	1.29698	0.543478	1.01829	0.951172	0.941748	1.19079	0.783929	0.94358	0.986083	1.50376	1.12553	1.8169	1.17391	1.64722	0.949219	1.66667	1.33882	1.33178	0.929961	1.26304	0.968442	1.05144	2.18471	4.45355	2.47368	6.63077	3.36842	1.55243	4.98204	3.02419	3.25106	2.37838	2.46021
