# Supplementary material for: T cell receptor and IL-2 signaling strength control memory CD8+ T cell functional fitness via chromatin remodeling
Source: Nat Commun. 2022 Apr 26;13:2240. doi: 10.1038/s41467-022-29718-2 (PMC9042912; doi:10.1038/s41467-022-29718-2)
Supplement: Supplementary file 10 — Source Data [file 41467_2022_29718_MOESM10_ESM.zip › Source Data/Supplementary Figure 3 Data.xlsx]

## Sheet: S3B
Lm Db GP33-41 Tetramer+
WT	Il2ra mut/mut	Il2ra -/-
3.51	3.39	1.56
3.69	2.69	3.46
0.307	0.661	0.513
2.08	2.65	5.01
2	1.69	1.35
2.09	2.73	1.31
3.12	2.43	1.01
0.776	1.89	0.413
1.11	1.57	2.8
3.27	0.816	1.03
1.21	0.581	0.308
1.69	1.69	0.222
2.78	0.758	0.566
2.34	0.433	0.946
1.13	0.777	1.37
0.636	1.07	1.64
0.116	1.44	1.09
1.56	1.02	0.316
1.45	0.829	0.622
0.772	1.51
0.684
0.35
1.71
0.408
2.01
1.26
0.36
1.68

## Sheet: S3C
HSV2 Kb gB498-505 Tetramer+
WT	Il2ra mut/mut
3.67	0.834
2.26	0.506
1.85	0.633
3.96	0.727
1.99	2.39
8.46	1.67
6.46
7.88
11.3

## Sheet: S3D
Lm Kb/gB498-505 Tetramer+
WT	Il2ra mut/mut	Il2ra -/-
21.8	8.4	3.49
17.3	7.23	1.8
15.9	10.4	1.81
15.9		5.23
44		10.4
27		6.7
32		3.11
34		3.89
13.4
14
17.1

## Sheet: S3E
VSV-Ova		Lm-Ova
% WT among OT-I	% Il2ra mut/mut among OT-I	% WT among OT-I	% Il2ra mut/mut among OT-I
61.8	37.7	83.6	14.5
68.3	30.9	80	17.9
77.9	21.9	82.1	16.6
67.8	31	83.9	14.2
63.3	35.7	80.7	18.8
62.9	36.2	83.5	15.6
68.7	30.6	84.5	14.5
78	21.2	74.5	24.6
67.6	31.3	82.2	16.9
75.5	23.3	77.5	21
57.4	41.7	85.6	13.4
		82.3	14.9
		64.6	35.3
		76.7	23.3
		66.9	33.1
		59.2	40.8
		73.4	26.3
		78.4	21.5
		67.1	32.9

## Sheet: S3F
Kb/Ova257-264 Tetramer+ (%)
WT	Il2ra mut/mut	Il2ra -/-
12.7	12.1	4.27
7.27	3.58	1.52
19.8	5.8	1.86
10.5	2.45	2
30.3	2.65	6.68
21.7	6.52	2.97
23.2	3.84	7.55
28.4	1.32	2.07
6.92	3.72	0.802
14	9.93	2.72
9.71
17.5
11.4
10.6
10.7

## Sheet: S3G
Kd/LLO91-99 Tetramer+ (%)		Kd/p60 217-225 Tetramer+ (%)
WT	Il2ra mut/mut	WT	Il2ra mut/mut
3.69	2.09	1.4	1.35
3.82	4.2	1.27	1.85
4.56	5.98	5.04	2.67
4.4	7.09	1.36	2.63
2.49	5.72	0.483	2.16
3.46	6.06	1.57	1.58
4.5	4.57	2.46	4.72
3.66	3.67	2.04	2.98
3.39	7.33	1.27	4.38
4.08	2.53	2.3	3.45
5.66	6.07
4.03	9.37
3.06	8.7
6.67	8.19
