# Supplementary material for: T cell receptor and IL-2 signaling strength control memory CD8+ T cell functional fitness via chromatin remodeling
Source: Nat Commun. 2022 Apr 26;13:2240. doi: 10.1038/s41467-022-29718-2 (PMC9042912; doi:10.1038/s41467-022-29718-2)
Supplement: Supplementary file 10 — Source Data [file 41467_2022_29718_MOESM10_ESM.zip › Source Data/Supplementary Figure 4 Data.xlsx]

## Sheet: S4A
% OT-I
Isotype	αKb/Ova Ab
21.1	10.2
24	11.5
21.6	18.7
22.4	23.8
25.6	9.15
26.8	14.3
33.5	14.5
30.7	15
22	13.1
25.6	20.8
	21.4
	18.3
	17
	16.5

## Sheet: S4B
% OT-I
Isotype	DT
15	4.98
25	8.05
23	8.87
	13.6
