# Supplementary material for: T cell receptor and IL-2 signaling strength control memory CD8+ T cell functional fitness via chromatin remodeling
Source: Nat Commun. 2022 Apr 26;13:2240. doi: 10.1038/s41467-022-29718-2 (PMC9042912; doi:10.1038/s41467-022-29718-2)
Supplement: Supplementary file 10 — Source Data [file 41467_2022_29718_MOESM10_ESM.zip › Source Data/Supplementary Figure 5 Data.xlsx]

## Sheet: S5A
Comparison	Genes up	Genes down
T4 WT vs N4 WT	18	-38
N4 Il2ra mut/mut vs N4 WT	56	-48
N4 Il2ra mut/mut vs T4 Il2ra mut/mut	36	-49
T4 Il2ra mut/mut vs T4 WT	51	-31
